# Supplementary material for: Comparison of colostrum and milk extracellular vesicles small RNA cargo in water buffalo
Source: Sci Rep. 2024 Aug 3;14:17991. doi: 10.1038/s41598-024-67249-6 (PMC11297979; doi:10.1038/s41598-024-67249-6)
Supplement: Supplementary file 1 — Supplementary Information 1. [file 41598_2024_67249_MOESM1_ESM.xlsx]

## Sheet: Foglio1
Differentially expressed genes. Log2FoldChange, p-value and adjusted p-value are reported for all the differentially expressed genes in colosEVs vs mEVs.
Gene	baseMean	log2FoldChange	lfcSE	stat	pvalue	padj	Type
bta-let-7f-2	940.892	-1.67365	0.373629	-4.47944	7.4839e-06	0.000117455	miRNA
bta-mir-10173	15.6971	-1.36426	0.444756	-3.06745	0.00215897	0.0134641	miRNA
bta-mir-103-1	48.4169	-1.57158	0.30521	-5.14918	2.6163e-07	5.95456e-06	miRNA
bta-mir-103a-2	10.0666	-1.64451	0.48195	-3.4122	0.000644411	0.0051113	miRNA
bta-mir-1185	72.6861	-6.97553	0.826781	-8.43698	3.25653e-17	2.66272e-15	miRNA
bta-mir-11971	9.93026	-1.42124	0.492915	-2.88333	0.00393492	0.0215558	miRNA
bta-mir-11985	4.29129	-2.56409	0.79175	-3.23851	0.00120154	0.0083943	miRNA
bta-mir-11992	35.5268	-1.24651	0.33393	-3.73287	0.000189312	0.00187416	miRNA
bta-mir-12002a	122.496	-3.37525	0.34891	-9.67372	3.89941e-22	4.78255e-20	miRNA
bta-mir-12006	34.6302	-1.06575	0.393997	-2.70496	0.00683131	0.032667	miRNA
bta-mir-12010	18.5598	-2.99313	0.433966	-6.89714	5.3059e-12	2.44034e-10	miRNA
bta-mir-12017	2.56245	3.32287	1.12793	2.94599	0.00321926	0.0183014	miRNA
bta-mir-12031	16.698	-1.69732	0.519768	-3.26554	0.00109257	0.00788249	miRNA
bta-mir-12036	3.28131	-3.27775	1.03312	-3.17269	0.00151036	0.0100838	miRNA
bta-mir-12038	9.60198	-2.85844	0.601753	-4.75019	2.03225e-06	3.70788e-05	miRNA
bta-mir-12048	8.35445	2.0308	0.537059	3.78133	0.000155994	0.00158945	miRNA
bta-mir-12061	22.4979	-2.78314	0.391529	-7.1084	1.174e-12	5.84614e-11	miRNA
bta-mir-122	72.2834	-1.77814	0.65608	-2.71025	0.00672317	0.0322825	miRNA
bta-mir-1246	5161.28	-2.49187	0.612544	-4.06806	4.74053e-05	0.000581417	miRNA
bta-mir-1251	6.82732	-4.16434	0.758567	-5.48975	4.02502e-08	1.09253e-06	miRNA
bta-mir-125a	24841.9	-1.23467	0.420801	-2.9341	0.00334516	0.0188429	miRNA
bta-mir-127	143.114	-8.2149	0.792028	-10.372	3.32561e-25	5.37208e-23	miRNA
bta-mir-1306	63.6087	-1.44693	0.312306	-4.63307	3.60282e-06	6.19779e-05	miRNA
bta-mir-1307	712.087	-1.0142	0.304435	-3.33142	0.000864029	0.00647338	miRNA
bta-mir-130a	2898.64	2.4577	0.465051	5.2848	1.25843e-07	3.10992e-06	miRNA
bta-mir-132	8.45689	-2.57433	0.544314	-4.7295	2.25079e-06	4.05081e-05	miRNA
bta-mir-133c	6.49629	3.67728	0.857792	4.28691	1.81176e-05	0.000257814	miRNA
bta-mir-135a-2	797.466	-4.66904	0.434869	-10.7366	6.84869e-27	1.22592e-24	miRNA
bta-mir-136	13.8633	-6.27465	0.723822	-8.66876	4.36837e-18	4.38359e-16	miRNA
bta-mir-1388	341.261	-1.17219	0.372745	-3.14476	0.00166224	0.0109325	miRNA
bta-mir-139	588.871	1.70528	0.414881	4.11028	3.95179e-05	0.000496635	miRNA
bta-mir-140	3540.31	-2.07569	0.392467	-5.28882	1.23111e-07	3.05379e-06	miRNA
bta-mir-142	2602.47	-1.32769	0.485827	-2.73285	0.00627882	0.0307124	miRNA
bta-mir-145	398.56	-2.35705	0.427469	-5.51398	3.50816e-08	9.6409e-07	miRNA
bta-mir-1468	315.352	-1.91723	0.361419	-5.30474	1.12832e-07	2.83064e-06	miRNA
bta-mir-148a	291.986	-2.89064	0.430288	-6.71791	1.84344e-11	8.08548e-10	miRNA
bta-mir-148b	515.988	-1.19746	0.459405	-2.60655	0.00914591	0.0409279	miRNA
bta-mir-148c	215.665	-1.36741	0.430894	-3.17342	0.00150656	0.0100685	miRNA
bta-mir-148d	94.403	-4.26743	0.639296	-6.6752	2.469e-11	1.06183e-09	miRNA
bta-mir-149	418.736	-1.51475	0.339993	-4.45522	8.38067e-06	0.000128782	miRNA
bta-mir-151	404257	-1.7683	0.39587	-4.46688	7.93681e-06	0.000123393	miRNA
bta-mir-151a	12030.6	-1.55496	0.367204	-4.23459	2.28965e-05	0.000312667	miRNA
bta-mir-154a	140.747	-7.91417	0.531036	-14.9033	3.13845e-50	1.2227e-47	miRNA
bta-mir-154b	653.129	-9.27196	0.557574	-16.6291	4.28942e-62	2.3674e-59	miRNA
bta-mir-154c	11.9774	-6.54843	1.5611	-4.19476	2.73156e-05	0.000366218	miRNA
bta-mir-15a	12590	-1.94511	0.472703	-4.11486	3.87409e-05	0.000489658	miRNA
bta-mir-16a	15402.3	-1.3452	0.391978	-3.43182	0.000599553	0.00481898	miRNA
bta-mir-181a-1	24471.1	-1.02301	0.331314	-3.08773	0.00201694	0.0126859	miRNA
bta-mir-181a-2	502.454	-2.87767	0.40233	-7.15251	8.52031e-13	4.275e-11	miRNA
bta-mir-181b-2	207.636	-1.20158	0.317703	-3.78207	0.00015553	0.00158945	miRNA
bta-mir-181c	333.182	2.65146	0.428661	6.18545	6.1927e-10	2.26598e-08	miRNA
bta-mir-181d	10.5861	1.53428	0.546904	2.80539	0.0050255	0.0258053	miRNA
bta-mir-183	681.851	1.75974	0.488647	3.60126	0.000316684	0.00283816	miRNA
bta-mir-185	27222	-1.54087	0.386417	-3.98758	6.67517e-05	0.000778339	miRNA
bta-mir-186	48409.2	-1.63533	0.450844	-3.62727	0.000286439	0.0026385	miRNA
bta-mir-187	64.8555	1.96453	0.741997	2.64762	0.00810605	0.0374905	miRNA
bta-mir-18a	42.8548	1.58864	0.396181	4.00987	6.07522e-05	0.000714674	miRNA
bta-mir-18b	8.75316	1.7651	0.627822	2.81147	0.00493162	0.0255447	miRNA
bta-mir-190a	163.907	-2.40072	0.448369	-5.35433	8.58757e-08	2.23041e-06	miRNA
bta-mir-190b	43.6635	-1.55429	0.415294	-3.74263	0.000182102	0.00181572	miRNA
bta-mir-191	560792	-1.13255	0.349595	-3.2396	0.00119698	0.00837128	miRNA
bta-mir-191b	166.455	-2.58257	0.329668	-7.83383	4.73234e-15	3.13423e-13	miRNA
bta-mir-192	603.842	-1.38058	0.456964	-3.02121	0.00251767	0.0152697	miRNA
bta-mir-193a	2437.67	-1.45315	0.327011	-4.44373	8.84117e-06	0.000135231	miRNA
bta-mir-194-1	24.606	-1.24017	0.365121	-3.3966	0.000682297	0.00534898	miRNA
bta-mir-194b	23.4522	-2.496	0.820673	-3.04141	0.00235476	0.0144792	miRNA
bta-mir-195	169.921	1.71861	0.435841	3.94321	8.03994e-05	0.000918078	miRNA
bta-mir-196a-2	21.5161	-1.26888	0.449952	-2.82004	0.00480174	0.0249623	miRNA
bta-mir-197	1069.26	-1.64995	0.317834	-5.19121	2.08926e-07	4.92427e-06	miRNA
bta-mir-200b	129949	-1.64785	0.417107	-3.95066	7.79376e-05	0.000893046	miRNA
bta-mir-200c	486579	-2.38487	0.358145	-6.65896	2.7578e-11	1.17083e-09	miRNA
bta-mir-203b	356.929	2.05975	0.43967	4.68477	2.80274e-06	4.93685e-05	miRNA
bta-mir-204	10.2209	1.812	0.568367	3.18808	0.00143223	0.00968801	miRNA
bta-mir-206	1643.7	5.33592	0.368514	14.4796	1.63096e-47	6.00103e-45	miRNA
bta-mir-20b	509.545	1.09594	0.398388	2.75095	0.00594235	0.0295024	miRNA
bta-mir-211	6.38425	2.34643	0.780255	3.00726	0.00263615	0.0157582	miRNA
bta-mir-212	8.09191	-1.92292	0.651474	-2.95164	0.00316091	0.0180346	miRNA
bta-mir-215	106.959	-2.1035	0.329229	-6.38916	1.66804e-10	6.49848e-09	miRNA
bta-mir-22	1682.97	-4.00278	0.381359	-10.4961	9.00292e-26	1.49066e-23	miRNA
bta-mir-221	208.346	-1.34353	0.481622	-2.78959	0.00527741	0.0268391	miRNA
bta-mir-222	32.0534	-1.5368	0.42539	-3.61269	0.000303033	0.00275307	miRNA
bta-mir-223	12421.7	-2.46758	0.643572	-3.8342	0.000125975	0.00134787	miRNA
bta-mir-224	2447.8	-1.69467	0.518167	-3.27052	0.0010735	0.00779552	miRNA
bta-mir-2284ab	840.942	-1.83878	0.411312	-4.47051	7.80329e-06	0.000121603	miRNA
bta-mir-2284c	23.2398	-2.25628	0.457299	-4.93392	8.05967e-07	1.62247e-05	miRNA
bta-mir-2284n	44.8913	-5.33236	0.682284	-7.81545	5.47679e-15	3.55616e-13	miRNA
bta-mir-2284o	10.3995	1.4528	0.526142	2.76123	0.00575841	0.0287901	miRNA
bta-mir-2284y-3	5.67884	-1.88767	0.652881	-2.89129	0.00383669	0.021105	miRNA
bta-mir-2285aa	410.45	-1.02005	0.395013	-2.58233	0.00981345	0.0430427	miRNA
bta-mir-2285ac	16.7836	-1.34956	0.482831	-2.79509	0.00518856	0.0264786	miRNA
bta-mir-2285ap	20.4889	-5.14553	0.602877	-8.53496	1.40201e-17	1.2548e-15	miRNA
bta-mir-2285bk	1552.86	-1.34191	0.44698	-3.00216	0.00268067	0.0159373	miRNA
bta-mir-2285cl	10.4995	-7.24453	0.857029	-8.45308	2.83725e-17	2.37724e-15	miRNA
bta-mir-2285cp	14.2628	3.73979	0.898335	4.16302	3.14063e-05	0.000411075	miRNA
bta-mir-2285db	524.512	2.13646	0.541259	3.9472	7.90698e-05	0.000904454	miRNA
bta-mir-2285k-1	29.0073	-1.82097	0.446005	-4.08285	4.44863e-05	0.000550716	miRNA
bta-mir-2285m-3	6.096	-2.39236	0.66925	-3.5747	0.000350634	0.00309221	miRNA
bta-mir-2285t	22218.3	1.79142	0.506662	3.53573	0.000406645	0.00350678	miRNA
bta-mir-2299	1338.91	1.32669	0.329929	4.02114	5.7916e-05	0.000686186	miRNA
bta-mir-2311	3.21769	-2.61092	1.00726	-2.59209	0.00953944	0.042096	miRNA
bta-mir-2397	12.1157	-1.61186	0.438155	-3.67875	0.000234383	0.00222077	miRNA
bta-mir-23a	2722.22	-1.92081	0.451678	-4.25262	2.11283e-05	0.000295217	miRNA
bta-mir-2411	181.759	-1.78504	0.345551	-5.16579	2.39428e-07	5.48695e-06	miRNA
bta-mir-2419	2255.03	-1.53999	0.30708	-5.01494	5.30499e-07	1.10487e-05	miRNA
bta-mir-2426	20.752	-2.23877	0.388468	-5.76306	8.26002e-09	2.54447e-07	miRNA
bta-mir-2432	5.33942	-2.69293	0.75635	-3.56043	0.000370246	0.00323501	miRNA
bta-mir-2435	203.886	-2.70878	0.318995	-8.49159	2.03829e-17	1.75319e-15	miRNA
bta-mir-2438	2.95159	-3.69668	1.18038	-3.13176	0.00173761	0.0113605	miRNA
bta-mir-2478	11.9912	-1.14971	0.421257	-2.72923	0.00634827	0.0309835	miRNA
bta-mir-26a-1	50.9961	-1.5258	0.311596	-4.89671	9.74561e-07	1.90962e-05	miRNA
bta-mir-26a-2	238.001	-1.38038	0.384373	-3.59126	0.000329088	0.00292641	miRNA
bta-mir-26b	543334	-1.57034	0.427264	-3.67533	0.000237543	0.00224429	miRNA
bta-mir-26c	39.9728	-1.02187	0.357321	-2.8598	0.00423902	0.0226852	miRNA
bta-mir-27a	1043.98	-1.25566	0.489361	-2.56591	0.0102906	0.0447503	miRNA
bta-mir-2889	10.1416	-2.92762	1.04973	-2.78893	0.00528817	0.0268586	miRNA
bta-mir-2892	13.672	-3.19656	0.477627	-6.69259	2.19261e-11	9.4913e-10	miRNA
bta-mir-299	498.701	-9.22849	0.9289	-9.93485	2.93603e-23	3.88907e-21	miRNA
bta-mir-29a	9168.63	-2.22323	0.428695	-5.18605	2.14803e-07	5.0093e-06	miRNA
bta-mir-29b-1	14.4949	-1.58286	0.474812	-3.33365	0.000857131	0.00643626	miRNA
bta-mir-29c	5177.28	-3.34335	0.432271	-7.73438	1.03911e-14	6.61731e-13	miRNA
bta-mir-29d	3.7157	-4.5056	0.989027	-4.55559	5.22393e-06	8.64952e-05	miRNA
bta-mir-301a	12.7972	1.70077	0.573084	2.96776	0.00299982	0.0172685	miRNA
bta-mir-3064	31.5144	-1.94806	0.430619	-4.52386	6.0723e-06	9.83296e-05	miRNA
bta-mir-30a	169788	-1.51419	0.416753	-3.63329	0.000279825	0.002592	miRNA
bta-mir-30b	37590.7	-1.3627	0.479278	-2.84324	0.00446579	0.0236049	miRNA
bta-mir-30d	15639.8	-1.22253	0.349041	-3.50254	0.000460844	0.00390861	miRNA
bta-mir-323	549.486	-8.50144	0.500337	-16.9914	9.5018e-65	6.29304e-62	miRNA
bta-mir-323b	249.253	-9.36823	0.612418	-15.2971	7.9913e-53	3.52842e-50	miRNA
bta-mir-326	94.7333	-2.19847	0.300578	-7.31414	2.59042e-13	1.37251e-11	miRNA
bta-mir-329b	22.1799	-7.9605	0.791714	-10.0548	8.7535e-24	1.28832e-21	miRNA
bta-mir-335	129.474	-2.36388	0.640869	-3.68856	0.000225525	0.00216158	miRNA
bta-mir-339a	2146.07	-1.07038	0.391797	-2.73198	0.00629558	0.0307717	miRNA
bta-mir-33b	12.968	-1.40313	0.404421	-3.46949	0.000521445	0.00432232	miRNA
bta-mir-3431	883.933	-1.96205	0.527373	-3.72043	0.000198886	0.00194567	miRNA
bta-mir-3432a-2	98.869	-1.10648	0.329538	-3.35766	0.00078604	0.00600454	miRNA
bta-mir-345	6975.63	-1.25954	0.41576	-3.02949	0.00244964	0.0149667	miRNA
bta-mir-34a	36756.7	2.53705	0.396518	6.39833	1.57085e-10	6.15607e-09	miRNA
bta-mir-3578	31.8659	-8.30242	0.780915	-10.6317	2.1228e-26	3.69981e-24	miRNA
bta-mir-3596	1886.52	-1.80407	0.417162	-4.32463	1.52791e-05	0.00022143	miRNA
bta-mir-3600	26019	-3.91756	0.3947	-9.92539	3.22825e-23	4.19229e-21	miRNA
bta-mir-362	6529.82	-1.70026	0.327746	-5.18774	2.12861e-07	4.98155e-06	miRNA
bta-mir-365-1	5.27273	2.12937	0.748843	2.84355	0.00446142	0.0236006	miRNA
bta-mir-369	2091.84	-8.93855	0.418532	-21.3569	3.36325e-101	1.11374e-97	miRNA
bta-mir-374a	130.556	-1.89001	0.421853	-4.48025	7.45559e-06	0.000117288	miRNA
bta-mir-374b	3379.88	-1.58124	0.423937	-3.7299	0.000191555	0.0018851	miRNA
bta-mir-374c	4.39472	-2.55318	0.732815	-3.48407	0.000493847	0.00411415	miRNA
bta-mir-375	211107	-7.8165	0.462841	-16.8881	5.50529e-64	3.31469e-61	miRNA
bta-mir-376a	7.11	-6.06218	1.59477	-3.80129	0.000143945	0.00149663	miRNA
bta-mir-376c	2327.32	-7.92375	0.375684	-21.0916	9.50723e-99	2.09888e-95	miRNA
bta-mir-376d	27.6526	-7.95869	1.28246	-6.20578	5.44246e-10	2.01371e-08	miRNA
bta-mir-376e	51.9833	-7.66862	0.624135	-12.2868	1.06647e-34	2.71664e-32	miRNA
bta-mir-379	1385.9	-9.3273	0.454198	-20.5358	1.03158e-93	1.70805e-90	miRNA
bta-mir-380	198.828	-7.75078	0.568568	-13.6321	2.58002e-42	8.54375e-40	miRNA
bta-mir-381	9.31701	-6.34275	0.879219	-7.21407	5.43043e-13	2.76659e-11	miRNA
bta-mir-382	7700.95	-9.70573	0.503393	-19.2806	7.81525e-83	7.39435e-80	miRNA
bta-mir-3956	29.3632	-8.39412	0.99845	-8.40716	4.20075e-17	3.35116e-15	miRNA
bta-mir-409a	173.74	-10.5659	1.16958	-9.03393	1.65607e-19	1.82803e-17	miRNA
bta-mir-409b	2224.26	-8.39819	0.434045	-19.3487	2.09165e-83	2.30883e-80	miRNA
bta-mir-410	4.87562	-5.18303	0.98847	-5.24348	1.57573e-07	3.79493e-06	miRNA
bta-mir-411a	27550.7	-8.86962	0.393296	-22.552	1.28276e-112	8.49572e-109	miRNA
bta-mir-411b	4.64241	-5.34764	0.960271	-5.56889	2.56368e-08	7.22523e-07	miRNA
bta-mir-411c	816.515	-9.81112	0.534705	-18.3487	3.38369e-75	2.49002e-72	miRNA
bta-mir-412	18.1949	-7.56048	0.823083	-9.18556	4.09393e-20	4.67484e-18	miRNA
bta-mir-423	44645.2	-1.20397	0.318068	-3.78526	0.000153548	0.00157229	miRNA
bta-mir-425	16429.6	-1.27176	0.368252	-3.45352	0.00055332	0.0045131	miRNA
bta-mir-432	2530.26	-8.10059	0.431246	-18.7842	1.01799e-78	8.42772e-76	miRNA
bta-mir-449a	22.8431	-2.01711	0.693272	-2.90956	0.00361942	0.0200761	miRNA
bta-mir-451	7.56451	-1.48659	0.567683	-2.6187	0.00882649	0.0400122	miRNA
bta-mir-453	43.4065	-8.60838	0.731493	-11.7682	5.69112e-32	1.25641e-29	miRNA
bta-mir-455	1569.93	4.06301	0.469205	8.65934	4.74521e-18	4.69068e-16	miRNA
bta-mir-485	87.7808	-8.67199	0.710874	-12.199	3.14478e-34	7.43854e-32	miRNA
bta-mir-486	117.881	-2.51532	0.293544	-8.56878	1.04587e-17	9.75605e-16	miRNA
bta-mir-487b	900.687	-9.69198	0.629228	-15.403	1.56292e-53	7.39372e-51	miRNA
bta-mir-491	153.119	-1.51132	0.322306	-4.68908	2.74436e-06	4.84691e-05	miRNA
bta-mir-493	495.279	-9.85509	0.650834	-15.1423	8.5241e-52	3.52844e-49	miRNA
bta-mir-494	1780.19	-8.95729	0.447247	-20.0276	3.16596e-89	4.19363e-86	miRNA
bta-mir-495	11.5309	-7.08978	1.21839	-5.81896	5.92154e-09	1.87648e-07	miRNA
bta-mir-496	3.6428	-5.67404	1.89842	-2.98883	0.00280051	0.0164285	miRNA
bta-mir-497	234.169	2.41644	0.472118	5.1183	3.08302e-07	6.82905e-06	miRNA
bta-mir-499	9664.38	-2.41608	0.478301	-5.05137	4.38654e-07	9.28181e-06	miRNA
bta-mir-500	2519.65	-1.6828	0.345613	-4.86904	1.12144e-06	2.1591e-05	miRNA
bta-mir-502a-1	22.8828	-1.52949	0.355563	-4.30161	1.6956e-05	0.000244129	miRNA
bta-mir-502b	34.345	-1.17936	0.390058	-3.02354	0.00249837	0.0151873	miRNA
bta-mir-541	69.8797	-7.38428	0.556338	-13.273	3.3192e-40	9.55784e-38	miRNA
bta-mir-543	113.84	-9.92012	0.727162	-13.6422	2.24549e-42	7.82731e-40	miRNA
bta-mir-582	160.196	-1.14116	0.438258	-2.60385	0.00921827	0.0411206	miRNA
bta-mir-628	357.154	-1.75084	0.355926	-4.91912	8.69356e-07	1.71873e-05	miRNA
bta-mir-6516	21.3522	-3.38983	0.448684	-7.55506	4.1866e-14	2.52071e-12	miRNA
bta-mir-652	12612.3	-1.28079	0.317667	-4.03185	5.53404e-05	0.000661588	miRNA
bta-mir-6522	4721.46	-2.31609	0.432388	-5.35649	8.4852e-08	2.2125e-06	miRNA
bta-mir-6524	248.321	1.38566	0.489144	2.83283	0.00461383	0.0242519	miRNA
bta-mir-6534	8.02723	-1.84723	0.508733	-3.63104	0.00028228	0.00260655	miRNA
bta-mir-654	20.1695	-7.14321	1.03563	-6.89742	5.29545e-12	2.44034e-10	miRNA
bta-mir-655	57.9891	-8.82992	0.989363	-8.92485	4.46294e-19	4.84558e-17	miRNA
bta-mir-660	47795.2	-1.13776	0.420808	-2.70375	0.00685609	0.0327382	miRNA
bta-mir-664a	24.9238	-2.56773	0.351242	-7.31042	2.66306e-13	1.38878e-11	miRNA
bta-mir-664b	3881.13	-2.95979	0.350202	-8.45168	2.87149e-17	2.37724e-15	miRNA
bta-mir-665	42.3497	-6.99829	0.624478	-11.2066	3.7832e-29	7.83003e-27	miRNA
bta-mir-668	4.54527	-5.97371	0.996487	-5.99476	2.03783e-09	6.99304e-08	miRNA
bta-mir-669	19192.1	-2.85233	0.386291	-7.38389	1.5373e-13	8.41452e-12	miRNA
bta-mir-6715	1083.22	-4.13219	0.310205	-13.3208	1.75173e-40	5.27351e-38	miRNA
bta-mir-677	5.42396	-2.94145	0.721818	-4.07506	4.60028e-05	0.000568426	miRNA
bta-mir-7-1	1015.74	-1.18263	0.425465	-2.77962	0.00544221	0.0274724	miRNA
bta-mir-758	17.5952	-6.24025	0.96013	-6.49938	8.06493e-11	3.29716e-09	miRNA
bta-mir-7858	159.072	-1.43161	0.441475	-3.24279	0.00118367	0.0083221	miRNA
bta-mir-7859	260.212	-1.51303	0.316398	-4.78205	1.73513e-06	3.23712e-05	miRNA
bta-mir-7861	4.91263	-3.10001	0.875799	-3.53963	0.000400682	0.00346438	miRNA
bta-mir-7862	545.087	-1.86481	0.387366	-4.81409	1.47874e-06	2.80621e-05	miRNA
bta-mir-7864	19.5107	-2.21397	0.752808	-2.94095	0.00327207	0.0185222	miRNA
bta-mir-885	8830.42	-6.85802	0.506042	-13.5523	7.68286e-42	2.42303e-39	miRNA
bta-mir-92b	11.3933	-2.89489	0.48631	-5.95277	2.63643e-09	8.9544e-08	miRNA
bta-mir-99b	6421.36	-1.13942	0.411589	-2.76835	0.00563403	0.0282469	miRNA
ENSBTAG00000000015	4.74989	-4.03974	0.846104	-4.77453	1.80132e-06	3.33244e-05	protein_coding
ENSBTAG00000000019	4.60105	2.94729	0.80528	3.65995	0.000252261	0.00235869	protein_coding
ENSBTAG00000000042	4.73327	-2.49315	0.837997	-2.97513	0.00292861	0.0169844	protein_coding
ENSBTAG00000000087	4.97363	1.80191	0.663719	2.71487	0.00663025	0.0319826	protein_coding
ENSBTAG00000000088	9.75777	1.95767	0.527203	3.71332	0.000204555	0.00199231	protein_coding
ENSBTAG00000000115	8.47099	1.58145	0.515855	3.06568	0.00217176	0.0135184	protein_coding
ENSBTAG00000000137	12.9095	1.23024	0.471363	2.60996	0.00905523	0.0406319	protein_coding
ENSBTAG00000000140	9.4438	2.4796	0.570194	4.34869	1.36952e-05	0.000200228	protein_coding
ENSBTAG00000000141	3.35439	3.83055	1.03082	3.71601	0.000202394	0.00197416	protein_coding
ENSBTAG00000000146	10.5733	1.37694	0.493306	2.79125	0.00525049	0.0267453	protein_coding
ENSBTAG00000000149	10.8484	1.8282	0.48346	3.78149	0.00015589	0.00158945	protein_coding
ENSBTAG00000000182	70.805	1.78467	0.281324	6.34382	2.24144e-10	8.53163e-09	protein_coding
ENSBTAG00000000185	27.4431	3.69966	0.498427	7.42267	1.1478e-13	6.49734e-12	protein_coding
ENSBTAG00000000201	8.35796	2.05438	0.575052	3.57251	0.000353577	0.00310988	protein_coding
ENSBTAG00000000222	7.61881	2.37094	0.699846	3.38781	0.00070454	0.00550256	protein_coding
ENSBTAG00000000231	6.69287	2.38086	0.679759	3.5025	0.000460913	0.00390861	protein_coding
ENSBTAG00000000252	4.06377	2.02315	0.79629	2.54072	0.0110626	0.0472387	protein_coding
ENSBTAG00000000253	28.921	1.22333	0.327025	3.74077	0.000183457	0.00182438	protein_coding
ENSBTAG00000000274	16.4131	-1.34538	0.429372	-3.13337	0.00172813	0.0113097	protein_coding
ENSBTAG00000000279	2.21219	-3.93839	1.37981	-2.85429	0.00431325	0.0230006	protein_coding
ENSBTAG00000000288	14.8213	1.89036	0.452858	4.17429	2.9891e-05	0.000395146	protein_coding
ENSBTAG00000000290	10.4226	2.44458	0.538465	4.5399	5.62807e-06	9.23718e-05	protein_coding
ENSBTAG00000000341	3.44541	2.48439	0.936488	2.65288	0.0079808	0.0370146	protein_coding
ENSBTAG00000000343	3.91657	2.72984	0.989542	2.75869	0.00580333	0.0289206	protein_coding
ENSBTAG00000000357	3.59314	2.50222	0.897932	2.78665	0.00532558	0.0269809	protein_coding
ENSBTAG00000000365	9.67124	2.3344	0.537375	4.34408	1.3986e-05	0.000203581	protein_coding
ENSBTAG00000000369	3.51386	3.95092	1.02099	3.86971	0.000108965	0.00118697	protein_coding
ENSBTAG00000000413	48.1732	-3.12002	0.306621	-10.1755	2.55092e-24	3.83972e-22	protein_coding
ENSBTAG00000000421	7.95361	1.67116	0.552793	3.02312	0.00250179	0.0151873	protein_coding
ENSBTAG00000000448	28.03	-2.98912	0.404746	-7.38517	1.52253e-13	8.40312e-12	protein_coding
ENSBTAG00000000526	7.67752	1.80575	0.632544	2.85475	0.00430712	0.0229863	protein_coding
ENSBTAG00000000539	5.64423	2.85714	0.784267	3.64307	0.000269407	0.0025025	protein_coding
ENSBTAG00000000542	19.4267	2.29177	0.45399	5.04807	4.463e-07	9.38363e-06	protein_coding
ENSBTAG00000000546	20.3742	1.27557	0.351203	3.632	0.000281232	0.0026014	protein_coding
ENSBTAG00000000548	4.25308	2.16994	0.830763	2.61198	0.00900196	0.0405302	protein_coding
ENSBTAG00000000560	6.4298	1.97765	0.686853	2.87929	0.0039857	0.0217979	protein_coding
ENSBTAG00000000561	7.28607	2.41906	0.62837	3.84973	0.000118248	0.00127136	protein_coding
ENSBTAG00000000563	10.4958	-1.47561	0.453835	-3.25142	0.00114829	0.00813563	protein_coding
ENSBTAG00000000569	5.35408	3.95953	0.843815	4.69242	2.69998e-06	4.78636e-05	protein_coding
ENSBTAG00000000588	2.89249	4.35339	1.12259	3.878	0.000105319	0.00115294	protein_coding
ENSBTAG00000000593	2.09574	3.82852	1.34398	2.84865	0.00439046	0.0233184	protein_coding
ENSBTAG00000000599	41.6461	1.02855	0.28665	3.58817	0.00033301	0.00295647	protein_coding
ENSBTAG00000000622	87.9017	2.47389	0.280255	8.82728	1.07247e-18	1.12746e-16	protein_coding
ENSBTAG00000000630	20.7248	1.45959	0.368221	3.96391	7.37331e-05	0.000849891	protein_coding
ENSBTAG00000000662	20.0014	-1.58591	0.350839	-4.52033	6.17446e-06	9.94974e-05	protein_coding
ENSBTAG00000000700	13.1354	1.03578	0.401952	2.57687	0.00996995	0.0436136	protein_coding
ENSBTAG00000000717	8.03653	1.78376	0.529569	3.36832	0.000756284	0.00581787	protein_coding
ENSBTAG00000000754	14.5257	1.10902	0.401909	2.75939	0.00579088	0.0289206	protein_coding
ENSBTAG00000000758	2.82345	3.50218	1.07101	3.26997	0.0010756	0.00779552	protein_coding
ENSBTAG00000000778	25.7204	1.09594	0.383201	2.85997	0.00423681	0.0226852	protein_coding
ENSBTAG00000000799	11.6887	1.69267	0.496531	3.409	0.000652005	0.00515917	protein_coding
ENSBTAG00000000806	5.88999	1.95613	0.682844	2.86468	0.00417425	0.0225314	protein_coding
ENSBTAG00000000838	9.95408	-1.47862	0.45096	-3.27883	0.00104237	0.00759473	protein_coding
ENSBTAG00000000851	10.1967	1.75798	0.547553	3.21062	0.00132451	0.00907157	protein_coding
ENSBTAG00000000854	10.4801	-1.50085	0.485471	-3.09154	0.00199119	0.0125716	protein_coding
ENSBTAG00000000880	4.82844	2.88929	0.862139	3.3513	0.000804326	0.0061301	protein_coding
ENSBTAG00000000897	46.3744	3.18942	0.643442	4.95681	7.16607e-07	1.46938e-05	protein_coding
ENSBTAG00000000902	29.3417	1.90861	0.375067	5.08872	3.60485e-07	7.8536e-06	protein_coding
ENSBTAG00000000937	7.98438	1.44877	0.56406	2.56847	0.0102149	0.0445675	protein_coding
ENSBTAG00000000942	27.2722	-2.9168	0.717444	-4.06554	4.79214e-05	0.00058623	protein_coding
ENSBTAG00000000945	65.0463	-1.63832	0.252902	-6.47809	9.28932e-11	3.70621e-09	protein_coding
ENSBTAG00000000977	9.0937	2.96592	0.662809	4.47478	7.64908e-06	0.000119481	protein_coding
ENSBTAG00000000995	11.8061	-1.19157	0.412763	-2.8868	0.00389177	0.0213725	protein_coding
ENSBTAG00000001002	42.7342	-4.20079	0.411934	-10.1977	2.02971e-24	3.12623e-22	protein_coding
ENSBTAG00000001030	11.2057	1.41972	0.523659	2.71114	0.00670516	0.0322619	protein_coding
ENSBTAG00000001055	29.4448	1.02245	0.31905	3.20466	0.00135221	0.00923268	protein_coding
ENSBTAG00000001061	6.74277	1.547	0.581169	2.66188	0.00777049	0.0363189	protein_coding
ENSBTAG00000001069	6.41814	3.2939	0.749466	4.395	1.10774e-05	0.000165612	protein_coding
ENSBTAG00000001085	14.3394	-1.01575	0.382286	-2.65703	0.00788318	0.0367678	protein_coding
ENSBTAG00000001093	4.46236	2.19142	0.815209	2.68817	0.0071844	0.0341581	protein_coding
ENSBTAG00000001133	11.4052	2.06183	0.536027	3.8465	0.000119817	0.00128614	protein_coding
ENSBTAG00000001136	3.05484	2.86065	1.01234	2.82579	0.0047164	0.0245958	protein_coding
ENSBTAG00000001137	46.7551	1.75638	0.591611	2.96881	0.00298953	0.0172321	protein_coding
ENSBTAG00000001142	19.2633	-1.23708	0.369753	-3.34569	0.000820795	0.00622694	protein_coding
ENSBTAG00000001165	4.66573	1.87698	0.709184	2.64667	0.00812881	0.0375433	protein_coding
ENSBTAG00000001212	13.4955	1.43827	0.432821	3.32301	0.000890523	0.00663787	protein_coding
ENSBTAG00000001225	20.2725	1.11297	0.397574	2.79941	0.00511956	0.0262031	protein_coding
ENSBTAG00000001246	29.9337	2.04471	0.346053	5.90866	3.44909e-09	1.15956e-07	protein_coding
ENSBTAG00000001258	4.83329	2.24763	0.740267	3.03624	0.00239552	0.0146903	protein_coding
ENSBTAG00000001290	2.14802	3.4698	1.27893	2.71305	0.00666672	0.0321118	protein_coding
ENSBTAG00000001305	4.58225	-4.21331	0.879329	-4.7915	1.6554e-06	3.0971e-05	protein_coding
ENSBTAG00000001349	24.038	1.17359	0.353187	3.32286	0.000890996	0.00663787	protein_coding
ENSBTAG00000001360	7.97624	2.85026	0.627858	4.53965	5.63464e-06	9.23718e-05	protein_coding
ENSBTAG00000001394	11.7714	1.26894	0.47785	2.65553	0.00791839	0.0368801	protein_coding
ENSBTAG00000001398	11.4648	1.26452	0.48114	2.62818	0.00858425	0.0392635	protein_coding
ENSBTAG00000001403	7.56389	1.94994	0.562629	3.46576	0.000528739	0.00436094	protein_coding
ENSBTAG00000001405	3.09517	3.76401	1.05553	3.566	0.000362475	0.00317549	protein_coding
ENSBTAG00000001424	5.54059	2.5495	0.708079	3.60058	0.00031751	0.00284171	protein_coding
ENSBTAG00000001509	4.07045	4.38844	0.978473	4.48499	7.29187e-06	0.000114996	protein_coding
ENSBTAG00000001522	2.32214	3.35313	1.21392	2.76224	0.0057406	0.0287377	protein_coding
ENSBTAG00000001538	16.7408	2.84175	0.479258	5.92947	3.03914e-09	1.02695e-07	protein_coding
ENSBTAG00000001545	60.5821	-2.60897	0.335551	-7.77518	7.5341e-15	4.8445e-13	protein_coding
ENSBTAG00000001552	7.38587	1.80541	0.604562	2.98632	0.0028236	0.0165347	protein_coding
ENSBTAG00000001573	16.9161	1.97397	0.427158	4.62118	3.81555e-06	6.49624e-05	protein_coding
ENSBTAG00000001578	3.32134	2.98332	0.97081	3.07303	0.00211899	0.0132588	protein_coding
ENSBTAG00000001589	32.1734	2.15647	0.310564	6.94372	3.81898e-12	1.80665e-10	protein_coding
ENSBTAG00000001592	32.2454	-2.07385	0.347097	-5.97483	2.30335e-09	7.86346e-08	protein_coding
ENSBTAG00000001605	2.69682	-3.02576	1.16786	-2.59087	0.0095735	0.0421578	protein_coding
ENSBTAG00000001626	8.22186	2.5792	0.631664	4.08318	4.44242e-05	0.000550716	protein_coding
ENSBTAG00000001673	16.9571	1.52607	0.440586	3.46372	0.000532754	0.00438314	protein_coding
ENSBTAG00000001725	6.48055	3.49315	0.801053	4.36069	1.2965e-05	0.000191241	protein_coding
ENSBTAG00000001737	15.2131	1.15052	0.456782	2.51876	0.011777	0.0494291	protein_coding
ENSBTAG00000001754	16.5444	-2.89664	0.400534	-7.23194	4.76156e-13	2.44464e-11	protein_coding
ENSBTAG00000001794	5.64129	2.23752	0.711322	3.14558	0.00165757	0.0109235	protein_coding
ENSBTAG00000001805	8.35807	4.43651	0.790445	5.61268	1.99218e-08	5.76165e-07	protein_coding
ENSBTAG00000001826	6.54928	1.96544	0.658394	2.9852	0.00283394	0.0165609	protein_coding
ENSBTAG00000001861	27.6476	2.40651	0.383113	6.28147	3.35388e-10	1.2693e-08	protein_coding
ENSBTAG00000001887	3.94777	2.82414	0.878867	3.21339	0.00131178	0.00901141	protein_coding
ENSBTAG00000001942	23.3421	-1.43881	0.311339	-4.62138	3.81197e-06	6.49624e-05	protein_coding
ENSBTAG00000001961	2.68284	-4.48913	1.20339	-3.73039	0.000191185	0.00188425	protein_coding
ENSBTAG00000002006	60.7423	3.11576	0.366164	8.50922	1.75114e-17	1.52603e-15	protein_coding
ENSBTAG00000002038	94.0303	2.47724	0.286673	8.64133	5.55632e-18	5.4117e-16	protein_coding
ENSBTAG00000002065	16.1263	2.88231	0.489372	5.88982	3.86609e-09	1.28669e-07	protein_coding
ENSBTAG00000002107	5.55065	3.39081	0.819133	4.13952	3.48038e-05	0.000447583	protein_coding
ENSBTAG00000002128	2.7936	-4.33286	1.16755	-3.71107	0.000206386	0.00200718	protein_coding
ENSBTAG00000002137	4.74696	2.33109	0.774296	3.01059	0.00260743	0.0156848	protein_coding
ENSBTAG00000002171	6.05517	-3.32324	0.721352	-4.60696	4.08604e-06	6.90354e-05	protein_coding
ENSBTAG00000002176	11.1212	1.9512	0.514066	3.79563	0.000147271	0.00152403	protein_coding
ENSBTAG00000002178	6.31303	1.92295	0.655393	2.93404	0.00334581	0.0188429	protein_coding
ENSBTAG00000002187	10.6856	2.61604	0.626039	4.17872	2.93151e-05	0.000388558	protein_coding
ENSBTAG00000002194	3.05515	3.13796	1.03548	3.03043	0.00244202	0.014934	protein_coding
ENSBTAG00000002220	10.9456	2.15762	0.525268	4.10765	3.99705e-05	0.000501373	protein_coding
ENSBTAG00000002278	12.0315	2.08407	0.554617	3.75768	0.000171497	0.00171834	protein_coding
ENSBTAG00000002279	7.51154	1.78504	0.579572	3.07993	0.00207046	0.0129978	protein_coding
ENSBTAG00000002282	12.7561	-1.52998	0.461351	-3.31631	0.000912155	0.0067575	protein_coding
ENSBTAG00000002283	5.37681	3.42683	0.873343	3.9238	8.71618e-05	0.00098009	protein_coding
ENSBTAG00000002302	21.2716	3.09254	0.473574	6.53022	6.56721e-11	2.70153e-09	protein_coding
ENSBTAG00000002303	20.9198	1.43789	0.38309	3.75342	0.000174442	0.00174257	protein_coding
ENSBTAG00000002402	31.3504	1.97264	0.374126	5.27265	1.34471e-07	3.28636e-06	protein_coding
ENSBTAG00000002451	4.85325	-3.10612	0.760356	-4.08508	4.40614e-05	0.000547502	protein_coding
ENSBTAG00000002468	3.93671	2.32114	0.868193	2.67353	0.00750579	0.0354428	protein_coding
ENSBTAG00000002473	8.34063	2.57008	0.614863	4.17993	2.91602e-05	0.000387807	protein_coding
ENSBTAG00000002531	10.5679	1.57364	0.503584	3.12489	0.00177874	0.0115723	protein_coding
ENSBTAG00000002554	16.879	1.08169	0.413628	2.61514	0.00891915	0.0402944	protein_coding
ENSBTAG00000002570	2.84992	2.51785	0.973738	2.58576	0.00971639	0.0427018	protein_coding
ENSBTAG00000002606	8.80172	1.82689	0.586093	3.11707	0.00182661	0.011791	protein_coding
ENSBTAG00000002610	4.43711	1.94781	0.76188	2.55659	0.0105704	0.045586	protein_coding
ENSBTAG00000002632	5242.68	-1.0428	0.333901	-3.12309	0.00178965	0.0116204	protein_coding
ENSBTAG00000002648	97.9269	1.86425	0.263551	7.07356	1.51005e-12	7.46347e-11	protein_coding
ENSBTAG00000002654	7.4066	2.2322	0.588053	3.79592	0.000147095	0.00152403	protein_coding
ENSBTAG00000002699	9.39496	4.35808	0.749645	5.81352	6.11714e-09	1.92923e-07	protein_coding
ENSBTAG00000002703	15.9739	-1.25722	0.369268	-3.40462	0.000662563	0.00523022	protein_coding
ENSBTAG00000002714	4.24954	-5.49741	1.83196	-3.00084	0.00269239	0.0159926	protein_coding
ENSBTAG00000002747	3.06438	2.51754	0.970021	2.59535	0.00944958	0.0418626	protein_coding
ENSBTAG00000002783	10.556	1.80883	0.472198	3.83065	0.000127806	0.00135868	protein_coding
ENSBTAG00000002900	3.07368	3.66452	1.15692	3.16748	0.00153768	0.0102558	protein_coding
ENSBTAG00000002917	8.08176	2.47005	0.759046	3.25415	0.00113733	0.00810823	protein_coding
ENSBTAG00000002922	3.11129	-3.46773	1.00671	-3.44462	0.000571869	0.00463018	protein_coding
ENSBTAG00000002948	24.6693	1.32631	0.36241	3.65971	0.0002525	0.00235869	protein_coding
ENSBTAG00000002974	6.54901	-1.95735	0.604188	-3.23963	0.00119684	0.00837128	protein_coding
ENSBTAG00000003015	7.46403	1.71695	0.654903	2.62168	0.0087498	0.0397462	protein_coding
ENSBTAG00000003039	10.4476	2.33802	0.533577	4.38179	1.1771e-05	0.000174405	protein_coding
ENSBTAG00000003067	7.15629	1.75658	0.56137	3.12909	0.00175351	0.0114356	protein_coding
ENSBTAG00000003097	35.3323	1.31894	0.30918	4.26592	1.9908e-05	0.000279938	protein_coding
ENSBTAG00000003098	12.6545	1.35812	0.424921	3.19618	0.00139258	0.00945957	protein_coding
ENSBTAG00000003100	2.26929	-3.9777	1.2234	-3.25136	0.00114855	0.00813563	protein_coding
ENSBTAG00000003109	97.2321	2.04097	0.28031	7.28111	3.31095e-13	1.71316e-11	protein_coding
ENSBTAG00000003111	11.2821	1.4612	0.462093	3.16213	0.00156621	0.0104147	protein_coding
ENSBTAG00000003124	10.7118	1.66421	0.555441	2.99619	0.00273376	0.0161658	protein_coding
ENSBTAG00000003147	183.891	-1.52122	0.3066	-4.96159	6.99186e-07	1.43822e-05	protein_coding
ENSBTAG00000003189	6.1145	1.73171	0.608983	2.84361	0.00446061	0.0236006	protein_coding
ENSBTAG00000003192	6.8138	2.51184	0.719714	3.49005	0.000482922	0.00404326	protein_coding
ENSBTAG00000003201	5.05697	2.19325	0.745415	2.94232	0.00325764	0.0184712	protein_coding
ENSBTAG00000003221	23.2512	1.35765	0.348103	3.90013	9.61412e-05	0.00106657	protein_coding
ENSBTAG00000003229	36.1652	2.01417	0.303768	6.63061	3.34308e-11	1.41027e-09	protein_coding
ENSBTAG00000003237	18.9635	-1.81648	0.354873	-5.11866	3.07716e-07	6.82905e-06	protein_coding
ENSBTAG00000003264	4.00416	-1.99695	0.783761	-2.54791	0.010837	0.0464856	protein_coding
ENSBTAG00000003265	102.405	-2.88131	0.238027	-12.105	9.94227e-34	2.27061e-31	protein_coding
ENSBTAG00000003291	4.14195	3.10458	0.902925	3.43836	0.000585248	0.00471545	protein_coding
ENSBTAG00000003300	78.8249	-1.41912	0.240912	-5.89064	3.84714e-09	1.28669e-07	protein_coding
ENSBTAG00000003330	14.6585	1.41862	0.50715	2.79724	0.00515406	0.026339	protein_coding
ENSBTAG00000003362	66.2741	1.5922	0.279331	5.70005	1.19772e-08	3.58936e-07	protein_coding
ENSBTAG00000003375	17.8082	-3.91717	0.529506	-7.39778	1.38476e-13	7.77224e-12	protein_coding
ENSBTAG00000003395	7.65631	2.09241	0.670635	3.12005	0.00180821	0.0117094	protein_coding
ENSBTAG00000003410	5.06187	2.27544	0.746726	3.04722	0.00230968	0.014243	protein_coding
ENSBTAG00000003418	20.7305	-1.16506	0.357453	-3.25935	0.00111668	0.00799545	protein_coding
ENSBTAG00000003450	15.8526	-1.57736	0.408599	-3.8604	0.0001132	0.00122906	protein_coding
ENSBTAG00000003504	13.9925	1.45306	0.445512	3.26155	0.00110803	0.00795932	protein_coding
ENSBTAG00000003506	2.85711	3.66189	1.08045	3.38924	0.000700865	0.00548032	protein_coding
ENSBTAG00000003536	17.307	1.21223	0.400968	3.02326	0.00250069	0.0151873	protein_coding
ENSBTAG00000003545	3.46956	3.79821	1.00112	3.79394	0.000148275	0.00152964	protein_coding
ENSBTAG00000003553	22.1278	1.76069	0.391642	4.49566	6.93539e-06	0.000110151	protein_coding
ENSBTAG00000003560	11.9643	1.44416	0.472404	3.05705	0.00223527	0.0138616	protein_coding
ENSBTAG00000003566	11.3727	-1.44369	0.469818	-3.07288	0.00212005	0.0132588	protein_coding
ENSBTAG00000003581	22.1315	-1.29076	0.332807	-3.8784	0.000105144	0.00115293	protein_coding
ENSBTAG00000003585	32.5887	1.95697	0.384867	5.0848	3.68019e-07	7.99145e-06	protein_coding
ENSBTAG00000003607	37.0549	-1.09014	0.305095	-3.57312	0.000352751	0.00310674	protein_coding
ENSBTAG00000003619	30.3322	-1.70527	0.290981	-5.86044	4.61652e-09	1.50617e-07	protein_coding
ENSBTAG00000003667	12.9526	-1.7227	0.455659	-3.78068	0.0001564	0.00159114	protein_coding
ENSBTAG00000003692	5.73968	5.19796	0.929054	5.5949	2.2075e-08	6.30183e-07	protein_coding
ENSBTAG00000003693	7.40578	1.61405	0.566743	2.84794	0.00440026	0.0233517	protein_coding
ENSBTAG00000003696	19.3037	-1.14397	0.352586	-3.24451	0.00117654	0.00828816	protein_coding
ENSBTAG00000003745	13.8361	1.64751	0.434163	3.79467	0.000147842	0.00152754	protein_coding
ENSBTAG00000003746	21.99	2.03875	0.42698	4.77483	1.79863e-06	3.33244e-05	protein_coding
ENSBTAG00000003752	4.52002	2.04048	0.786281	2.5951	0.00945637	0.0418647	protein_coding
ENSBTAG00000003769	5.29324	2.72475	0.820375	3.32135	0.000895823	0.00665885	protein_coding
ENSBTAG00000003804	7.451	1.55113	0.588788	2.63444	0.00842765	0.0387076	protein_coding
ENSBTAG00000003837	6.41845	5.40082	0.918786	5.87821	4.14722e-09	1.36652e-07	protein_coding
ENSBTAG00000003848	7.6795	1.54204	0.582221	2.64854	0.00808395	0.0374144	protein_coding
ENSBTAG00000003849	11.2457	1.6655	0.497502	3.34773	0.000814754	0.00619531	protein_coding
ENSBTAG00000003882	11.6364	2.46842	0.525765	4.69491	2.66726e-06	4.74873e-05	protein_coding
ENSBTAG00000003887	59.1857	2.95018	0.359991	8.19516	2.50254e-16	1.90509e-14	protein_coding
ENSBTAG00000003922	3.79721	2.28146	0.87834	2.59747	0.00939142	0.0416646	protein_coding
ENSBTAG00000003929	4.74262	1.86112	0.694698	2.67903	0.00738353	0.0350294	protein_coding
ENSBTAG00000003949	28.9504	1.13047	0.313549	3.6054	0.000311671	0.00280081	protein_coding
ENSBTAG00000003968	6.43437	2.43701	0.679368	3.58718	0.000334279	0.0029598	protein_coding
ENSBTAG00000003990	6.33496	2.19307	0.644965	3.40029	0.000673143	0.00530741	protein_coding
ENSBTAG00000004034	17.0483	1.99949	0.447702	4.46611	7.96533e-06	0.000123547	protein_coding
ENSBTAG00000004046	22.8361	-3.07615	0.40552	-7.58569	3.30723e-14	2.00952e-12	protein_coding
ENSBTAG00000004051	15.9548	1.23273	0.381646	3.23003	0.00123779	0.00857517	protein_coding
ENSBTAG00000004072	14.4346	1.30279	0.41775	3.11859	0.0018172	0.0117418	protein_coding
ENSBTAG00000004080	6.45962	1.62818	0.594741	2.73764	0.00618826	0.030472	protein_coding
ENSBTAG00000004126	9.24413	2.37643	0.641666	3.70352	0.000212626	0.0020528	protein_coding
ENSBTAG00000004172	10.2491	-1.42648	0.527189	-2.70583	0.00681349	0.0326053	protein_coding
ENSBTAG00000004190	3.87842	3.65547	0.989095	3.69577	0.000219223	0.00211034	protein_coding
ENSBTAG00000004230	7.56521	2.57616	0.628693	4.09765	4.17366e-05	0.000520568	protein_coding
ENSBTAG00000004256	5.58702	1.84411	0.658381	2.80098	0.00509479	0.0260965	protein_coding
ENSBTAG00000004278	5.01187	2.54248	0.794052	3.2019	0.00136523	0.00930239	protein_coding
ENSBTAG00000004281	16.8847	-1.28304	0.397009	-3.23177	0.00123026	0.00855537	protein_coding
ENSBTAG00000004328	3.96348	-1.92034	0.734154	-2.61571	0.00890409	0.0402538	protein_coding
ENSBTAG00000004375	3.98621	3.17008	0.908335	3.48999	0.000483044	0.00404326	pseudogene
ENSBTAG00000004383	17.4256	1.43433	0.454174	3.1581	0.00158799	0.0105173	protein_coding
ENSBTAG00000004416	12.9281	1.21334	0.468257	2.59117	0.00956491	0.0421506	protein_coding
ENSBTAG00000004438	5.1203	1.7408	0.659008	2.64154	0.00825303	0.038011	protein_coding
ENSBTAG00000004463	4.97111	1.83346	0.696858	2.63103	0.00851259	0.0389626	protein_coding
ENSBTAG00000004531	25.6917	1.70452	0.341349	4.99347	5.93038e-07	1.23125e-05	protein_coding
ENSBTAG00000004540	6.95347	1.57383	0.580731	2.71009	0.00672653	0.0322825	protein_coding
ENSBTAG00000004555	205.754	4.3602	0.336966	12.9396	2.69134e-38	7.42697e-36	protein_coding
ENSBTAG00000004593	22.7389	1.18067	0.322981	3.65553	0.000256653	0.00239411	protein_coding
ENSBTAG00000004653	11.1456	1.1022	0.437468	2.51949	0.0117525	0.0493574	protein_coding
ENSBTAG00000004672	17.8569	1.77105	0.417185	4.24523	2.18369e-05	0.000303836	protein_coding
ENSBTAG00000004777	32.2157	-1.66885	0.303418	-5.50016	3.79439e-08	1.03844e-06	protein_coding
ENSBTAG00000004791	3.93424	2.56545	0.855254	2.99963	0.00270309	0.0160274	protein_coding
ENSBTAG00000004806	8.98666	2.62036	0.617899	4.24076	2.22767e-05	0.000306451	protein_coding
ENSBTAG00000004817	7.29607	4.95586	0.892342	5.55377	2.79574e-08	7.84583e-07	pseudogene
ENSBTAG00000004856	14.4967	1.70153	0.418228	4.06842	4.73327e-05	0.000581417	protein_coding
ENSBTAG00000004881	4.78269	-2.44147	0.712507	-3.4266	0.000611191	0.0048947	protein_coding
ENSBTAG00000004895	4.60091	2.39625	0.805654	2.9743	0.00293659	0.0170009	protein_coding
ENSBTAG00000004903	63.6473	4.66446	0.469178	9.94177	2.7392e-23	3.70239e-21	protein_coding
ENSBTAG00000004905	79.4464	1.30266	0.264791	4.91959	8.67238e-07	1.71873e-05	protein_coding
ENSBTAG00000004952	5.55054	-3.72708	0.735759	-5.06562	4.07075e-07	8.75343e-06	protein_coding
ENSBTAG00000004971	9.01312	2.15991	0.530445	4.07188	4.66347e-05	0.000575162	protein_coding
ENSBTAG00000004990	12.1616	1.48071	0.505325	2.93021	0.00338734	0.0190121	protein_coding
ENSBTAG00000005002	6.39956	-1.96784	0.605539	-3.24973	0.00115515	0.0081737	protein_coding
ENSBTAG00000005005	1252.21	-2.83759	0.333003	-8.52121	1.579e-17	1.39436e-15	protein_coding
ENSBTAG00000005057	4.74943	2.0299	0.768155	2.64256	0.0082281	0.0379226	protein_coding
ENSBTAG00000005068	2.51445	2.80408	1.081	2.59398	0.0094873	0.0419449	protein_coding
ENSBTAG00000005100	8.34993	2.03159	0.56291	3.60908	0.000307287	0.00277648	protein_coding
ENSBTAG00000005137	2.95603	3.08175	1.0547	2.92192	0.00347886	0.0194599	protein_coding
ENSBTAG00000005138	12.9193	-1.10247	0.412811	-2.67063	0.00757086	0.03567	protein_coding
ENSBTAG00000005162	5.25136	3.38713	0.847095	3.99852	6.37398e-05	0.000744531	protein_coding
ENSBTAG00000005180	3.23568	2.80298	0.935299	2.99688	0.00272759	0.0161437	protein_coding
ENSBTAG00000005186	10.6196	1.7284	0.477161	3.62225	0.000292049	0.0026753	protein_coding
ENSBTAG00000005191	12.0819	1.13704	0.426299	2.66724	0.00764762	0.0358712	protein_coding
ENSBTAG00000005249	6.76073	1.93471	0.588852	3.28557	0.00101778	0.007442	protein_coding
ENSBTAG00000005260	44.0398	-1.71468	0.334371	-5.12809	2.92704e-07	6.5272e-06	protein_coding
ENSBTAG00000005273	7.76474	1.59422	0.557205	2.8611	0.00422173	0.0226768	protein_coding
ENSBTAG00000005296	64.2866	2.04356	0.29494	6.92875	4.24571e-12	1.98411e-10	protein_coding
ENSBTAG00000005316	27.3303	1.67406	0.373827	4.47818	7.52836e-06	0.000117873	protein_coding
ENSBTAG00000005373	40.4278	-1.03026	0.282675	-3.64469	0.000267717	0.00249029	protein_coding
ENSBTAG00000005379	13.3541	-3.00244	0.499049	-6.01632	1.78432e-09	6.18718e-08	protein_coding
ENSBTAG00000005412	10.4002	1.53393	0.471514	3.25321	0.00114109	0.00811758	protein_coding
ENSBTAG00000005431	2.88523	3.85529	1.11445	3.45938	0.000541418	0.0044324	protein_coding
ENSBTAG00000005444	13.1882	2.62738	0.514925	5.10246	3.35275e-07	7.37716e-06	protein_coding
ENSBTAG00000005481	49.8871	2.83673	0.341709	8.30158	1.02735e-16	8.00489e-15	protein_coding
ENSBTAG00000005493	29.4175	2.18913	0.359779	6.08466	1.16741e-09	4.13462e-08	protein_coding
ENSBTAG00000005498	18.6515	-1.4838	0.417407	-3.5548	0.000378268	0.00329207	protein_coding
ENSBTAG00000005517	10.3293	1.51024	0.467903	3.22767	0.00124802	0.00862799	protein_coding
ENSBTAG00000005524	20.0384	1.53803	0.433821	3.54532	0.000392138	0.00340384	protein_coding
ENSBTAG00000005574	79.8238	2.50793	0.341244	7.34938	1.99122e-13	1.07218e-11	protein_coding
ENSBTAG00000005603	2.24211	3.29022	1.29345	2.54375	0.0109669	0.0469211	protein_coding
ENSBTAG00000005620	108.71	2.02058	0.270933	7.45785	8.79439e-14	5.20047e-12	protein_coding
ENSBTAG00000005633	4.65241	3.31054	0.939792	3.52264	0.000427278	0.00367287	protein_coding
ENSBTAG00000005666	2.96621	-2.99887	1.09691	-2.73391	0.00625868	0.0306366	protein_coding
ENSBTAG00000005668	20.6479	-1.23663	0.453872	-2.72462	0.00643755	0.0313039	protein_coding
ENSBTAG00000005693	9.10352	1.66591	0.53133	3.13537	0.0017164	0.0112663	protein_coding
ENSBTAG00000005694	27.1701	1.01528	0.315978	3.21312	0.001313	0.00901141	protein_coding
ENSBTAG00000005718	2682.58	-3.76914	0.342006	-11.0207	3.03728e-28	5.7474e-26	protein_coding
ENSBTAG00000005776	26.3365	3.06157	0.802913	3.81307	0.00013725	0.00143762	protein_coding
ENSBTAG00000005808	6.75464	1.75338	0.593187	2.95586	0.00311803	0.0178639	protein_coding
ENSBTAG00000005827	4.97274	2.10144	0.722808	2.90732	0.00364535	0.0201697	protein_coding
ENSBTAG00000005832	24.6	-1.50981	0.320523	-4.71046	2.47163e-06	4.42421e-05	protein_coding
ENSBTAG00000005847	11.2768	1.68814	0.479251	3.52246	0.000427568	0.00367287	protein_coding
ENSBTAG00000005859	1061.11	-3.54128	0.402706	-8.79372	1.44692e-18	1.49734e-16	protein_coding
ENSBTAG00000005869	18.6745	1.75485	0.44164	3.97347	7.0832e-05	0.00082014	protein_coding
ENSBTAG00000005893	4.34271	2.35811	0.865779	2.72368	0.00645588	0.03137	protein_coding
ENSBTAG00000005905	7.10711	1.93786	0.690405	2.80684	0.00500294	0.0257455	protein_coding
ENSBTAG00000005932	3.90482	-2.84352	0.828437	-3.43239	0.000598281	0.0048146	protein_coding
ENSBTAG00000005960	8.83401	1.38738	0.509855	2.72113	0.00650594	0.0315536	protein_coding
ENSBTAG00000005969	22.4407	1.24381	0.34635	3.59118	0.000329183	0.00292641	protein_coding
ENSBTAG00000005970	25.1439	1.43824	0.385453	3.7313	0.000190497	0.00188308	protein_coding
ENSBTAG00000005976	9.11678	1.56022	0.558249	2.79485	0.00519242	0.0264786	protein_coding
ENSBTAG00000005980	22.1144	-1.64253	0.338208	-4.85657	1.19435e-06	2.28618e-05	protein_coding
ENSBTAG00000005984	8.67142	2.67354	0.630477	4.2405	2.23025e-05	0.000306451	protein_coding
ENSBTAG00000006014	47.9962	-1.00682	0.276889	-3.63618	0.000276706	0.0025667	protein_coding
ENSBTAG00000006017	3.86749	2.47863	0.890478	2.78349	0.0053778	0.0272095	protein_coding
ENSBTAG00000006031	8.13468	3.36684	0.719837	4.67723	2.90774e-06	5.09469e-05	protein_coding
ENSBTAG00000006040	11.3064	1.22991	0.438128	2.80718	0.00499768	0.0257385	protein_coding
ENSBTAG00000006045	72.6271	1.33367	0.297364	4.48497	7.29249e-06	0.000114996	protein_coding
ENSBTAG00000006049	63.7246	1.07494	0.250258	4.29532	1.74445e-05	0.000250076	protein_coding
ENSBTAG00000006071	9.37678	-1.42696	0.459488	-3.10554	0.0018993	0.0121654	protein_coding
ENSBTAG00000006072	7.80854	-1.62603	0.612601	-2.6543	0.00794728	0.0369663	protein_coding
ENSBTAG00000006085	8.26366	2.35525	0.631744	3.72817	0.000192874	0.00189526	protein_coding
ENSBTAG00000006142	11.2667	1.25693	0.469712	2.67596	0.00745156	0.0353016	protein_coding
ENSBTAG00000006143	27.0712	-3.70354	0.433314	-8.54701	1.26315e-17	1.16192e-15	protein_coding
ENSBTAG00000006161	11.2702	1.78533	0.480392	3.7164	0.00020208	0.00197401	protein_coding
ENSBTAG00000006177	17.8685	1.87793	0.448897	4.18342	2.87153e-05	0.000382658	protein_coding
ENSBTAG00000006199	2.88436	2.52542	0.991941	2.54594	0.0108984	0.0467186	protein_coding
ENSBTAG00000006263	2.76182	3.01036	1.09306	2.75407	0.0058859	0.029266	protein_coding
ENSBTAG00000006326	7.31266	-3.8217	0.721809	-5.29461	1.19271e-07	2.96966e-06	protein_coding
ENSBTAG00000006342	8.73759	2.33484	0.610466	3.82468	0.00013094	0.00138663	protein_coding
ENSBTAG00000006369	4.74	2.38901	0.737778	3.23812	0.00120321	0.00839708	protein_coding
ENSBTAG00000006370	22.2237	1.2545	0.414409	3.02721	0.00246824	0.0150526	protein_coding
ENSBTAG00000006416	4.18395	3.20169	0.926165	3.45693	0.00054636	0.00446237	protein_coding
ENSBTAG00000006420	19.4935	1.23062	0.366394	3.35872	0.000783052	0.00598863	protein_coding
ENSBTAG00000006474	24.0578	2.71843	0.392356	6.92848	4.25401e-12	1.98411e-10	protein_coding
ENSBTAG00000006487	70.6274	1.54632	0.242317	6.3814	1.75472e-10	6.75667e-09	protein_coding
ENSBTAG00000006523	30.9076	1.03765	0.376171	2.75844	0.00580776	0.0289209	protein_coding
ENSBTAG00000006538	9.70645	-5.84935	0.812847	-7.19613	6.19456e-13	3.1318e-11	protein_coding
ENSBTAG00000006561	11.1665	-1.50152	0.435881	-3.4448	0.000571485	0.00463018	protein_coding
ENSBTAG00000006618	15.9435	-1.40322	0.372955	-3.76244	0.000168262	0.00169362	protein_coding
ENSBTAG00000006644	14.6935	1.52215	0.506089	3.00766	0.00263264	0.0157582	protein_coding
ENSBTAG00000006656	3.49782	2.9324	0.918985	3.19091	0.00141824	0.0096043	protein_coding
ENSBTAG00000006665	20.9711	1.53533	0.358082	4.28763	1.80587e-05	0.000257764	protein_coding
ENSBTAG00000006688	5.94661	-2.55778	0.646864	-3.95412	7.68174e-05	0.000883267	protein_coding
ENSBTAG00000006702	41.9024	2.86776	0.355597	8.06465	7.34485e-16	5.28749e-14	protein_coding
ENSBTAG00000006718	2.59488	3.75445	1.21107	3.1001	0.00193458	0.0122996	protein_coding
ENSBTAG00000006738	8.93825	-2.68919	0.498518	-5.39437	6.87641e-08	1.80724e-06	protein_coding
ENSBTAG00000006756	7.96392	1.62362	0.565795	2.86963	0.00410957	0.0222731	protein_coding
ENSBTAG00000006784	4.56526	-4.2101	0.863282	-4.87685	1.07791e-06	2.08743e-05	protein_coding
ENSBTAG00000006785	2.40462	2.93323	1.10541	2.65352	0.0079658	0.0369709	protein_coding
ENSBTAG00000006792	17.9198	-1.56194	0.384469	-4.06259	4.85304e-05	0.000589755	protein_coding
ENSBTAG00000006819	12.4428	2.4361	0.561771	4.33646	1.44796e-05	0.000210304	protein_coding
ENSBTAG00000006823	6.91812	-2.88479	0.741668	-3.8896	0.000100409	0.00111019	protein_coding
ENSBTAG00000006832	13.8603	2.18999	0.495571	4.41913	9.91003e-06	0.000149508	protein_coding
ENSBTAG00000006838	5.28353	2.6505	0.758452	3.49461	0.000474749	0.00400033	protein_coding
ENSBTAG00000006904	7.16365	-1.56294	0.500137	-3.12504	0.00177784	0.0115723	protein_coding
ENSBTAG00000006911	3.82676	2.30224	0.841697	2.73523	0.00623362	0.030559	protein_coding
ENSBTAG00000006919	13.394	1.60512	0.449503	3.57087	0.000355792	0.00312107	protein_coding
ENSBTAG00000006948	7.36744	2.35872	0.679696	3.47026	0.000519948	0.0043163	protein_coding
ENSBTAG00000006995	20.0769	1.1274	0.388713	2.90033	0.00372768	0.0205737	protein_coding
ENSBTAG00000007061	7.3397	-2.08573	0.534502	-3.90219	9.53259e-05	0.0010593	protein_coding
ENSBTAG00000007066	5.29793	1.90726	0.701604	2.71842	0.00655939	0.0317333	protein_coding
ENSBTAG00000007133	4.87071	2.17102	0.756373	2.8703	0.00410083	0.0222731	protein_coding
ENSBTAG00000007147	7.83849	1.59666	0.607663	2.62754	0.00860049	0.0393106	protein_coding
ENSBTAG00000007152	17.5279	1.38672	0.394958	3.51106	0.000446331	0.00380934	protein_coding
ENSBTAG00000007159	4.73535	-3.20364	0.870682	-3.67946	0.000233724	0.0022177	protein_coding
ENSBTAG00000007163	4.18564	3.35805	0.927039	3.62234	0.000291948	0.0026753	protein_coding
ENSBTAG00000007172	11.3834	1.32249	0.439825	3.00686	0.00263957	0.0157636	protein_coding
ENSBTAG00000007203	22.7085	1.3561	0.353817	3.83276	0.000126713	0.00135358	protein_coding
ENSBTAG00000007288	2.75182	2.94822	1.11105	2.65354	0.00796515	0.0369709	protein_coding
ENSBTAG00000007323	16.2787	1.10434	0.402551	2.74336	0.00608137	0.0301248	protein_coding
ENSBTAG00000007330	10.3378	2.18901	0.585735	3.73721	0.000186076	0.00184765	protein_coding
ENSBTAG00000007331	3.16038	3.88431	1.0742	3.61601	0.000299177	0.00272552	protein_coding
ENSBTAG00000007366	5.57951	-3.49781	1.29795	-2.69486	0.00704176	0.0335281	protein_coding
ENSBTAG00000007390	13.354	-1.36637	0.389763	-3.50563	0.000455523	0.0038778	protein_coding
ENSBTAG00000007397	2.85591	4.20908	1.14541	3.67473	0.000238097	0.00224632	protein_coding
ENSBTAG00000007399	14.8638	1.70427	0.478829	3.55925	0.000371919	0.00324535	protein_coding
ENSBTAG00000007414	3.98005	3.71281	0.980881	3.78518	0.000153596	0.00157229	protein_coding
ENSBTAG00000007438	28.7329	1.92973	0.357128	5.40346	6.53672e-08	1.73171e-06	protein_coding
ENSBTAG00000007442	31.0758	1.05848	0.350873	3.01669	0.00255551	0.0154783	protein_coding
ENSBTAG00000007453	4.32615	-1.87711	0.724178	-2.59206	0.00954041	0.042096	protein_coding
ENSBTAG00000007480	18.2133	1.61545	0.383307	4.21451	2.50327e-05	0.000336974	protein_coding
ENSBTAG00000007485	29.5075	2.84829	0.386505	7.36935	1.71459e-13	9.30798e-12	protein_coding
ENSBTAG00000007490	8.91931	-2.04563	0.52152	-3.92244	8.76576e-05	0.000983994	protein_coding
ENSBTAG00000007540	6.46318	1.81823	0.696413	2.61085	0.00903165	0.0405973	protein_coding
ENSBTAG00000007577	8.9687	1.44511	0.565514	2.55539	0.0106068	0.0457054	protein_coding
ENSBTAG00000007622	14.9461	1.16854	0.45346	2.57694	0.0099678	0.0436136	protein_coding
ENSBTAG00000007648	36.0273	2.90039	0.353896	8.1956	2.49349e-16	1.90509e-14	protein_coding
ENSBTAG00000007657	2.15076	3.93167	1.33256	2.95047	0.00317295	0.0180692	protein_coding
ENSBTAG00000007689	34.6882	-4.21729	0.455032	-9.26811	1.89469e-20	2.24081e-18	protein_coding
ENSBTAG00000007695	4397.16	-1.99439	0.318428	-6.26323	3.77087e-10	1.419e-08	protein_coding
ENSBTAG00000007730	11.5395	2.17342	0.514123	4.22743	2.36381e-05	0.000320809	protein_coding
ENSBTAG00000007737	61.215	1.20428	0.262527	4.58728	4.49064e-06	7.51049e-05	protein_coding
ENSBTAG00000007746	14.8056	4.66422	1.24046	3.76006	0.000169869	0.0017072	protein_coding
ENSBTAG00000007802	20.9062	1.07219	0.356375	3.0086	0.00262456	0.015745	protein_coding
ENSBTAG00000007836	33.1902	-1.15932	0.29905	-3.87669	0.000105885	0.00115722	protein_coding
ENSBTAG00000007850	10.0164	4.7962	1.54748	3.09936	0.00193938	0.012315	protein_coding
ENSBTAG00000007898	29.3867	6.00561	1.09699	5.47462	4.38462e-08	1.17568e-06	protein_coding
ENSBTAG00000007920	2.46968	2.99603	1.14612	2.61406	0.00894737	0.0403668	protein_coding
ENSBTAG00000007933	4.19099	3.13812	0.923775	3.39707	0.000681127	0.00534898	protein_coding
ENSBTAG00000007948	3.71721	-5.08748	1.97032	-2.58206	0.00982126	0.0430484	protein_coding
ENSBTAG00000007976	2.35584	3.26711	1.1911	2.74293	0.00608945	0.0301423	protein_coding
ENSBTAG00000007979	9.54681	1.30457	0.508857	2.56372	0.0103557	0.0449449	protein_coding
ENSBTAG00000007986	8.71184	-1.31396	0.484717	-2.71078	0.0067125	0.0322619	protein_coding
ENSBTAG00000008023	3.67612	4.33946	1.01232	4.28663	1.81401e-05	0.000257814	protein_coding
ENSBTAG00000008032	4.35155	2.02357	0.785757	2.57531	0.0100151	0.0437822	protein_coding
ENSBTAG00000008034	11.0135	1.49437	0.481444	3.10393	0.00190968	0.0121848	protein_coding
ENSBTAG00000008102	2.76298	4.17379	1.15224	3.62232	0.000291973	0.0026753	protein_coding
ENSBTAG00000008143	11.9751	2.02826	0.599376	3.38395	0.000714504	0.0055738	protein_coding
ENSBTAG00000008158	3.73847	4.08343	1.01334	4.02967	5.58557e-05	0.000666545	protein_coding
ENSBTAG00000008170	4.23489	2.40985	0.829718	2.90442	0.00367934	0.0203408	protein_coding
ENSBTAG00000008172	4.89843	-2.53125	0.787589	-3.21393	0.00130933	0.0090049	protein_coding
ENSBTAG00000008183	4.34115	2.33893	0.817095	2.8625	0.00420317	0.0226138	protein_coding
ENSBTAG00000008218	4.1264	2.37728	0.846616	2.80798	0.0049853	0.0257069	protein_coding
ENSBTAG00000008253	10.1198	2.10531	0.63031	3.34011	0.000837438	0.00632423	protein_coding
ENSBTAG00000008285	13.422	1.44453	0.456464	3.16462	0.00155285	0.0103362	protein_coding
ENSBTAG00000008306	4.5878	3.46217	0.881605	3.92712	8.59698e-05	0.000973296	protein_coding
ENSBTAG00000008348	7.1101	1.99995	0.619174	3.23003	0.00123776	0.00857517	protein_coding
ENSBTAG00000008361	2.29294	3.87349	1.28408	3.01654	0.00255674	0.0154783	protein_coding
ENSBTAG00000008386	14.8822	1.63318	0.4405	3.70757	0.000209258	0.00202916	protein_coding
ENSBTAG00000008389	8.28154	2.44309	0.590348	4.13839	3.49755e-05	0.000448447	protein_coding
ENSBTAG00000008403	14.2639	1.22693	0.390663	3.14062	0.0016859	0.0110771	protein_coding
ENSBTAG00000008409	12.9746	2.0046	0.446107	4.49353	7.00528e-06	0.000110995	protein_coding
ENSBTAG00000008421	11.8913	-1.5456	0.478405	-3.23074	0.00123471	0.00857178	protein_coding
ENSBTAG00000008492	5.66151	1.98629	0.745167	2.66556	0.00768595	0.0360028	protein_coding
ENSBTAG00000008525	3.76737	3.34025	0.928547	3.59728	0.000321561	0.00287021	protein_coding
ENSBTAG00000008541	28.7783	1.92494	0.382403	5.03381	4.80827e-07	1.00776e-05	protein_coding
ENSBTAG00000008545	11.1128	-2.18919	0.506479	-4.32237	1.54362e-05	0.000223218	protein_coding
ENSBTAG00000008553	17.1486	2.76955	0.436164	6.34979	2.15606e-10	8.25411e-09	protein_coding
ENSBTAG00000008570	9.16159	1.99915	0.571286	3.49938	0.00046635	0.00393958	protein_coding
ENSBTAG00000008575	17.1706	1.64889	0.459593	3.58773	0.000333574	0.00295751	protein_coding
ENSBTAG00000008577	10.2703	1.90581	0.476301	4.00127	6.30021e-05	0.000738519	protein_coding
ENSBTAG00000008619	4.24656	-2.79996	0.801213	-3.49465	0.000474679	0.00400033	protein_coding
ENSBTAG00000008649	7.58986	1.83836	0.587134	3.13108	0.00174165	0.0113757	protein_coding
ENSBTAG00000008654	11.2309	-1.32944	0.470397	-2.82621	0.00471021	0.0245958	protein_coding
ENSBTAG00000008713	3.84518	2.14526	0.834721	2.57003	0.0101689	0.0443959	protein_coding
ENSBTAG00000008716	9.33003	2.46525	0.565666	4.35814	1.31173e-05	0.00019263	protein_coding
ENSBTAG00000008717	4.67432	2.46953	0.772574	3.19649	0.00139108	0.00945909	protein_coding
ENSBTAG00000008753	12.8674	1.2788	0.431892	2.96094	0.00306704	0.0176175	protein_coding
ENSBTAG00000008774	2.05845	-4.18923	1.37511	-3.04648	0.00231539	0.0142649	protein_coding
ENSBTAG00000008788	4.53554	2.84914	0.857205	3.32376	0.000888124	0.00663139	protein_coding
ENSBTAG00000008840	9.42838	1.54577	0.494022	3.12896	0.00175427	0.0114356	protein_coding
ENSBTAG00000008849	14.7846	3.36782	0.93015	3.62073	0.000293774	0.00268409	protein_coding
ENSBTAG00000008862	55.7049	2.29293	0.288813	7.93917	2.03533e-15	1.41894e-13	protein_coding
ENSBTAG00000008863	21.4611	1.79865	0.384859	4.67352	2.96076e-06	5.17391e-05	protein_coding
ENSBTAG00000009061	5.98931	1.752	0.691437	2.53385	0.0112817	0.0479888	protein_coding
ENSBTAG00000009064	55.0359	-1.63755	0.303311	-5.39891	6.70461e-08	1.76911e-06	protein_coding
ENSBTAG00000009065	8.5866	1.52066	0.580029	2.6217	0.00874936	0.0397462	protein_coding
ENSBTAG00000009080	7.61019	4.59367	0.861636	5.33134	9.74917e-08	2.48341e-06	protein_coding
ENSBTAG00000009085	3.24506	2.56099	0.997964	2.56621	0.0102816	0.0447503	protein_coding
ENSBTAG00000009106	12.1367	2.34253	0.553262	4.23405	2.29524e-05	0.000312786	protein_coding
ENSBTAG00000009107	10.3475	2.93839	0.649827	4.5218	6.13146e-06	9.90455e-05	protein_coding
ENSBTAG00000009121	31.2561	1.28724	0.308058	4.17858	2.9334e-05	0.000388558	protein_coding
ENSBTAG00000009172	4.35959	-5.23267	1.01844	-5.13794	2.77766e-07	6.2573e-06	protein_coding
ENSBTAG00000009178	5.37933	-1.96236	0.628472	-3.12243	0.00179366	0.011635	protein_coding
ENSBTAG00000009207	18.7621	1.47619	0.367236	4.01972	5.82661e-05	0.000689101	protein_coding
ENSBTAG00000009210	14.7725	1.80116	0.462135	3.89746	9.72049e-05	0.00107657	protein_coding
ENSBTAG00000009305	24.0405	1.695	0.38382	4.41612	1.0049e-05	0.00015126	protein_coding
ENSBTAG00000009308	2.57773	3.69886	1.17308	3.15311	0.0016154	0.0106881	protein_coding
ENSBTAG00000009357	2.71017	2.74809	1.04755	2.62336	0.00870681	0.0396324	protein_coding
ENSBTAG00000009389	27.2556	1.41648	0.361714	3.91602	9.00212e-05	0.00100541	protein_coding
ENSBTAG00000009407	6.38287	2.55093	0.656028	3.88845	0.000100887	0.00111363	protein_coding
ENSBTAG00000009427	5.10923	2.19349	0.707574	3.10002	0.00193511	0.0122996	protein_coding
ENSBTAG00000009462	17.3386	1.21623	0.397235	3.06175	0.00220049	0.0136715	protein_coding
ENSBTAG00000009500	7.33844	1.77549	0.580095	3.06068	0.00220833	0.0137074	protein_coding
ENSBTAG00000009514	2.67784	3.43387	1.18004	2.90995	0.00361486	0.0200681	protein_coding
ENSBTAG00000009517	20.9231	-1.01717	0.368694	-2.75884	0.00580069	0.0289206	protein_coding
ENSBTAG00000009519	2.51863	3.08095	1.15409	2.6696	0.00759415	0.035671	protein_coding
ENSBTAG00000009535	62.6013	1.4342	0.30465	4.70771	2.50519e-06	4.4722e-05	protein_coding
ENSBTAG00000009542	8.05589	2.8935	0.641651	4.50945	6.4995e-06	0.000104228	protein_coding
ENSBTAG00000009552	9.03499	2.21213	0.660763	3.34784	0.000814453	0.00619531	protein_coding
ENSBTAG00000009565	13.314	1.42544	0.481877	2.95809	0.0030955	0.0177502	protein_coding
ENSBTAG00000009598	5.46812	1.75906	0.691655	2.54326	0.0109823	0.0469567	protein_coding
ENSBTAG00000009615	28.4093	1.49631	0.329836	4.53653	5.71861e-06	9.32865e-05	protein_coding
ENSBTAG00000009637	97.0538	2.61902	0.321395	8.14891	3.67213e-16	2.74219e-14	protein_coding
ENSBTAG00000009663	17.5959	1.94364	0.377563	5.14786	2.63482e-07	5.97616e-06	protein_coding
ENSBTAG00000009665	30.1543	4.36258	0.772735	5.64563	1.64573e-08	4.82286e-07	protein_coding
ENSBTAG00000009698	5.01291	2.30344	0.709879	3.24484	0.00117517	0.00828816	protein_coding
ENSBTAG00000009747	4.51881	3.6171	0.920936	3.92764	8.57844e-05	0.00097286	protein_coding
ENSBTAG00000009757	166.525	1.54136	0.247481	6.2282	4.71822e-10	1.75555e-08	protein_coding
ENSBTAG00000009773	3.37292	3.38668	0.967543	3.50028	0.000464762	0.00393561	protein_coding
ENSBTAG00000009780	27.8692	1.41972	0.348872	4.06946	4.71227e-05	0.0005801	protein_coding
ENSBTAG00000009785	11.4652	-1.24429	0.413354	-3.01023	0.0026105	0.015689	protein_coding
ENSBTAG00000009844	3.16457	3.03251	1.0537	2.87797	0.0040024	0.0218532	protein_coding
ENSBTAG00000009852	3.54606	-5.25949	1.83712	-2.86291	0.00419776	0.022603	protein_coding
ENSBTAG00000009872	6.24701	1.66089	0.631149	2.63154	0.00849998	0.0389318	protein_coding
ENSBTAG00000009889	2.47159	3.61342	1.18732	3.04335	0.00233962	0.0144009	protein_coding
ENSBTAG00000009903	6.23151	3.703	0.792463	4.67278	2.97149e-06	5.179e-05	protein_coding
ENSBTAG00000009907	4.3811	-2.5672	0.749567	-3.42492	0.000614986	0.00491915	protein_coding
ENSBTAG00000009915	18.3333	-1.09661	0.388921	-2.81962	0.004808	0.0249752	protein_coding
ENSBTAG00000009949	11.633	1.83266	0.451486	4.05917	4.92476e-05	0.000596698	protein_coding
ENSBTAG00000009951	4.21904	-2.65795	0.746941	-3.55845	0.000373044	0.00325088	protein_coding
ENSBTAG00000009962	5.71515	1.64524	0.631122	2.60684	0.00913811	0.0409207	protein_coding
ENSBTAG00000009984	9.45142	1.74678	0.576984	3.02744	0.00246637	0.0150526	protein_coding
ENSBTAG00000009985	11.8095	1.4421	0.464156	3.10693	0.0018904	0.0121201	protein_coding
ENSBTAG00000009994	6.74859	1.83993	0.641841	2.86664	0.00414853	0.0224109	protein_coding
ENSBTAG00000010007	13.7467	-1.77374	0.463034	-3.83068	0.000127787	0.00135868	protein_coding
ENSBTAG00000010012	4.19192	3.86982	1.52804	2.53253	0.0113242	0.0480945	protein_coding
ENSBTAG00000010042	19.2373	1.63466	0.395019	4.13819	3.50064e-05	0.000448447	protein_coding
ENSBTAG00000010059	5.0892	2.71235	0.814263	3.33105	0.0008652	0.00647483	protein_coding
ENSBTAG00000010178	6.60531	1.98373	0.664419	2.98566	0.0028297	0.0165557	protein_coding
ENSBTAG00000010243	9.17492	1.42037	0.535127	2.65427	0.00794805	0.0369663	protein_coding
ENSBTAG00000010290	14.727	1.13873	0.431334	2.64003	0.00828997	0.0381281	protein_coding
ENSBTAG00000010350	3.92441	2.57542	0.862782	2.98502	0.00283557	0.0165609	protein_coding
ENSBTAG00000010356	2.72229	3.45924	1.14895	3.01078	0.00260574	0.0156848	protein_coding
ENSBTAG00000010361	3.46688	-2.29262	0.881759	-2.60005	0.00932109	0.041433	protein_coding
ENSBTAG00000010376	6.28951	2.13258	0.630667	3.38147	0.000720982	0.00560454	protein_coding
ENSBTAG00000010388	4.62768	3.00696	0.868569	3.46197	0.000536235	0.00440631	protein_coding
ENSBTAG00000010390	2.57555	3.84358	1.15999	3.31347	0.00092147	0.00681127	protein_coding
ENSBTAG00000010444	59.1678	2.73956	0.323098	8.47903	2.27074e-17	1.92809e-15	protein_coding
ENSBTAG00000010449	3.28669	-4.10716	1.04668	-3.924	8.70907e-05	0.00098009	protein_coding
ENSBTAG00000010452	3.89285	2.57812	0.945461	2.72684	0.00639445	0.0311459	protein_coding
ENSBTAG00000010485	14.6191	1.88134	0.453738	4.14631	3.37875e-05	0.00043706	protein_coding
ENSBTAG00000010511	4.63338	2.15323	0.709574	3.03454	0.002409	0.0147593	protein_coding
ENSBTAG00000010529	3.24219	3.80368	1.05238	3.61435	0.000301101	0.00273927	protein_coding
ENSBTAG00000010624	16.5663	1.1468	0.388537	2.95159	0.00316142	0.0180346	protein_coding
ENSBTAG00000010649	6.59312	1.70712	0.641908	2.65944	0.007827	0.0365422	protein_coding
ENSBTAG00000010658	15.1347	-1.37252	0.373006	-3.67961	0.000233589	0.0022177	protein_coding
ENSBTAG00000010682	23.1871	1.50371	0.345975	4.34631	1.38448e-05	0.000201969	protein_coding
ENSBTAG00000010693	11.6696	1.6531	0.532544	3.10415	0.00190824	0.0121848	protein_coding
ENSBTAG00000010701	2.65289	3.151	1.1421	2.75895	0.00579866	0.0289206	protein_coding
ENSBTAG00000010715	3.87645	2.57109	0.912271	2.81835	0.00482717	0.0250551	protein_coding
ENSBTAG00000010760	18.2108	1.87496	0.396417	4.72977	2.24772e-06	4.05081e-05	protein_coding
ENSBTAG00000010773	8.3012	1.99372	0.571331	3.4896	0.000483736	0.00404326	protein_coding
ENSBTAG00000010775	17.8155	2.30725	0.436814	5.28199	1.27789e-07	3.14459e-06	protein_coding
ENSBTAG00000010777	10.3747	-1.48379	0.433736	-3.42096	0.000624011	0.00497332	protein_coding
ENSBTAG00000010815	9.35012	-3.88811	0.63378	-6.13479	8.52725e-10	3.06935e-08	protein_coding
ENSBTAG00000010818	7.69669	1.47467	0.552368	2.66972	0.00759144	0.035671	protein_coding
ENSBTAG00000010843	5.21479	1.96357	0.745668	2.6333	0.00845605	0.0387913	protein_coding
ENSBTAG00000010850	13.6385	3.2089	0.620689	5.16989	2.34228e-07	5.4052e-06	protein_coding
ENSBTAG00000010910	6.63821	1.71953	0.642723	2.67538	0.00746449	0.0353151	protein_coding
ENSBTAG00000010932	36.5608	-6.85402	0.62632	-10.9433	7.15333e-28	1.31601e-25	protein_coding
ENSBTAG00000010943	8.47835	3.28364	0.736704	4.45721	8.30334e-06	0.000127891	protein_coding
ENSBTAG00000010956	16.3509	2.37293	0.444768	5.3352	9.54407e-08	2.44056e-06	protein_coding
ENSBTAG00000010976	12.0377	2.25365	0.543489	4.14662	3.37413e-05	0.00043706	protein_coding
ENSBTAG00000010987	3.59427	4.23484	1.01569	4.16943	3.0536e-05	0.000402068	protein_coding
ENSBTAG00000010989	52.5118	1.06521	0.246969	4.31316	1.60939e-05	0.000232222	protein_coding
ENSBTAG00000010998	6.48744	2.05288	0.607994	3.37648	0.000734189	0.00568053	protein_coding
ENSBTAG00000011108	10.8574	-1.76254	0.456935	-3.85732	0.000114635	0.00124057	protein_coding
ENSBTAG00000011146	9.42024	-1.48048	0.449534	-3.29337	0.000989941	0.00726871	protein_coding
ENSBTAG00000011147	8.90106	2.26639	0.601241	3.76951	0.000163565	0.00165136	protein_coding
ENSBTAG00000011154	5.11182	4.77392	0.935789	5.1015	3.36977e-07	7.39006e-06	protein_coding
ENSBTAG00000011156	2.41888	3.46351	1.31288	2.63809	0.00833741	0.0383197	protein_coding
ENSBTAG00000011184	87.9946	2.83979	0.293191	9.6858	3.46475e-22	4.32963e-20	protein_coding
ENSBTAG00000011190	9.42283	1.83321	0.535739	3.42184	0.000621996	0.00496323	protein_coding
ENSBTAG00000011197	4.04821	2.32551	0.812577	2.8619	0.00421107	0.0226379	protein_coding
ENSBTAG00000011215	16.4038	1.05102	0.37817	2.77922	0.00544899	0.0274856	protein_coding
ENSBTAG00000011225	7.03794	2.18168	0.742185	2.93954	0.003287	0.0185908	protein_coding
ENSBTAG00000011239	8.09085	1.59581	0.554918	2.87576	0.00403059	0.0219565	protein_coding
ENSBTAG00000011284	10.0313	1.61717	0.53997	2.99492	0.00274519	0.0162031	protein_coding
ENSBTAG00000011338	8.98498	4.6261	0.786625	5.88094	4.07936e-09	1.35088e-07	protein_coding
ENSBTAG00000011382	14.0733	-1.01021	0.393695	-2.56596	0.010289	0.0447503	protein_coding
ENSBTAG00000011402	9.41019	-5.33194	1.08277	-4.92434	8.46447e-07	1.69879e-05	protein_coding
ENSBTAG00000011403	4.8485	-4.0249	0.817796	-4.92164	8.58201e-07	1.71201e-05	protein_coding
ENSBTAG00000011415	23.1598	1.04241	0.336653	3.09641	0.00195881	0.0124027	protein_coding
ENSBTAG00000011425	6.48175	2.89929	0.733755	3.9513	7.77277e-05	0.000892185	protein_coding
ENSBTAG00000011437	4.7419	-1.8359	0.686404	-2.67467	0.00748038	0.0353623	protein_coding
ENSBTAG00000011487	15.3107	5.24591	1.10431	4.75039	2.03025e-06	3.70788e-05	protein_coding
ENSBTAG00000011529	3.42699	2.41002	0.876051	2.75101	0.00594119	0.0295024	protein_coding
ENSBTAG00000011591	3.24721	2.52502	0.947284	2.66554	0.00768655	0.0360028	protein_coding
ENSBTAG00000011611	5.19058	1.80271	0.704661	2.55827	0.0105195	0.0454964	protein_coding
ENSBTAG00000011623	9.02634	2.05224	0.596332	3.44144	0.000578636	0.00467354	protein_coding
ENSBTAG00000011626	18.0097	1.18498	0.368656	3.21433	0.00130748	0.00900151	protein_coding
ENSBTAG00000011639	5.20688	-1.76458	0.639073	-2.76115	0.00575976	0.0287901	protein_coding
ENSBTAG00000011640	14.4742	2.39568	0.484295	4.94673	7.54699e-07	1.53796e-05	protein_coding
ENSBTAG00000011717	5.76713	2.61882	0.728444	3.59509	0.000324284	0.00289062	protein_coding
ENSBTAG00000011733	32.8066	-1.16798	0.305713	-3.8205	0.000133184	0.00140458	protein_coding
ENSBTAG00000011744	4.31954	-2.17852	0.729302	-2.98713	0.00281614	0.0165056	protein_coding
ENSBTAG00000011757	22.8576	1.50265	0.393066	3.82288	0.0001319	0.00139326	protein_coding
ENSBTAG00000011767	25.3988	1.17915	0.36375	3.24165	0.00118838	0.00833756	protein_coding
ENSBTAG00000011779	14.4032	3.01043	0.579766	5.1925	2.07491e-07	4.9079e-06	protein_coding
ENSBTAG00000011784	3.06569	-5.17495	1.1679	-4.43099	9.38036e-06	0.000142491	protein_coding
ENSBTAG00000011790	9.34463	-1.41501	0.518558	-2.72874	0.00635768	0.0310066	protein_coding
ENSBTAG00000011805	10.4332	-1.24625	0.453321	-2.74916	0.00597474	0.029641	protein_coding
ENSBTAG00000011808	8.18984	2.29911	0.654096	3.51494	0.000439846	0.00376369	protein_coding
ENSBTAG00000011810	6.90665	-2.57806	0.615327	-4.18974	2.79271e-05	0.000373659	protein_coding
ENSBTAG00000011823	36.4784	1.76585	0.29196	6.04824	1.46436e-09	5.15877e-08	protein_coding
ENSBTAG00000011834	18.9832	1.13522	0.345767	3.28321	0.00102634	0.00748617	protein_coding
ENSBTAG00000011843	8.08966	3.18175	0.67093	4.7423	2.11303e-06	3.84467e-05	protein_coding
ENSBTAG00000011882	2.99239	3.71892	1.07245	3.46767	0.000524983	0.00434078	protein_coding
ENSBTAG00000011895	86.4102	-1.13715	0.255062	-4.45833	8.26003e-06	0.00012761	protein_coding
ENSBTAG00000011904	11.6282	-1.10014	0.412921	-2.66427	0.00771548	0.0361128	protein_coding
ENSBTAG00000011908	4.8286	1.94577	0.765487	2.54187	0.0110262	0.0471138	protein_coding
ENSBTAG00000011917	224.714	-1.69375	0.308247	-5.4948	3.9116e-08	1.06611e-06	protein_coding
ENSBTAG00000011918	3.49711	2.61109	0.965709	2.70381	0.00685493	0.0327382	protein_coding
ENSBTAG00000011954	9.89972	1.54452	0.601492	2.56781	0.0102343	0.0445934	protein_coding
ENSBTAG00000011990	7.57226	-1.5198	0.531502	-2.85944	0.00424384	0.0226852	protein_coding
ENSBTAG00000012044	8.21808	2.32155	0.584661	3.97076	7.16437e-05	0.000828091	protein_coding
ENSBTAG00000012053	43.6901	-1.35561	0.299623	-4.52438	6.05724e-06	9.83262e-05	protein_coding
ENSBTAG00000012059	3.95441	-1.98696	0.766054	-2.59376	0.00949331	0.0419449	protein_coding
ENSBTAG00000012065	17.6169	1.1178	0.379938	2.94207	0.00326029	0.0184712	protein_coding
ENSBTAG00000012120	8.15043	1.8079	0.567775	3.18418	0.00145164	0.00978045	protein_coding
ENSBTAG00000012137	3.1781	4.17138	1.08227	3.85429	0.000116067	0.00125401	protein_coding
ENSBTAG00000012164	8.43628	1.82561	0.6906	2.64351	0.00820505	0.0378426	protein_coding
ENSBTAG00000012180	7.24605	2.19165	0.645261	3.39653	0.000682453	0.00534898	protein_coding
ENSBTAG00000012330	13.1507	2.6539	0.553481	4.79492	1.62736e-06	3.06193e-05	protein_coding
ENSBTAG00000012342	4.69486	2.74872	0.862379	3.18736	0.00143576	0.00969319	protein_coding
ENSBTAG00000012371	14.1865	1.66497	0.479188	3.47456	0.000511701	0.00425753	protein_coding
ENSBTAG00000012383	9.55095	1.92252	0.605121	3.17708	0.00148766	0.00996798	protein_coding
ENSBTAG00000012387	14.322	3.12136	0.922882	3.38218	0.00071912	0.00560321	protein_coding
ENSBTAG00000012391	4.28385	2.60871	0.860754	3.03073	0.00243964	0.0149332	protein_coding
ENSBTAG00000012393	24.0778	2.67381	0.458847	5.82725	5.6348e-09	1.7942e-07	protein_coding
ENSBTAG00000012414	5.37256	5.32703	0.938753	5.67459	1.39025e-08	4.12897e-07	protein_coding
ENSBTAG00000012433	5.9179	-1.42846	0.566402	-2.52199	0.0116694	0.0491019	protein_coding
ENSBTAG00000012443	2.45321	3.23087	1.16095	2.78294	0.00538682	0.0272343	protein_coding
ENSBTAG00000012447	95.6576	1.41248	0.276931	5.10048	3.38798e-07	7.40547e-06	protein_coding
ENSBTAG00000012582	14.2528	1.85581	0.470918	3.94084	8.11975e-05	0.000925595	protein_coding
ENSBTAG00000012589	7.30155	2.78033	0.715517	3.88576	0.00010201	0.00112228	protein_coding
ENSBTAG00000012647	3.59121	2.26992	0.871242	2.60538	0.0091773	0.041013	protein_coding
ENSBTAG00000012657	9.81837	-2.17538	0.453386	-4.79807	1.60204e-06	3.02288e-05	protein_coding
ENSBTAG00000012687	16.1342	2.60812	0.452728	5.7609	8.36671e-09	2.5654e-07	protein_coding
ENSBTAG00000012741	16.498	2.44797	0.457971	5.34526	9.02876e-08	2.32675e-06	protein_coding
ENSBTAG00000012757	2.64114	3.30852	1.19278	2.77378	0.00554098	0.0278648	protein_coding
ENSBTAG00000012780	49.8684	-4.49081	0.359041	-12.5078	6.76758e-36	1.79287e-33	protein_coding
ENSBTAG00000012781	12.821	1.38597	0.429797	3.22471	0.00126099	0.00870857	protein_coding
ENSBTAG00000012794	27.5272	-2.25355	0.306964	-7.34142	2.11336e-13	1.12877e-11	protein_coding
ENSBTAG00000012804	19.612	1.03623	0.377918	2.74193	0.00610791	0.0301661	protein_coding
ENSBTAG00000012816	9.34421	2.00675	0.544566	3.68504	0.000228664	0.00218534	pseudogene
ENSBTAG00000012817	3.68291	2.23239	0.873211	2.55653	0.0105723	0.045586	protein_coding
ENSBTAG00000012828	7.80221	2.12676	0.635898	3.3445	0.000824319	0.00623939	protein_coding
ENSBTAG00000012851	4.35281	2.26982	0.828564	2.73946	0.00615408	0.0303262	protein_coding
ENSBTAG00000012855	260.686	-2.59903	0.302384	-8.59512	8.31792e-18	7.984e-16	protein_coding
ENSBTAG00000012865	20.5086	1.33787	0.363419	3.68136	0.000231996	0.00220762	protein_coding
ENSBTAG00000012885	7.87207	1.63755	0.57328	2.85646	0.00428394	0.0228811	protein_coding
ENSBTAG00000012890	44.2896	1.68946	0.301201	5.60908	2.03403e-08	5.85714e-07	protein_coding
ENSBTAG00000012919	6.63944	2.58396	0.705143	3.66445	0.000247868	0.00232526	protein_coding
ENSBTAG00000012981	3.58677	2.64799	0.937617	2.82417	0.00474035	0.0247013	protein_coding
ENSBTAG00000012999	5.13647	2.10485	0.705672	2.98276	0.00285665	0.0166692	protein_coding
ENSBTAG00000013013	7.877	1.64503	0.572044	2.8757	0.00403127	0.0219565	protein_coding
ENSBTAG00000013033	5.4264	2.19132	0.754725	2.90347	0.00369053	0.0203856	protein_coding
ENSBTAG00000013045	13.06	1.32781	0.459374	2.89047	0.00384667	0.0211423	protein_coding
ENSBTAG00000013060	38.5678	2.08509	0.310727	6.71037	1.94132e-11	8.4588e-10	protein_coding
ENSBTAG00000013142	4.4184	1.88718	0.722229	2.61299	0.0089753	0.0404652	protein_coding
ENSBTAG00000013196	5.9061	4.46491	0.921883	4.84325	1.27733e-06	2.43096e-05	protein_coding
ENSBTAG00000013211	6.15524	2.3367	0.706258	3.30856	0.000937768	0.00692401	protein_coding
ENSBTAG00000013212	35.8767	-1.71738	0.327631	-5.24181	1.59008e-07	3.81561e-06	protein_coding
ENSBTAG00000013225	9.41984	1.99648	0.524284	3.808	0.000140093	0.00146116	protein_coding
ENSBTAG00000013264	4.24259	3.90665	0.951892	4.10409	4.05914e-05	0.000508199	protein_coding
ENSBTAG00000013278	3.31562	-2.6244	0.876358	-2.99467	0.0027474	0.0162031	protein_coding
ENSBTAG00000013302	5.04471	2.07455	0.723674	2.86668	0.00414796	0.0224109	protein_coding
ENSBTAG00000013303	172.066	-2.4892	0.269257	-9.2447	2.35903e-20	2.74103e-18	protein_coding
ENSBTAG00000013346	3.01882	3.00514	0.98419	3.05341	0.00226255	0.0139915	protein_coding
ENSBTAG00000013369	7.07539	2.8005	0.697259	4.01644	5.90833e-05	0.00069752	protein_coding
ENSBTAG00000013417	898.789	-1.59208	0.315098	-5.05264	4.35746e-07	9.24982e-06	protein_coding
ENSBTAG00000013461	11.9209	1.59276	0.438684	3.63077	0.000282577	0.00260655	protein_coding
ENSBTAG00000013468	68.8394	1.80452	0.318575	5.66435	1.47583e-08	4.36358e-07	protein_coding
ENSBTAG00000013544	10.5488	-4.03563	0.621747	-6.4908	8.53845e-11	3.44818e-09	protein_coding
ENSBTAG00000013557	12.796	3.04884	0.571454	5.33522	9.5427e-08	2.44056e-06	protein_coding
ENSBTAG00000013579	30.3609	1.20237	0.321288	3.74234	0.000182312	0.00181572	protein_coding
ENSBTAG00000013580	6.15764	2.56442	0.739928	3.46576	0.000528729	0.00436094	protein_coding
ENSBTAG00000013589	11.462	1.37282	0.501545	2.73718	0.00619685	0.0304916	protein_coding
ENSBTAG00000013592	3.44058	2.75005	1.04932	2.6208	0.00877244	0.0398217	protein_coding
ENSBTAG00000013600	4.05963	2.16461	0.818712	2.64392	0.00819527	0.0378239	protein_coding
ENSBTAG00000013613	4.9174	2.27876	0.758048	3.00609	0.00264632	0.0157755	protein_coding
ENSBTAG00000013620	6.5535	1.92727	0.630933	3.05463	0.00225338	0.0139478	protein_coding
ENSBTAG00000013641	5.54839	-2.09224	0.711104	-2.94224	0.00325845	0.0184712	protein_coding
ENSBTAG00000013666	4.37423	-1.80523	0.676033	-2.67033	0.00757778	0.03567	protein_coding
ENSBTAG00000013671	3.20817	2.98565	1.07904	2.76696	0.00565819	0.0283466	protein_coding
ENSBTAG00000013725	15.3311	-1.94619	0.407817	-4.77223	1.82201e-06	3.352e-05	protein_coding
ENSBTAG00000013736	12.0431	3.20475	1.06907	2.99768	0.0027204	0.0161156	protein_coding
ENSBTAG00000013781	6.42042	2.13146	0.650462	3.27684	0.00104975	0.00763169	protein_coding
ENSBTAG00000013782	4.33252	-2.17399	0.746437	-2.9125	0.00358552	0.0199554	protein_coding
ENSBTAG00000013790	34.1486	1.72356	0.341067	5.05343	4.33948e-07	9.24787e-06	protein_coding
ENSBTAG00000013812	10.1865	1.48039	0.588151	2.51703	0.0118349	0.0495779	protein_coding
ENSBTAG00000013824	16.7749	-1.0437	0.373946	-2.79105	0.00525375	0.0267453	protein_coding
ENSBTAG00000013861	2.10793	-3.73042	1.38048	-2.70226	0.006887	0.0328621	protein_coding
ENSBTAG00000013885	3.95869	2.79804	0.932611	3.00022	0.00269783	0.0160105	protein_coding
ENSBTAG00000013905	18.044	1.66953	0.414701	4.02587	5.67648e-05	0.000673751	protein_coding
ENSBTAG00000013916	79.6405	-1.55882	0.315405	-4.94229	7.72087e-07	1.56377e-05	protein_coding
ENSBTAG00000013924	175.399	2.00168	0.273757	7.31188	2.6343e-13	1.38468e-11	protein_coding
ENSBTAG00000013926	6.25775	2.25357	0.69793	3.22893	0.00124254	0.00859911	protein_coding
ENSBTAG00000013929	12.6524	-3.36462	0.551048	-6.10585	1.02255e-09	3.66071e-08	protein_coding
ENSBTAG00000013930	9.97308	1.79739	0.531744	3.38018	0.000724393	0.00562355	protein_coding
ENSBTAG00000013937	3.82378	2.68405	0.821494	3.26728	0.00108585	0.0078511	protein_coding
ENSBTAG00000013953	14.0807	2.55952	0.587102	4.35957	1.30316e-05	0.000191796	protein_coding
ENSBTAG00000013960	16.3938	-1.45794	0.37174	-3.92192	8.78452e-05	0.000984431	protein_coding
ENSBTAG00000013961	7.0381	1.81883	0.572821	3.17521	0.0014973	0.0100168	protein_coding
ENSBTAG00000013982	15.8747	3.437	0.930723	3.69283	0.000221772	0.00213178	protein_coding
ENSBTAG00000014027	3.80117	4.28633	1.00228	4.27657	1.89798e-05	0.000268024	protein_coding
ENSBTAG00000014029	11.4737	2.03385	0.491933	4.1344	3.55889e-05	0.00045503	protein_coding
ENSBTAG00000014032	37.2257	1.50682	0.356874	4.22227	2.4185e-05	0.000326892	protein_coding
ENSBTAG00000014069	19.9521	3.02265	0.47318	6.38795	1.68124e-10	6.5116e-09	protein_coding
ENSBTAG00000014074	13.5136	1.90115	0.485117	3.91896	8.8933e-05	0.000994938	protein_coding
ENSBTAG00000014090	198.231	-2.53645	0.320029	-7.92566	2.2693e-15	1.56558e-13	protein_coding
ENSBTAG00000014124	4.17721	2.20366	0.81095	2.71738	0.00658005	0.03181	protein_coding
ENSBTAG00000014167	4.05495	2.49644	0.932278	2.67779	0.00741101	0.0351346	protein_coding
ENSBTAG00000014175	11.2767	1.2873	0.454816	2.83038	0.00464928	0.0244188	protein_coding
ENSBTAG00000014208	2.69493	3.3688	1.18082	2.85294	0.00433171	0.0230433	protein_coding
ENSBTAG00000014226	19.5811	3.39343	0.513901	6.60329	4.02145e-11	1.6857e-09	protein_coding
ENSBTAG00000014230	5.12787	2.69643	0.772749	3.48939	0.000484116	0.00404326	protein_coding
ENSBTAG00000014302	11.0203	2.23103	0.521749	4.27606	1.9023e-05	0.000268063	protein_coding
ENSBTAG00000014318	9.3547	1.61054	0.504069	3.19508	0.00139792	0.0094861	protein_coding
ENSBTAG00000014322	10.0919	-2.85725	0.577856	-4.94458	7.63092e-07	1.55029e-05	protein_coding
ENSBTAG00000014353	8.3261	2.03776	0.628115	3.24425	0.00117759	0.00828816	protein_coding
ENSBTAG00000014354	10.7163	1.58754	0.486476	3.26335	0.00110102	0.00791754	protein_coding
ENSBTAG00000014377	8.0862	2.50454	0.656232	3.81654	0.000135336	0.00142395	protein_coding
ENSBTAG00000014423	112.254	3.24754	0.324316	10.0135	1.32955e-23	1.87353e-21	protein_coding
ENSBTAG00000014429	36.565	-1.09122	0.274071	-3.98151	6.84795e-05	0.000796496	protein_coding
ENSBTAG00000014440	7.55043	2.4795	0.668609	3.70845	0.000208534	0.0020251	protein_coding
ENSBTAG00000014451	4.49981	2.24241	0.737353	3.04116	0.00235672	0.0144792	protein_coding
ENSBTAG00000014469	11.1639	1.38069	0.434037	3.18103	0.00146751	0.00987735	protein_coding
ENSBTAG00000014501	14.0148	2.17394	0.480379	4.52546	6.02633e-06	9.80648e-05	protein_coding
ENSBTAG00000014512	3.38417	2.44336	0.894688	2.73097	0.00631484	0.0308431	protein_coding
ENSBTAG00000014515	13.4333	1.12641	0.432968	2.6016	0.00927906	0.0413006	protein_coding
ENSBTAG00000014534	35.7114	2.35202	0.316366	7.4345	1.04967e-13	6.04517e-12	protein_coding
ENSBTAG00000014548	7.27912	-2.48584	0.72793	-3.41495	0.000637935	0.005066	protein_coding
ENSBTAG00000014554	10.317	-1.42302	0.446672	-3.18582	0.00144346	0.0097353	protein_coding
ENSBTAG00000014575	2.63054	3.28526	1.16151	2.82845	0.00467742	0.0245083	protein_coding
ENSBTAG00000014605	25.7121	1.07577	0.337463	3.18781	0.00143353	0.00968801	protein_coding
ENSBTAG00000014626	7.39462	2.17326	0.677259	3.20891	0.0013324	0.00911617	protein_coding
ENSBTAG00000014643	51.4945	1.02006	0.292213	3.49082	0.000481543	0.00404216	protein_coding
ENSBTAG00000014648	20.3377	1.50723	0.458263	3.289	0.00100545	0.00737439	protein_coding
ENSBTAG00000014679	4.71825	2.26462	0.720095	3.1449	0.00166145	0.0109325	protein_coding
ENSBTAG00000014685	2.48349	4.07944	1.22335	3.33464	0.000854097	0.00642075	protein_coding
ENSBTAG00000014731	14.1946	-1.18518	0.411878	-2.8775	0.00400845	0.0218682	protein_coding
ENSBTAG00000014744	4.02719	3.32373	0.921397	3.60728	0.000309427	0.00278821	protein_coding
ENSBTAG00000014794	3.76735	2.1585	0.855639	2.52268	0.0116466	0.0490861	protein_coding
ENSBTAG00000014805	15.1665	1.43004	0.39605	3.61077	0.00030529	0.00276598	protein_coding
ENSBTAG00000014880	4.46033	4.08914	0.933418	4.38082	1.18233e-05	0.000174789	protein_coding
ENSBTAG00000014886	9.43743	1.84606	0.511156	3.61155	0.000304375	0.00276148	protein_coding
ENSBTAG00000014891	7.27254	1.5377	0.60026	2.56172	0.0104155	0.0451156	protein_coding
ENSBTAG00000014958	6.76864	-1.81115	0.57529	-3.14825	0.00164253	0.0108351	protein_coding
ENSBTAG00000014966	14.4385	1.2673	0.389694	3.25203	0.00114584	0.00813386	protein_coding
ENSBTAG00000014991	26.1036	1.4092	0.388552	3.62679	0.000286966	0.00263968	protein_coding
ENSBTAG00000015016	14.2301	1.36209	0.485104	2.80783	0.00498767	0.0257069	protein_coding
ENSBTAG00000015017	5.79426	-3.09827	0.804057	-3.85329	0.000116539	0.00125594	protein_coding
ENSBTAG00000015076	11.3656	1.53119	0.490824	3.11962	0.00181082	0.011712	protein_coding
ENSBTAG00000015094	5.43975	3.61308	0.869756	4.15412	3.26535e-05	0.000424047	protein_coding
ENSBTAG00000015100	4.78854	3.18577	0.800191	3.98127	6.85494e-05	0.000796496	protein_coding
ENSBTAG00000015107	51.5573	1.96801	0.35616	5.52563	3.28313e-08	9.06008e-07	protein_coding
ENSBTAG00000015113	20.4126	2.85245	0.48687	5.85874	4.66379e-09	1.51413e-07	protein_coding
ENSBTAG00000015114	34.3819	1.04243	0.276816	3.76577	0.000166039	0.00167379	protein_coding
ENSBTAG00000015127	13.9027	1.67125	0.440276	3.79593	0.000147092	0.00152403	protein_coding
ENSBTAG00000015131	19.8305	1.89587	0.387834	4.88837	1.01675e-06	1.97476e-05	protein_coding
ENSBTAG00000015142	4.16858	-1.85976	0.729167	-2.55052	0.0107561	0.0461683	protein_coding
ENSBTAG00000015147	13.5062	1.28563	0.448173	2.8686	0.00412289	0.022327	protein_coding
ENSBTAG00000015155	4.78601	2.51546	0.835103	3.01216	0.00259397	0.0156465	protein_coding
ENSBTAG00000015177	9.21089	1.81395	0.539463	3.36251	0.000772378	0.00592762	protein_coding
ENSBTAG00000015196	5.63737	1.55617	0.618453	2.51623	0.0118618	0.049659	protein_coding
ENSBTAG00000015221	7.46905	2.84038	0.733443	3.87267	0.000107651	0.00117458	protein_coding
ENSBTAG00000015265	3.31181	2.96265	1.02222	2.89824	0.00375262	0.0206941	protein_coding
ENSBTAG00000015272	10.204	1.30928	0.512441	2.55499	0.010619	0.0457278	protein_coding
ENSBTAG00000015283	28.8391	2.4859	0.407601	6.09887	1.06818e-09	3.80352e-08	protein_coding
ENSBTAG00000015285	206.113	2.11405	0.268064	7.88639	3.11055e-15	2.10216e-13	protein_coding
ENSBTAG00000015337	3.19078	2.77299	0.968255	2.8639	0.00418459	0.0225505	protein_coding
ENSBTAG00000015345	5.05656	2.06928	0.700815	2.95268	0.00315031	0.0180177	protein_coding
ENSBTAG00000015361	2.42325	-5.17353	1.26074	-4.10358	4.06808e-05	0.000508356	protein_coding
ENSBTAG00000015369	7.15211	2.00808	0.627742	3.19889	0.00137956	0.00939036	protein_coding
ENSBTAG00000015381	11.5459	-1.15409	0.435611	-2.64935	0.00806464	0.0373511	protein_coding
ENSBTAG00000015388	46.1604	1.2179	0.27724	4.39293	1.11835e-05	0.000166821	protein_coding
ENSBTAG00000015398	24.1549	1.33621	0.377582	3.53885	0.000401868	0.00347011	protein_coding
ENSBTAG00000015473	6.57291	3.40429	0.747735	4.5528	5.29367e-06	8.74313e-05	protein_coding
ENSBTAG00000015478	6.65607	2.65704	0.67609	3.93001	8.49424e-05	0.000964963	protein_coding
ENSBTAG00000015486	9.68819	1.85685	0.513367	3.617	0.000298037	0.00271887	protein_coding
ENSBTAG00000015519	4.39177	2.32688	0.785997	2.96042	0.00307215	0.0176316	protein_coding
ENSBTAG00000015537	18.5564	2.02001	0.476067	4.24313	2.20421e-05	0.00030477	protein_coding
ENSBTAG00000015572	10.8723	1.4727	0.549189	2.68158	0.00732751	0.0347886	protein_coding
ENSBTAG00000015582	5.91144	-2.05302	0.599812	-3.42278	0.000619843	0.00495202	protein_coding
ENSBTAG00000015596	6.3032	3.1358	0.766156	4.09291	4.26001e-05	0.000530339	protein_coding
ENSBTAG00000015598	10.0568	2.17967	0.513559	4.24425	2.19321e-05	0.000304059	protein_coding
ENSBTAG00000015677	64.8503	2.29718	0.300389	7.64735	2.05162e-14	1.26989e-12	protein_coding
ENSBTAG00000015683	18.1072	1.43345	0.430277	3.33145	0.000863949	0.00647338	protein_coding
ENSBTAG00000015720	8.33971	1.37303	0.53265	2.57773	0.00994504	0.0435621	protein_coding
ENSBTAG00000015749	3.40207	4.51831	1.06027	4.26149	2.03069e-05	0.000284942	protein_coding
ENSBTAG00000015753	3.07896	2.65756	1.00399	2.64699	0.00812123	0.0375345	protein_coding
ENSBTAG00000015792	6.47718	3.06741	0.80376	3.81633	0.00013545	0.00142395	protein_coding
ENSBTAG00000015802	17.9295	1.90944	0.449902	4.24413	2.19447e-05	0.000304059	protein_coding
ENSBTAG00000015841	3.25277	-3.68453	1.06492	-3.4599	0.000540375	0.00442933	protein_coding
ENSBTAG00000015901	3.29562	3.29863	1.03802	3.17779	0.001484	0.00995798	protein_coding
ENSBTAG00000015910	38.4999	2.49712	0.3361	7.42971	1.08838e-13	6.21407e-12	protein_coding
ENSBTAG00000015913	5.58002	-1.65762	0.620913	-2.66965	0.00759301	0.035671	protein_coding
ENSBTAG00000015940	4.4559	3.69611	1.00643	3.67251	0.000240184	0.00225637	protein_coding
ENSBTAG00000015943	8.57583	1.66925	0.543842	3.06936	0.00214517	0.0133907	protein_coding
ENSBTAG00000015955	20.1589	1.17132	0.349936	3.34723	0.000816228	0.0061994	protein_coding
ENSBTAG00000015969	13.3482	-1.12895	0.382524	-2.95131	0.00316434	0.0180356	protein_coding
ENSBTAG00000015980	2896.49	-2.77059	0.351165	-7.88969	3.02927e-15	2.06834e-13	protein_coding
ENSBTAG00000015989	143.238	2.00701	0.261276	7.68157	1.57147e-14	9.81871e-13	protein_coding
ENSBTAG00000015991	40.5745	1.80667	0.312223	5.78646	7.18862e-09	2.23522e-07	protein_coding
ENSBTAG00000016004	9.83122	1.49854	0.522682	2.86703	0.00414347	0.0224109	protein_coding
ENSBTAG00000016021	2.33376	3.07141	1.17407	2.61603	0.0088959	0.0402442	protein_coding
ENSBTAG00000016080	55.1554	-1.41512	0.318055	-4.44929	8.61549e-06	0.000132084	protein_coding
ENSBTAG00000016127	5.42793	5.35495	0.937873	5.70968	1.13191e-08	3.43882e-07	protein_coding
ENSBTAG00000016164	4.73437	2.26355	0.77107	2.93559	0.00332913	0.0187809	protein_coding
ENSBTAG00000016167	13.2975	1.83487	0.444327	4.12956	3.63459e-05	0.000461147	protein_coding
ENSBTAG00000016168	30.4227	1.68976	0.320796	5.26738	1.38385e-07	3.36958e-06	protein_coding
ENSBTAG00000016194	5.10613	3.70482	0.889585	4.16466	3.11816e-05	0.000408942	protein_coding
ENSBTAG00000016199	91.9434	1.25002	0.321587	3.88705	0.000101471	0.00111821	protein_coding
ENSBTAG00000016211	9.24623	-2.67673	0.580161	-4.61377	3.95435e-06	6.7153e-05	protein_coding
ENSBTAG00000016224	109.626	1.54556	0.251234	6.15188	7.65685e-10	2.77111e-08	protein_coding
ENSBTAG00000016236	4.23828	3.31128	0.869746	3.80718	0.000140559	0.00146371	protein_coding
ENSBTAG00000016243	8.67114	1.62052	0.541036	2.99522	0.00274245	0.0162027	protein_coding
ENSBTAG00000016277	6.1791	3.9947	0.83254	4.79821	1.60089e-06	3.02288e-05	protein_coding
ENSBTAG00000016278	2.4747	4.1872	1.21126	3.4569	0.000546427	0.00446237	protein_coding
ENSBTAG00000016296	17.9205	-3.88672	0.489216	-7.9448	1.94504e-15	1.37042e-13	protein_coding
ENSBTAG00000016297	5.06799	-2.24514	0.73243	-3.06533	0.00217428	0.0135214	protein_coding
ENSBTAG00000016298	24.1281	1.34011	0.351478	3.8128	0.000137402	0.00143762	protein_coding
ENSBTAG00000016307	5.66529	2.63446	0.751118	3.50739	0.000452528	0.00385726	protein_coding
ENSBTAG00000016311	10.4695	1.32843	0.470069	2.82604	0.00471272	0.0245958	protein_coding
ENSBTAG00000016328	21.0627	1.45752	0.410962	3.54661	0.000390224	0.00339168	protein_coding
ENSBTAG00000016332	3.29294	4.16133	1.04985	3.96373	7.37864e-05	0.000849891	protein_coding
ENSBTAG00000016337	2.52792	3.16204	1.11867	2.82661	0.00470432	0.0245909	protein_coding
ENSBTAG00000016350	11.9037	-1.03766	0.394148	-2.63267	0.00847155	0.0388284	protein_coding
ENSBTAG00000016368	14.0083	1.99308	0.454688	4.38341	1.16838e-05	0.000173501	protein_coding
ENSBTAG00000016414	33.7348	-1.51118	0.335	-4.51099	6.45246e-06	0.000103725	protein_coding
ENSBTAG00000016415	13.2152	3.75463	0.639539	5.87084	4.33594e-09	1.42163e-07	protein_coding
ENSBTAG00000016457	15.6241	1.60571	0.419855	3.82445	0.000131063	0.00138663	protein_coding
ENSBTAG00000016533	3.64721	3.55197	0.953483	3.72526	0.000195115	0.00191332	protein_coding
ENSBTAG00000016542	3.53344	3.21837	0.952209	3.3799	0.000725127	0.00562355	protein_coding
ENSBTAG00000016562	29.7821	1.97459	0.338366	5.83565	5.35809e-09	1.71433e-07	protein_coding
ENSBTAG00000016563	75.8085	1.27097	0.24629	5.16044	2.46367e-07	5.62652e-06	protein_coding
ENSBTAG00000016621	4.35139	2.02413	0.739958	2.73546	0.00622924	0.030559	protein_coding
ENSBTAG00000016635	14.5022	1.122	0.419385	2.67535	0.00746507	0.0353151	protein_coding
ENSBTAG00000016707	4.60838	3.68989	0.876078	4.21182	2.53316e-05	0.000340307	protein_coding
ENSBTAG00000016775	6.98541	3.35091	0.755184	4.43721	9.11317e-06	0.00013907	protein_coding
ENSBTAG00000016819	166.204	-2.89183	0.332281	-8.70297	3.23321e-18	3.29439e-16	protein_coding
ENSBTAG00000016822	21.4234	2.26894	0.401105	5.65671	1.54299e-08	4.54187e-07	protein_coding
ENSBTAG00000016823	4.1672	2.14163	0.819222	2.61422	0.00894314	0.0403668	protein_coding
ENSBTAG00000016845	3.86655	3.35387	1.00455	3.33868	0.000841769	0.0063497	protein_coding
ENSBTAG00000016932	4.74137	3.14691	0.944908	3.33039	0.000867258	0.0064829	protein_coding
ENSBTAG00000016956	14.2426	1.64636	0.421756	3.90359	9.47768e-05	0.00105497	protein_coding
ENSBTAG00000016958	3.07604	-2.55777	0.904804	-2.82687	0.00470048	0.0245903	protein_coding
ENSBTAG00000016973	5.13023	1.82776	0.684436	2.67047	0.00757456	0.03567	protein_coding
ENSBTAG00000017019	54.922	-2.3768	0.370474	-6.41555	1.40311e-10	5.56456e-09	protein_coding
ENSBTAG00000017104	8.72568	-1.89358	0.500141	-3.7861	0.000153032	0.00157137	protein_coding
ENSBTAG00000017125	11.6695	2.30412	0.546298	4.2177	2.46811e-05	0.000332918	protein_coding
ENSBTAG00000017129	4.17583	2.56472	0.851635	3.01152	0.00259939	0.015665	protein_coding
ENSBTAG00000017139	5.6959	1.76391	0.672463	2.62306	0.00871427	0.0396392	protein_coding
ENSBTAG00000017165	29.1759	5.1558	0.922068	5.59156	2.25032e-08	6.39652e-07	protein_coding
ENSBTAG00000017196	35.3171	2.1805	0.323323	6.74403	1.54055e-11	6.80206e-10	protein_coding
ENSBTAG00000017239	2.4229	3.19844	1.167	2.74073	0.0061303	0.0302315	protein_coding
ENSBTAG00000017245	5.63968	2.48954	0.698278	3.56526	0.000363495	0.00318022	protein_coding
ENSBTAG00000017266	25.2736	2.28332	0.347882	6.56349	5.25629e-11	2.17577e-09	protein_coding
ENSBTAG00000017267	6.76954	2.09671	0.659463	3.17941	0.00147573	0.00991441	protein_coding
ENSBTAG00000017275	4.1594	2.30162	0.804881	2.85958	0.00424203	0.0226852	protein_coding
ENSBTAG00000017280	10.1579	-4.05032	0.656857	-6.16622	6.99439e-10	2.54527e-08	protein_coding
ENSBTAG00000017349	5.40998	2.16145	0.697901	3.09708	0.00195437	0.0123864	protein_coding
ENSBTAG00000017363	38.6837	1.64325	0.338354	4.85659	1.19424e-06	2.28618e-05	protein_coding
ENSBTAG00000017368	10.8039	2.43866	0.550583	4.42923	9.45719e-06	0.000143329	protein_coding
ENSBTAG00000017389	294.722	1.72524	0.275649	6.25881	3.87916e-10	1.45151e-08	protein_coding
ENSBTAG00000017416	5.73184	1.84606	0.617213	2.99096	0.00278103	0.0163287	protein_coding
ENSBTAG00000017426	24.5721	1.37071	0.359343	3.81449	0.000136466	0.00143235	protein_coding
ENSBTAG00000017441	4.17163	2.38608	0.802826	2.9721	0.00295775	0.0171084	protein_coding
ENSBTAG00000017455	10.595	2.06161	0.590964	3.48855	0.00048564	0.00405087	protein_coding
ENSBTAG00000017460	5.96286	2.89978	0.842536	3.44172	0.000578023	0.00467354	protein_coding
ENSBTAG00000017486	3.66309	-2.86421	0.856903	-3.34251	0.000830245	0.00627707	protein_coding
ENSBTAG00000017564	17.6974	1.25888	0.405675	3.10317	0.0019146	0.0122044	protein_coding
ENSBTAG00000017565	9.73862	1.40162	0.527587	2.65666	0.00789185	0.0367824	protein_coding
ENSBTAG00000017567	102.859	-2.69595	0.254984	-10.573	3.97418e-26	6.74897e-24	protein_coding
ENSBTAG00000017571	12.9859	2.51576	0.548489	4.58671	4.5029e-06	7.51202e-05	protein_coding
ENSBTAG00000017626	24.0923	-1.17877	0.364256	-3.23611	0.00121172	0.0084476	protein_coding
ENSBTAG00000017639	11.9329	-1.08527	0.424405	-2.55715	0.0105532	0.0455632	protein_coding
ENSBTAG00000017652	18.5725	1.29171	0.396742	3.25579	0.00113079	0.0080703	protein_coding
ENSBTAG00000017662	33.4957	1.93436	0.364882	5.30134	1.14957e-07	2.87306e-06	protein_coding
ENSBTAG00000017694	96.9384	2.83921	0.282648	10.045	9.66178e-24	1.39109e-21	protein_coding
ENSBTAG00000017713	25.4224	1.08055	0.361179	2.99173	0.00277398	0.0163162	protein_coding
ENSBTAG00000017722	2.45199	-3.67182	1.23373	-2.97619	0.00291849	0.0169522	protein_coding
ENSBTAG00000017727	8.76266	2.00386	0.577694	3.46873	0.000522929	0.0043292	protein_coding
ENSBTAG00000017745	7.93002	1.87306	0.536549	3.49093	0.000481339	0.00404216	protein_coding
ENSBTAG00000017753	84.9912	3.23423	0.291256	11.1044	1.19357e-28	2.32501e-26	protein_coding
ENSBTAG00000017759	9.47107	1.51603	0.508408	2.98191	0.00286461	0.016701	protein_coding
ENSBTAG00000017761	7.34041	1.51747	0.584508	2.59615	0.0094275	0.0417927	protein_coding
ENSBTAG00000017802	5.27159	-1.51716	0.599074	-2.53251	0.011325	0.0480945	protein_coding
ENSBTAG00000017804	5.59172	-1.97299	0.694441	-2.84112	0.0044955	0.0237413	protein_coding
ENSBTAG00000017826	10.7376	-1.40448	0.427229	-3.28742	0.00101112	0.00740777	protein_coding
ENSBTAG00000017833	7.7205	1.81969	0.616	2.95405	0.00313636	0.0179534	protein_coding
ENSBTAG00000017851	12.6017	-1.39565	0.415063	-3.3625	0.00077239	0.00592762	protein_coding
ENSBTAG00000017866	65.6287	-1.47144	0.330054	-4.45818	8.26584e-06	0.00012761	protein_coding
ENSBTAG00000017894	16.0908	-1.68006	0.429667	-3.91015	9.22387e-05	0.00102845	protein_coding
ENSBTAG00000018033	3.3446	-2.18497	0.855898	-2.55285	0.0106847	0.0459212	protein_coding
ENSBTAG00000018036	16.8398	1.11167	0.440252	2.52507	0.0115675	0.0488593	protein_coding
ENSBTAG00000018040	6.43588	1.98069	0.674335	2.93725	0.00331133	0.0186964	protein_coding
ENSBTAG00000018049	13.0409	-1.25978	0.418213	-3.01229	0.00259285	0.0156465	protein_coding
ENSBTAG00000018114	7.9058	2.18238	0.595681	3.66368	0.000248619	0.002329	protein_coding
ENSBTAG00000018130	12.5225	2.79414	0.538485	5.18889	2.11554e-07	4.96852e-06	protein_coding
ENSBTAG00000018138	11.4879	1.49169	0.50606	2.94765	0.00320197	0.0182188	protein_coding
ENSBTAG00000018207	6.84217	1.56713	0.611214	2.56396	0.0103485	0.044943	protein_coding
ENSBTAG00000018252	17.3585	1.89793	0.409733	4.63212	3.61944e-06	6.21025e-05	protein_coding
ENSBTAG00000018256	5.50417	3.15167	0.782711	4.02661	5.65878e-05	0.000672857	protein_coding
ENSBTAG00000018278	17.529	1.28396	0.398593	3.22122	0.00127645	0.00880617	protein_coding
ENSBTAG00000018280	52.0152	2.02908	0.290946	6.9741	3.07827e-12	1.47735e-10	protein_coding
ENSBTAG00000018292	11.5786	-2.49684	0.512572	-4.87119	1.10931e-06	2.14197e-05	protein_coding
ENSBTAG00000018362	3.22884	2.34412	0.894523	2.62052	0.00877946	0.0398263	protein_coding
ENSBTAG00000018408	7.819	1.8057	0.541022	3.33757	0.000845159	0.00636078	protein_coding
ENSBTAG00000018427	9.16067	1.68264	0.531397	3.16646	0.00154308	0.0102815	protein_coding
ENSBTAG00000018449	98.2871	-1.80004	0.31069	-5.79368	6.88591e-09	2.1512e-07	protein_coding
ENSBTAG00000018451	53.4855	-2.09869	0.368017	-5.70269	1.17929e-08	3.55019e-07	protein_coding
ENSBTAG00000018471	14.2646	1.9281	0.501685	3.84324	0.000121419	0.00130123	protein_coding
ENSBTAG00000018588	55.2585	1.23869	0.272711	4.54212	5.56913e-06	9.17521e-05	protein_coding
ENSBTAG00000018628	19.9866	1.56882	0.386504	4.05901	4.92819e-05	0.000596698	protein_coding
ENSBTAG00000018629	5.92233	2.21859	0.690807	3.21159	0.00132002	0.00905018	protein_coding
ENSBTAG00000018644	3.07371	3.13441	1.10544	2.83543	0.00457634	0.0240739	protein_coding
ENSBTAG00000018657	12.2988	3.15617	0.624577	5.05329	4.34257e-07	9.24787e-06	protein_coding
ENSBTAG00000018658	9.28341	-2.68419	0.596327	-4.5012	6.75709e-06	0.000108046	protein_coding
ENSBTAG00000018691	21.5286	-2.51355	0.387335	-6.48933	8.62172e-11	3.4607e-09	protein_coding
ENSBTAG00000018694	13.8535	2.77999	0.513147	5.41754	6.04263e-08	1.60724e-06	protein_coding
ENSBTAG00000018697	6.97683	2.17931	0.60782	3.58546	0.000336488	0.00297538	protein_coding
ENSBTAG00000018699	8.98652	1.78404	0.524883	3.39892	0.00067652	0.0053277	protein_coding
ENSBTAG00000018710	5.45982	1.58699	0.626674	2.5324	0.0113283	0.0480945	protein_coding
ENSBTAG00000018727	8.63063	3.83293	0.730754	5.24518	1.56134e-07	3.774e-06	protein_coding
ENSBTAG00000018742	19.0228	1.46817	0.36597	4.01171	6.02803e-05	0.000710385	protein_coding
ENSBTAG00000018752	7.68661	1.63843	0.532331	3.07785	0.002085	0.0130767	protein_coding
ENSBTAG00000018812	2.82044	2.76333	1.09277	2.52875	0.0114469	0.0484612	protein_coding
ENSBTAG00000018823	6.22215	2.01226	0.658692	3.05493	0.00225116	0.0139471	protein_coding
ENSBTAG00000018824	39.3338	1.06357	0.362627	2.93296	0.00335742	0.0188762	protein_coding
ENSBTAG00000018828	15.5494	-1.36936	0.448629	-3.05232	0.0022708	0.0140294	protein_coding
ENSBTAG00000018841	7.27563	1.50801	0.577623	2.61072	0.00903523	0.0405973	protein_coding
ENSBTAG00000018848	7.46821	1.93665	0.612553	3.16161	0.00156902	0.0104229	protein_coding
ENSBTAG00000018852	22.541	1.67301	0.349014	4.79353	1.63876e-06	3.07465e-05	protein_coding
ENSBTAG00000018889	4.31566	2.77436	0.880989	3.14914	0.00163752	0.0108129	protein_coding
ENSBTAG00000018924	7.8868	2.02231	0.589797	3.42882	0.000606201	0.00486062	protein_coding
ENSBTAG00000018928	9.60795	1.5171	0.490542	3.0927	0.00198343	0.0125346	protein_coding
ENSBTAG00000018967	3.49537	2.53258	0.897203	2.82275	0.00476136	0.0247718	protein_coding
ENSBTAG00000018979	21.0563	1.29626	0.384141	3.37445	0.000739643	0.00571605	protein_coding
ENSBTAG00000018994	2.44504	3.26071	1.25905	2.58981	0.0096028	0.0422306	protein_coding
ENSBTAG00000019029	5.80125	3.07491	0.756693	4.06362	4.83181e-05	0.000589338	protein_coding
ENSBTAG00000019052	33.0149	1.16433	0.323146	3.60312	0.00031442	0.00282169	protein_coding
ENSBTAG00000019062	9.94734	-1.30125	0.509554	-2.55371	0.0106581	0.0458369	protein_coding
ENSBTAG00000019076	2.15829	3.74793	1.37826	2.71931	0.00654176	0.0316943	protein_coding
ENSBTAG00000019164	6.9183	3.02194	0.750033	4.02908	5.59958e-05	0.000667015	protein_coding
ENSBTAG00000019204	24.5568	1.55594	0.383457	4.05766	4.95668e-05	0.000598741	protein_coding
ENSBTAG00000019220	6.91754	1.42703	0.558777	2.55385	0.0106538	0.0458369	protein_coding
ENSBTAG00000019225	12.3732	-1.4683	0.425516	-3.45064	0.000559256	0.00454473	protein_coding
ENSBTAG00000019255	8.28293	1.54302	0.577171	2.67342	0.00750812	0.0354428	protein_coding
ENSBTAG00000019314	7.37686	2.29995	0.630218	3.64945	0.000262798	0.00244798	protein_coding
ENSBTAG00000019341	3.7483	2.75589	0.974875	2.82692	0.0046998	0.0245903	protein_coding
ENSBTAG00000019365	4.59594	2.88512	0.823411	3.50386	0.00045857	0.00389873	protein_coding
ENSBTAG00000019366	28.5091	1.57613	0.321348	4.90475	9.35475e-07	1.84394e-05	protein_coding
ENSBTAG00000019414	5.39384	2.35281	0.777813	3.0249	0.00248715	0.0151461	protein_coding
ENSBTAG00000019434	158.582	3.27281	0.285076	11.4805	1.65375e-30	3.53316e-28	protein_coding
ENSBTAG00000019520	3.67374	2.75117	1.01348	2.71459	0.00663586	0.0319864	protein_coding
ENSBTAG00000019552	15.0392	3.02428	0.577281	5.23883	1.61601e-07	3.86384e-06	protein_coding
ENSBTAG00000019604	6.7559	-1.42759	0.521821	-2.73579	0.00622308	0.030559	protein_coding
ENSBTAG00000019633	12.3611	1.48307	0.480243	3.08817	0.00201393	0.0126789	protein_coding
ENSBTAG00000019648	212.115	2.2712	0.265882	8.54215	1.31752e-17	1.19533e-15	protein_coding
ENSBTAG00000019675	5.07962	-3.73441	0.770181	-4.84874	1.24248e-06	2.37145e-05	protein_coding
ENSBTAG00000019684	8.79132	1.49822	0.546367	2.74215	0.00610392	0.0301661	protein_coding
ENSBTAG00000019695	8.12307	1.83322	0.630125	2.9093	0.00362237	0.0200761	protein_coding
ENSBTAG00000019697	22.5337	2.35986	0.431548	5.46835	4.54248e-08	1.2131e-06	protein_coding
ENSBTAG00000019712	9.70488	1.32838	0.522997	2.53994	0.0110871	0.047313	protein_coding
ENSBTAG00000019718	22.5366	1.09091	0.362542	3.00905	0.00262065	0.0157358	protein_coding
ENSBTAG00000019725	1013.9	-4.33659	0.389747	-11.1267	9.30356e-29	1.8672e-26	protein_coding
ENSBTAG00000019729	10.0313	1.81352	0.48068	3.77282	0.000161411	0.00163459	protein_coding
ENSBTAG00000019785	8.39403	-1.61814	0.574757	-2.81535	0.00487246	0.0252704	protein_coding
ENSBTAG00000019798	73.9337	1.13796	0.321228	3.54253	0.000396307	0.00343103	protein_coding
ENSBTAG00000019801	4.15614	-2.99393	0.901581	-3.32076	0.000897731	0.00666555	protein_coding
ENSBTAG00000019810	22.734	-1.78535	0.383733	-4.65258	3.27804e-06	5.66853e-05	protein_coding
ENSBTAG00000019854	13.1285	1.30219	0.453748	2.86986	0.0041066	0.0222731	protein_coding
ENSBTAG00000019857	7.28172	2.16522	0.625562	3.46124	0.000537686	0.00441275	protein_coding
ENSBTAG00000019877	5.83022	2.64554	0.773566	3.41992	0.000626385	0.00498624	protein_coding
ENSBTAG00000019900	25.5312	1.04567	0.33717	3.10132	0.00192659	0.012269	protein_coding
ENSBTAG00000019914	3.78673	2.83749	0.919979	3.0843	0.00204034	0.0128208	protein_coding
ENSBTAG00000019915	16.4797	1.2726	0.383896	3.31496	0.000916567	0.00678259	protein_coding
ENSBTAG00000019916	85.8002	1.51272	0.281595	5.37198	7.78766e-08	2.03864e-06	protein_coding
ENSBTAG00000019929	20.7293	1.72741	0.361398	4.77979	1.75478e-06	3.26458e-05	protein_coding
ENSBTAG00000019937	4.86578	2.0702	0.791168	2.61664	0.00888006	0.0402	protein_coding
ENSBTAG00000019944	13.349	1.53063	0.468882	3.26442	0.00109688	0.00790494	protein_coding
ENSBTAG00000019960	7.74071	2.25716	0.646158	3.4932	0.000477263	0.00401641	protein_coding
ENSBTAG00000019964	3.35265	2.74751	0.980428	2.80236	0.00507308	0.0260255	protein_coding
ENSBTAG00000020012	13.8306	1.26994	0.426118	2.98025	0.00288011	0.0167766	protein_coding
ENSBTAG00000020035	9.33847	-1.50792	0.478362	-3.15225	0.00162017	0.010709	protein_coding
ENSBTAG00000020060	180.068	2.03991	0.338863	6.01987	1.74552e-09	6.08452e-08	protein_coding
ENSBTAG00000020067	14.5133	-1.39584	0.366402	-3.8096	0.000139192	0.00145406	protein_coding
ENSBTAG00000020106	8.90487	1.51657	0.544263	2.78647	0.00532855	0.0269809	protein_coding
ENSBTAG00000020115	18.0198	-2.05713	0.448296	-4.58878	4.45845e-06	7.49449e-05	protein_coding
ENSBTAG00000020116	18.0749	1.97204	0.485362	4.06304	4.84379e-05	0.000589714	protein_coding
ENSBTAG00000020117	7.27221	-1.29104	0.491492	-2.62677	0.00861987	0.0393449	protein_coding
ENSBTAG00000020122	12.7164	1.59899	0.476583	3.35512	0.000793302	0.00605304	protein_coding
ENSBTAG00000020180	6.14895	3.93703	0.867554	4.53808	5.67679e-06	9.2833e-05	protein_coding
ENSBTAG00000020244	4.62648	2.39621	0.821366	2.91735	0.00353024	0.0196974	protein_coding
ENSBTAG00000020272	5.68204	3.25841	0.788807	4.1308	3.61502e-05	0.000460428	protein_coding
ENSBTAG00000020277	8.97179	2.59273	0.586011	4.42437	9.6723e-06	0.000146255	protein_coding
ENSBTAG00000020303	5.9885	2.05945	0.708118	2.90834	0.00363348	0.0201208	protein_coding
ENSBTAG00000020313	7.28659	1.97666	0.602954	3.27829	0.00104437	0.00760095	protein_coding
ENSBTAG00000020330	25.719	1.60048	0.377239	4.24261	2.20933e-05	0.000304841	protein_coding
ENSBTAG00000020378	20.3093	1.45844	0.396676	3.67666	0.000236309	0.00223582	protein_coding
ENSBTAG00000020379	4.29465	2.13417	0.793189	2.69061	0.00713206	0.0339337	protein_coding
ENSBTAG00000020382	18.3876	1.39045	0.449937	3.09031	0.00199946	0.0126118	protein_coding
ENSBTAG00000020403	11.9749	2.08846	0.530772	3.93475	8.32834e-05	0.000947742	protein_coding
ENSBTAG00000020416	3.63909	3.14685	0.981487	3.20621	0.00134497	0.00919268	protein_coding
ENSBTAG00000020439	4.7257	2.14857	0.717903	2.99284	0.00276395	0.0162861	protein_coding
ENSBTAG00000020455	14.1509	3.33065	0.60193	5.53329	3.14277e-08	8.70903e-07	protein_coding
ENSBTAG00000020472	24.4301	1.58645	0.374633	4.23467	2.28886e-05	0.000312667	protein_coding
ENSBTAG00000020475	2.76206	3.50777	1.12991	3.10448	0.00190617	0.0121848	protein_coding
ENSBTAG00000020480	8.67062	2.53869	0.610944	4.15537	3.24766e-05	0.000422849	protein_coding
ENSBTAG00000020527	50.6936	-1.42075	0.30279	-4.6922	2.70285e-06	4.78636e-05	protein_coding
ENSBTAG00000020551	4.92855	-3.35937	0.724086	-4.63946	3.49318e-06	6.02483e-05	protein_coding
ENSBTAG00000020566	8.34534	-1.66791	0.513674	-3.24703	0.00116616	0.00824279	protein_coding
ENSBTAG00000020626	7.59711	2.5817	0.619786	4.16548	3.10704e-05	0.000408292	protein_coding
ENSBTAG00000020638	3.11103	3.40945	1.09667	3.10892	0.00187775	0.0120624	protein_coding
ENSBTAG00000020644	4.15441	4.64463	1.00701	4.6123	3.98247e-06	6.74575e-05	protein_coding
ENSBTAG00000020645	9.53351	-1.57232	0.544739	-2.88637	0.00389716	0.0213844	protein_coding
ENSBTAG00000020657	11.4486	3.23968	0.625418	5.18002	2.21861e-07	5.15575e-06	protein_coding
ENSBTAG00000020665	3.31448	-3.6671	1.0887	-3.36833	0.00075625	0.00581787	protein_coding
ENSBTAG00000020681	40.5948	-1.14486	0.276373	-4.14244	3.43635e-05	0.000442782	protein_coding
ENSBTAG00000020707	4.12762	2.25604	0.850684	2.65203	0.00800097	0.0370822	protein_coding
ENSBTAG00000020747	6.07772	-1.65775	0.598139	-2.77152	0.0055796	0.0280164	protein_coding
ENSBTAG00000020757	48.0848	1.5385	0.280596	5.48295	4.18289e-08	1.13075e-06	protein_coding
ENSBTAG00000020777	7.07262	1.72115	0.572465	3.00657	0.00264216	0.0157649	protein_coding
ENSBTAG00000020783	11.9356	1.50355	0.519986	2.89152	0.0038338	0.021105	protein_coding
ENSBTAG00000020795	48.0709	3.12843	0.609912	5.12931	2.90799e-07	6.50663e-06	protein_coding
ENSBTAG00000020819	14.3244	-1.18074	0.367007	-3.21721	0.00129444	0.00892099	protein_coding
ENSBTAG00000020829	29.6478	2.65595	0.393397	6.75132	1.46506e-11	6.55612e-10	protein_coding
ENSBTAG00000020837	5.22698	-2.01296	0.736075	-2.73472	0.00624342	0.0305845	protein_coding
ENSBTAG00000020905	3.14121	3.01389	1.01325	2.97449	0.00293472	0.0170009	protein_coding
ENSBTAG00000020957	14.0722	-2.02097	0.803531	-2.51512	0.0118993	0.0497845	protein_coding
ENSBTAG00000020994	2.88204	3.09009	1.05339	2.93347	0.00335194	0.0188614	protein_coding
ENSBTAG00000021018	15.089	-1.08013	0.384945	-2.80593	0.00501716	0.0257986	protein_coding
ENSBTAG00000021023	5.02166	2.51126	0.767991	3.26991	0.00107581	0.00779552	protein_coding
ENSBTAG00000021024	71.5754	2.35359	0.304566	7.7277	1.09508e-14	6.90737e-13	protein_coding
ENSBTAG00000021058	11.5089	1.45791	0.428137	3.40523	0.000661079	0.00522473	protein_coding
ENSBTAG00000021067	8.21712	1.36124	0.533629	2.55092	0.0107439	0.0461459	protein_coding
ENSBTAG00000021103	11.1003	1.86334	0.481625	3.86887	0.000109342	0.00118912	protein_coding
ENSBTAG00000021143	14.179	1.19821	0.403523	2.96938	0.00298398	0.0172151	protein_coding
ENSBTAG00000021158	16.4145	2.39686	0.463292	5.17354	2.29698e-07	5.31919e-06	protein_coding
ENSBTAG00000021204	4.98445	2.5625	0.757786	3.38155	0.00072077	0.00560454	protein_coding
ENSBTAG00000021237	21.96	-1.44118	0.383616	-3.75682	0.000172083	0.00172161	protein_coding
ENSBTAG00000021259	4.31404	2.48467	0.830481	2.99185	0.00277297	0.0163162	protein_coding
ENSBTAG00000021294	3.28565	2.44973	0.937684	2.61253	0.00898748	0.0404926	protein_coding
ENSBTAG00000021306	7.13003	4.23704	0.860551	4.92364	8.49487e-07	1.69974e-05	protein_coding
ENSBTAG00000021357	3.02541	2.45805	0.969735	2.53477	0.0112522	0.0479265	protein_coding
ENSBTAG00000021367	20.1884	1.64066	0.370094	4.43309	9.2893e-06	0.000141432	protein_coding
ENSBTAG00000021416	12.5246	2.60007	0.530235	4.90362	9.40855e-07	1.84905e-05	protein_coding
ENSBTAG00000021482	4.18579	2.66411	0.849944	3.13445	0.00172175	0.0112833	protein_coding
ENSBTAG00000021499	59.3179	1.19358	0.290338	4.11101	3.93928e-05	0.000496004	protein_coding
ENSBTAG00000021506	5.06671	2.73921	0.77646	3.52782	0.000418995	0.00360859	protein_coding
ENSBTAG00000021538	4.52452	2.04157	0.793723	2.57215	0.010107	0.0441547	protein_coding
ENSBTAG00000021553	7.20404	1.93438	0.709401	2.72678	0.00639566	0.0311459	protein_coding
ENSBTAG00000021577	9.9237	1.27989	0.504968	2.53461	0.0112573	0.0479265	protein_coding
ENSBTAG00000021617	25.2742	2.1303	0.343609	6.19978	5.65408e-10	2.08039e-08	protein_coding
ENSBTAG00000021637	2.10639	3.9096	1.3305	2.93844	0.00329867	0.0186409	protein_coding
ENSBTAG00000021691	5.73721	1.94082	0.663853	2.92356	0.00346051	0.01939	protein_coding
ENSBTAG00000021751	17.1298	-1.77229	0.380863	-4.65336	3.2657e-06	5.66198e-05	protein_coding
ENSBTAG00000021769	65.3941	2.24354	0.325992	6.8822	5.89351e-12	2.69191e-10	protein_coding
ENSBTAG00000021771	13.9151	1.87666	0.50842	3.69116	0.000223235	0.00214273	protein_coding
ENSBTAG00000021842	16.6488	5.44535	0.73141	7.445	9.69447e-14	5.63215e-12	protein_coding
ENSBTAG00000021849	4.47859	2.91136	0.892974	3.2603	0.00111296	0.00798607	protein_coding
ENSBTAG00000021853	6.69853	1.96998	0.684404	2.87839	0.00399709	0.0218422	protein_coding
ENSBTAG00000021876	3.05551	4.33942	1.10572	3.92453	8.68975e-05	0.00098009	protein_coding
ENSBTAG00000021879	8.93195	1.69479	0.579995	2.92207	0.00347711	0.0194599	protein_coding
ENSBTAG00000021880	36.662	-2.56449	0.317296	-8.08234	6.35368e-16	4.62422e-14	protein_coding
ENSBTAG00000021900	3.88787	2.44149	0.855697	2.85321	0.00432795	0.0230418	protein_coding
ENSBTAG00000021911	8.77073	2.0045	0.543781	3.68623	0.000227604	0.00217836	protein_coding
ENSBTAG00000021921	9.93598	1.36118	0.503028	2.70598	0.00681029	0.0326053	protein_coding
ENSBTAG00000021923	12.3235	2.59083	0.524389	4.94066	7.78605e-07	1.57217e-05	protein_coding
ENSBTAG00000021944	18.2923	1.6676	0.403807	4.12971	3.63224e-05	0.000461147	protein_coding
ENSBTAG00000021955	23.4398	1.39482	0.334457	4.17039	3.04074e-05	0.000401172	protein_coding
ENSBTAG00000021963	5.57724	-1.82545	0.649614	-2.81006	0.0049533	0.0256092	protein_coding
ENSBTAG00000021965	20.3228	1.21514	0.367426	3.30717	0.000942435	0.00695072	protein_coding
ENSBTAG00000021968	4.97617	-1.94008	0.690267	-2.81062	0.00494466	0.0255848	protein_coding
ENSBTAG00000021979	9.23109	1.87465	0.551906	3.39668	0.000682085	0.00534898	protein_coding
ENSBTAG00000022004	44.1015	2.66702	0.391406	6.81394	9.49642e-12	4.30786e-10	protein_coding
ENSBTAG00000022167	6.87883	1.6397	0.583563	2.80981	0.00495711	0.0256092	protein_coding
ENSBTAG00000022920	11.0671	3.75956	0.678925	5.53752	3.06785e-08	8.57314e-07	protein_coding
ENSBTAG00000022991	15.3836	-2.44943	0.418196	-5.85713	4.70939e-09	1.52148e-07	protein_coding
ENSBTAG00000023259	4.82137	2.17469	0.799868	2.71882	0.00655157	0.0317186	protein_coding
ENSBTAG00000023279	3.79216	3.15906	0.937879	3.3683	0.000756332	0.00581787	protein_coding
ENSBTAG00000023343	77.9851	1.87227	0.248639	7.53009	5.07054e-14	3.02542e-12	protein_coding
ENSBTAG00000023377	27.3293	-2.11203	0.399899	-5.28141	1.28196e-07	3.14459e-06	protein_coding
ENSBTAG00000023675	3.78851	2.44508	0.898228	2.72212	0.00648645	0.0314954	protein_coding
ENSBTAG00000024091	3.37125	3.21407	0.99458	3.23159	0.00123105	0.00855537	protein_coding
ENSBTAG00000024269	86.3229	1.89384	0.356732	5.30887	1.10309e-07	2.77786e-06	protein_coding
ENSBTAG00000024378	3.22952	2.67783	0.978818	2.73578	0.00622334	0.030559	protein_coding
ENSBTAG00000024449	4.04601	4.92687	0.995065	4.95131	7.37172e-07	1.50688e-05	protein_coding
ENSBTAG00000024493	10.1836	1.56693	0.492844	3.17936	0.00147601	0.00991441	protein_coding
ENSBTAG00000024723	6.90932	1.50353	0.562719	2.67189	0.00754247	0.0355796	protein_coding
ENSBTAG00000024869	5.0535	3.80418	0.898889	4.23209	2.31534e-05	0.000314876	protein_coding
ENSBTAG00000025035	19.6349	3.96469	0.563145	7.04026	1.91882e-12	9.34439e-11	protein_coding
ENSBTAG00000025130	11.4585	-2.39857	0.514663	-4.66047	3.15494e-06	5.48429e-05	protein_coding
ENSBTAG00000025308	25.7389	-1.6818	0.414507	-4.05736	4.96314e-05	0.000598741	protein_coding
ENSBTAG00000025320	18.017	-1.15956	0.390895	-2.96643	0.00301282	0.0173211	protein_coding
ENSBTAG00000025434	23.7186	1.75427	0.346713	5.0597	4.19911e-07	9.00023e-06	protein_coding
ENSBTAG00000025540	6.27924	-1.56896	0.607406	-2.58306	0.00979296	0.0429813	protein_coding
ENSBTAG00000025632	3.57481	2.37991	0.856405	2.77895	0.00545349	0.0274874	protein_coding
ENSBTAG00000025634	2.34114	3.38789	1.21775	2.78208	0.00540116	0.027286	protein_coding
ENSBTAG00000025642	4.62961	2.37271	0.798714	2.97066	0.00297163	0.0171588	pseudogene
ENSBTAG00000025942	10.4085	-1.44877	0.472435	-3.0666	0.00216511	0.0134897	protein_coding
ENSBTAG00000026111	26.3007	-1.03747	0.363516	-2.85398	0.00431758	0.0230051	protein_coding
ENSBTAG00000026114	7.15276	-2.38247	0.586052	-4.06528	4.79747e-05	0.00058623	protein_coding
ENSBTAG00000026172	25.5387	-1.07659	0.290811	-3.70202	0.000213888	0.00206198	protein_coding
ENSBTAG00000026283	9.62501	3.36991	0.632473	5.32815	9.92191e-08	2.51773e-06	protein_coding
ENSBTAG00000026286	3.5419	2.54163	0.885553	2.87011	0.0041033	0.0222731	protein_coding
ENSBTAG00000026290	7.01735	1.39978	0.554513	2.52435	0.0115914	0.0488978	protein_coding
ENSBTAG00000026851	13.9398	1.67009	0.450733	3.70528	0.000211155	0.00204456	protein_coding
ENSBTAG00000027126	45.1647	-3.77437	0.661625	-5.70469	1.16556e-08	3.5249e-07	protein_coding
ENSBTAG00000027151	23.572	2.65828	0.472413	5.62703	1.83344e-08	5.32582e-07	protein_coding
ENSBTAG00000027321	4.22169	2.38949	0.861021	2.77518	0.00551706	0.0277867	protein_coding
ENSBTAG00000027444	5.27365	2.33378	0.815917	2.86032	0.00423216	0.0226852	protein_coding
ENSBTAG00000027464	6.45611	-1.52113	0.59994	-2.53546	0.0112299	0.0478916	protein_coding
ENSBTAG00000027722	40.5828	1.39966	0.275664	5.07742	3.82595e-07	8.25383e-06	protein_coding
ENSBTAG00000027728	6.3725	1.72372	0.671273	2.56784	0.0102334	0.0445934	protein_coding
ENSBTAG00000027879	9.74617	-1.76565	0.489409	-3.60772	0.000308894	0.0027872	protein_coding
ENSBTAG00000029792	727.437	-9.26071	0.585894	-15.8061	2.82392e-56	1.43868e-53	miRNA
ENSBTAG00000029802	176.932	-2.40498	0.285587	-8.4212	3.7265e-17	3.00983e-15	miRNA
ENSBTAG00000029822	1194.66	-1.49708	0.306196	-4.88927	1.01211e-06	1.97153e-05	miRNA
ENSBTAG00000029828	2543.05	-1.80779	0.364358	-4.96157	6.99242e-07	1.43822e-05	miRNA
ENSBTAG00000030164	8.65666	2.08697	0.555276	3.75843	0.00017098	0.00171576	protein_coding
ENSBTAG00000030172	7.20617	1.92104	0.615724	3.11998	0.00180865	0.0117094	protein_coding
ENSBTAG00000030434	6.18512	3.08589	0.749859	4.11529	3.86685e-05	0.000489658	protein_coding
ENSBTAG00000030435	8.04869	2.17427	0.568219	3.82646	0.000129999	0.00137978	protein_coding
ENSBTAG00000030650	5.2783	2.05834	0.727656	2.82873	0.00467337	0.0245065	protein_coding
ENSBTAG00000030881	2.41494	3.42095	1.20588	2.83689	0.0045555	0.0239834	protein_coding
ENSBTAG00000030942	7.18914	1.93154	0.669648	2.88441	0.0039215	0.0215001	protein_coding
ENSBTAG00000030951	5.06641	1.89256	0.678478	2.78942	0.00528028	0.0268391	protein_coding
ENSBTAG00000031012	3.29159	2.86852	0.952239	3.01239	0.00259198	0.0156465	protein_coding
ENSBTAG00000031231	9.79857	2.8746	0.584292	4.91979	8.6636e-07	1.71873e-05	protein_coding
ENSBTAG00000031279	6.91379	-4.78341	0.839877	-5.69536	1.23109e-08	3.67275e-07	protein_coding
ENSBTAG00000031295	6.86681	1.84851	0.60857	3.03746	0.00238578	0.0146441	protein_coding
ENSBTAG00000031385	10.6355	1.48673	0.494383	3.00724	0.00263628	0.0157582	protein_coding
ENSBTAG00000031387	24.9457	-1.6828	0.454249	-3.70456	0.000211755	0.00204738	protein_coding
ENSBTAG00000031433	4.42997	3.80878	0.899313	4.23521	2.28341e-05	0.000312667	protein_coding
ENSBTAG00000031567	23.1492	1.09947	0.33667	3.26572	0.00109185	0.00788249	protein_coding
ENSBTAG00000031715	6.30744	1.8976	0.661124	2.87027	0.00410125	0.0222731	protein_coding
ENSBTAG00000031917	7.10813	2.05462	0.622962	3.29815	0.000973254	0.00716207	protein_coding
ENSBTAG00000031950	42.8281	-1.76872	0.305951	-5.78104	7.42409e-09	2.29765e-07	protein_coding
ENSBTAG00000032024	10.0216	2.18903	0.59586	3.67373	0.000239039	0.00224882	protein_coding
ENSBTAG00000032166	2.18926	3.21996	1.27322	2.52898	0.0114393	0.0484612	protein_coding
ENSBTAG00000032223	8.56526	-1.26039	0.500064	-2.52046	0.0117201	0.049284	protein_coding
ENSBTAG00000032588	6.43944	2.4678	0.661519	3.7305	0.0001911	0.00188425	protein_coding
ENSBTAG00000033166	4.30829	3.25771	0.905073	3.59939	0.00031896	0.00285084	protein_coding
ENSBTAG00000033182	2.48334	2.96708	1.13629	2.6112	0.0090225	0.0405951	protein_coding
ENSBTAG00000033186	8.34814	-1.79782	0.534939	-3.36079	0.000777206	0.00595768	protein_coding
ENSBTAG00000033304	7.24188	3.02205	0.731586	4.13082	3.61476e-05	0.000460428	protein_coding
ENSBTAG00000033315	4.42252	2.22836	0.82201	2.71086	0.00671084	0.0322619	protein_coding
ENSBTAG00000033453	25.5879	-1.37678	0.354417	-3.88463	0.000102484	0.00112563	protein_coding
ENSBTAG00000033662	17.5112	1.13446	0.36537	3.10496	0.00190303	0.0121775	protein_coding
ENSBTAG00000033735	7.58773	1.79248	0.612984	2.92419	0.00345352	0.0193672	protein_coding
ENSBTAG00000033961	4.36717	-2.06913	0.732946	-2.82303	0.00475716	0.0247694	protein_coding
ENSBTAG00000034269	13.529	2.02683	0.459875	4.40735	1.04645e-05	0.000156801	protein_coding
ENSBTAG00000034402	2.73176	3.58876	1.18645	3.02478	0.00248814	0.0151461	protein_coding
ENSBTAG00000034871	30.6536	1.61487	0.348887	4.62863	3.6809e-06	6.29938e-05	protein_coding
ENSBTAG00000034978	16.6884	1.74607	0.432352	4.03854	5.37859e-05	0.000645333	protein_coding
ENSBTAG00000034985	11.3606	3.49932	0.673885	5.19276	2.07202e-07	4.9079e-06	protein_coding
ENSBTAG00000034992	3.64026	3.13539	0.963751	3.25332	0.00114065	0.00811758	protein_coding
ENSBTAG00000035081	4.39572	-2.23264	0.786285	-2.83948	0.00451866	0.0238146	protein_coding
ENSBTAG00000036381	4.11222	-3.03574	0.888945	-3.41499	0.000637842	0.005066	miRNA
ENSBTAG00000037457	10.7767	1.72114	0.507502	3.3914	0.000695354	0.00544366	protein_coding
ENSBTAG00000037819	5.53081	2.02025	0.770061	2.6235	0.00870314	0.0396324	protein_coding
ENSBTAG00000037996	16.954	-1.37312	0.358324	-3.83205	0.00012708	0.00135531	protein_coding
ENSBTAG00000038124	6.03208	5.32454	0.929521	5.72826	1.01464e-08	3.09677e-07	protein_coding
ENSBTAG00000038141	6.52637	2.35491	0.670537	3.51197	0.000444791	0.0038011	protein_coding
ENSBTAG00000038148	6.79461	-2.23894	0.609447	-3.67372	0.000239041	0.00224882	protein_coding
ENSBTAG00000038298	3.0841	2.91859	1.00003	2.91851	0.00351705	0.0196403	protein_coding
ENSBTAG00000038423	7.12636	-6.27649	0.923471	-6.79663	1.07098e-11	4.82525e-10	miRNA
ENSBTAG00000038691	3.16748	-2.5287	0.913369	-2.76854	0.00563078	0.0282469	protein_coding
ENSBTAG00000038702	3.88152	2.65588	0.859958	3.08839	0.00201245	0.0126789	protein_coding
ENSBTAG00000038831	5.75469	2.49613	0.769243	3.24492	0.00117485	0.00828816	protein_coding
ENSBTAG00000038992	6.07122	-1.90468	0.579725	-3.28549	0.00101804	0.007442	protein_coding
ENSBTAG00000039374	59.0992	1.23613	0.262231	4.71389	2.43032e-06	4.36207e-05	protein_coding
ENSBTAG00000039442	19.2595	1.34867	0.399925	3.37232	0.000745382	0.00575369	protein_coding
ENSBTAG00000039556	6.07785	-1.68522	0.633697	-2.65934	0.00782929	0.0365422	protein_coding
ENSBTAG00000039770	14.3079	1.48222	0.477041	3.10711	0.00188926	0.0121201	protein_coding
ENSBTAG00000039793	33.9601	-1.93823	0.298295	-6.49767	8.15715e-11	3.3144e-09	protein_coding
ENSBTAG00000039820	28.4979	3.22782	0.678693	4.75593	1.97534e-06	3.624e-05	protein_coding
ENSBTAG00000039855	3.14018	3.67382	1.04404	3.51884	0.000433439	0.00371367	protein_coding
ENSBTAG00000040131	2.74867	3.5545	1.14225	3.11185	0.00185921	0.0119549	protein_coding
ENSBTAG00000040384	4.13806	2.57231	0.914967	2.81137	0.00493307	0.0255447	protein_coding
ENSBTAG00000040584	4.71452	3.00867	0.797059	3.77471	0.000160194	0.00162476	protein_coding
ENSBTAG00000042094	30.4026	-2.97843	0.354331	-8.40578	4.25031e-17	3.35116e-15	snoRNA
ENSBTAG00000042099	3.80251	-1.92746	0.760479	-2.53453	0.0112598	0.0479265	snoRNA
ENSBTAG00000042100	22.6207	-4.51623	0.572782	-7.88472	3.15239e-15	2.10892e-13	snoRNA
ENSBTAG00000042256	24.1655	-1.62827	0.37866	-4.30009	1.70732e-05	0.000245284	snoRNA
ENSBTAG00000042281	41.1894	-2.07695	0.3077	-6.74991	1.47933e-11	6.57556e-10	snoRNA
ENSBTAG00000042354	28.1676	-2.01112	0.38489	-5.22519	1.73974e-07	4.1447e-06	snoRNA
ENSBTAG00000042357	131.518	-3.02458	0.379142	-7.97742	1.49427e-15	1.06415e-13	snoRNA
ENSBTAG00000042377	36.6341	-2.41742	0.318436	-7.59152	3.16162e-14	1.93884e-12	snoRNA
ENSBTAG00000042417	4.62692	-3.85282	0.856032	-4.50079	6.77018e-06	0.000108046	snoRNA
ENSBTAG00000042435	11.1214	-1.64022	0.50184	-3.26841	0.00108154	0.00782846	snoRNA
ENSBTAG00000042456	12.7287	-2.59541	0.516265	-5.02729	4.9746e-07	1.03933e-05	snoRNA
ENSBTAG00000042458	35.2233	-2.25842	0.342599	-6.59203	4.33843e-11	1.80713e-09	ribozyme
ENSBTAG00000042461	53.1871	-2.87245	0.407317	-7.05212	1.76206e-12	8.64453e-11	snoRNA
ENSBTAG00000042464	4.85737	-4.29177	0.876993	-4.89373	9.89401e-07	1.93298e-05	snoRNA
ENSBTAG00000042471	6.17595	-1.87504	0.639807	-2.93063	0.00338271	0.0190023	snoRNA
ENSBTAG00000042475	33.3617	-1.43083	0.353499	-4.04763	5.17386e-05	0.000621896	snoRNA
ENSBTAG00000042479	28.4758	-4.08885	0.746536	-5.47709	4.32373e-08	1.16407e-06	snoRNA
ENSBTAG00000042645	25.6316	-1.61351	0.379193	-4.25512	2.08934e-05	0.000292551	snoRNA
ENSBTAG00000042649	18.6516	-1.92215	0.372023	-5.16676	2.38188e-07	5.47749e-06	snoRNA
ENSBTAG00000042662	87.1466	-3.24235	0.35361	-9.16929	4.7615e-20	5.34498e-18	snoRNA
ENSBTAG00000042680	4.53679	-3.58587	0.95056	-3.77238	0.000161697	0.00163499	snoRNA
ENSBTAG00000042741	146.449	-2.11717	0.28408	-7.45273	9.14311e-14	5.35883e-12	snoRNA
ENSBTAG00000042786	7.23098	-2.96896	0.58445	-5.07993	3.77574e-07	8.17213e-06	snoRNA
ENSBTAG00000042956	11.9546	-2.16769	0.859326	-2.52255	0.0116508	0.0490861	snRNA
ENSBTAG00000043098	36.0225	-4.37799	0.749397	-5.84202	5.15725e-09	1.65808e-07	snoRNA
ENSBTAG00000043158	29.5176	-3.99595	0.414584	-9.63846	5.50095e-22	6.62414e-20	snoRNA
ENSBTAG00000043207	8.86404	-2.03413	0.58725	-3.46383	0.000532545	0.00438314	snoRNA
ENSBTAG00000043261	3.50417	2.66578	0.931951	2.86043	0.00423069	0.0226852	snoRNA
ENSBTAG00000043295	105.526	-1.6396	0.282696	-5.79988	6.63606e-09	2.08297e-07	snoRNA
ENSBTAG00000043297	49.5457	-3.44165	0.345989	-9.94728	2.5917e-23	3.57601e-21	snoRNA
ENSBTAG00000043302	24.2287	-1.87429	0.437839	-4.28077	1.86245e-05	0.000263569	snoRNA
ENSBTAG00000043306	3.47828	-2.82768	0.885157	-3.19455	0.00140047	0.00949368	snoRNA
ENSBTAG00000043377	506.5	-3.59789	0.516659	-6.96377	3.31287e-12	1.5785e-10	snoRNA
ENSBTAG00000043462	10.85	-3.34245	0.554448	-6.02843	1.6556e-09	5.80159e-08	snoRNA
ENSBTAG00000043468	15.033	-2.01169	0.489261	-4.11169	3.92778e-05	0.000495499	snoRNA
ENSBTAG00000043472	10.212	-2.0599	0.495737	-4.15522	3.24974e-05	0.000422849	snoRNA
ENSBTAG00000043508	34.8173	-1.1193	0.352322	-3.17692	0.0014885	0.00996798	snoRNA
ENSBTAG00000043509	13.5996	-2.19138	0.487322	-4.49678	6.89889e-06	0.000109835	snoRNA
ENSBTAG00000043549	25.8236	-5.48633	0.912611	-6.01168	1.83608e-09	6.33352e-08	Mt_tRNA
ENSBTAG00000043554	6.86556	-6.15465	1.97485	-3.11651	0.00183003	0.0118016	Mt_tRNA
ENSBTAG00000043555	4.02291	-4.67357	0.97918	-4.77294	1.81554e-06	3.3494e-05	Mt_tRNA
ENSBTAG00000043565	7.90322	-3.73371	0.697773	-5.35089	8.75212e-08	2.26427e-06	Mt_tRNA
ENSBTAG00000043567	7.47938	-2.52814	0.595276	-4.24701	2.16644e-05	0.00030207	Mt_rRNA
ENSBTAG00000043570	15.1809	-1.69542	0.501717	-3.37923	0.000726887	0.00563061	Mt_rRNA
ENSBTAG00000043573	148.064	-4.90361	0.401786	-12.2045	2.93968e-34	7.21092e-32	Mt_tRNA
ENSBTAG00000043582	8.81305	-4.80812	0.721704	-6.66218	2.6979e-11	1.15279e-09	Mt_tRNA
ENSBTAG00000043936	78.7756	-1.03645	0.410954	-2.52205	0.0116673	0.0491019	misc_RNA
ENSBTAG00000043949	3.28735	2.91013	0.980625	2.96763	0.00300107	0.0172685	protein_coding
ENSBTAG00000043951	3.15319	-2.47842	0.923018	-2.68512	0.00725029	0.0344467	protein_coding
ENSBTAG00000043958	11.2513	1.66992	0.467497	3.57204	0.000354214	0.00311135	protein_coding
ENSBTAG00000043971	4.37851	4.02199	1.00425	4.00495	6.20294e-05	0.000728405	protein_coding
ENSBTAG00000044178	3.07051	3.00174	0.98431	3.04959	0.00229157	0.0141445	protein_coding
ENSBTAG00000044208	8.26559	-2.21034	0.527864	-4.18733	2.8225e-05	0.000376884	protein_coding
ENSBTAG00000044308	34.3308	-1.90931	0.34492	-5.53552	3.10311e-08	8.63526e-07	scaRNA
ENSBTAG00000044425	11.2531	-1.58799	0.47277	-3.3589	0.000782533	0.00598863	scaRNA
ENSBTAG00000044427	87.6105	-1.74901	0.313082	-5.58641	2.31814e-08	6.56112e-07	ribozyme
ENSBTAG00000044624	12.1843	-1.30159	0.500106	-2.60263	0.0092513	0.0412324	snRNA
ENSBTAG00000044741	21.3411	-1.1424	0.366743	-3.11499	0.00183952	0.0118513	snoRNA
ENSBTAG00000044861	26.8774	-2.72577	0.368773	-7.39148	1.45206e-13	8.08151e-12	scaRNA
ENSBTAG00000045184	9.42562	-2.30953	0.503434	-4.58755	4.48483e-06	7.51049e-05	snoRNA
ENSBTAG00000045275	38.5329	-1.45612	0.359555	-4.04979	5.12641e-05	0.000617313	scaRNA
ENSBTAG00000045460	4.54002	-3.25608	0.88444	-3.68151	0.000231852	0.00220762	scaRNA
ENSBTAG00000045507	4.64411	-2.51641	0.752384	-3.34459	0.000824048	0.00623939	pseudogene
ENSBTAG00000045530	2.9609	-2.25086	0.877876	-2.56399	0.0103478	0.044943	scaRNA
ENSBTAG00000045550	11.1826	1.89959	0.515785	3.68291	0.000230587	0.00220054	protein_coding
ENSBTAG00000045877	13.492	1.50528	0.453806	3.31702	0.000909831	0.00674783	protein_coding
ENSBTAG00000045909	2.04057	3.79891	1.36307	2.78703	0.00531941	0.0269758	protein_coding
ENSBTAG00000045931	20.4668	2.30975	0.457358	5.05021	4.41316e-07	9.3084e-06	protein_coding
ENSBTAG00000045956	5.26047	-3.84112	0.812008	-4.73039	2.24085e-06	4.05081e-05	snoRNA
ENSBTAG00000046100	5.02936	3.38265	0.895428	3.77769	0.000158287	0.00160788	pseudogene
ENSBTAG00000046218	3.13568	3.79878	1.09469	3.4702	0.000520067	0.0043163	protein_coding
ENSBTAG00000046301	3.05624	3.10813	1.06605	2.91557	0.00355043	0.0197767	protein_coding
ENSBTAG00000046358	1041.06	2.09401	0.326518	6.41315	1.42544e-10	5.61945e-09	protein_coding
ENSBTAG00000046362	3.43737	4.60745	1.05025	4.38702	1.14914e-05	0.000171028	protein_coding
ENSBTAG00000046391	9.32463	-2.4237	0.511541	-4.73804	2.15792e-06	3.91559e-05	protein_coding
ENSBTAG00000046428	47.3181	-7.64643	0.978018	-7.81829	5.35478e-15	3.51136e-13	miRNA
ENSBTAG00000046480	20.6236	-7.83185	0.794114	-9.86238	6.05986e-23	7.71816e-21	miRNA
ENSBTAG00000046498	2.47566	3.2161	1.17968	2.72624	0.00640613	0.031174	protein_coding
ENSBTAG00000046509	23.5233	-3.65616	0.426618	-8.57012	1.03375e-17	9.75605e-16	protein_coding
ENSBTAG00000046528	3.48137	-2.76506	0.882183	-3.13434	0.00172239	0.0112833	snoRNA
ENSBTAG00000046533	14.4092	-1.42194	0.508289	-2.79751	0.00514975	0.0263373	protein_coding
ENSBTAG00000046547	11.1302	-2.63428	0.604547	-4.35745	1.31589e-05	0.000192813	protein_coding
ENSBTAG00000046763	2.66328	-5.17822	1.24449	-4.16091	3.16986e-05	0.000414082	protein_coding
ENSBTAG00000046773	11.02	1.65262	0.529056	3.12371	0.00178586	0.0116072	protein_coding
ENSBTAG00000046788	3.42468	-2.30733	0.812184	-2.84089	0.00449876	0.0237413	protein_coding
ENSBTAG00000046869	12.3178	-1.63207	0.438136	-3.72503	0.00019529	0.00191332	protein_coding
ENSBTAG00000047132	2.72219	2.70326	1.06907	2.52862	0.0114513	0.0484612	pseudogene
ENSBTAG00000047287	26.9922	-1.69922	0.330606	-5.13971	2.75158e-07	6.2197e-06	protein_coding
ENSBTAG00000047362	3.15618	3.42059	0.990906	3.45198	0.000556484	0.00453333	protein_coding
ENSBTAG00000047441	7.86777	1.62653	0.578987	2.80927	0.00496539	0.025632	protein_coding
ENSBTAG00000047499	14.5441	-1.25604	0.381362	-3.29356	0.000989287	0.00726871	protein_coding
ENSBTAG00000047550	8.65818	1.61072	0.560974	2.8713	0.00408787	0.0222465	protein_coding
ENSBTAG00000047739	31.4481	2.32496	0.411941	5.64392	1.66223e-08	4.84975e-07	protein_coding
ENSBTAG00000047747	16.0399	1.94596	0.425153	4.57709	4.71493e-06	7.84597e-05	protein_coding
ENSBTAG00000047789	17.7855	1.17385	0.464664	2.52624	0.0115291	0.0487596	misc_RNA
ENSBTAG00000047874	8.36146	1.54792	0.520938	2.97142	0.00296428	0.0171312	protein_coding
ENSBTAG00000048107	71.2737	1.61347	0.287907	5.60411	2.09323e-08	6.0015e-07	protein_coding
ENSBTAG00000048146	389.565	-9.96931	0.975391	-10.2208	1.59949e-24	2.52225e-22	miRNA
ENSBTAG00000048179	4.21569	3.44389	0.961967	3.58005	0.000343531	0.00303361	processed_pseudogene
ENSBTAG00000048271	5.81202	2.6781	0.742723	3.60578	0.000311218	0.00280054	protein_coding
ENSBTAG00000048432	9.2093	-1.17693	0.448437	-2.62451	0.00867728	0.0395524	protein_coding
ENSBTAG00000048493	6.97427	3.68284	0.787166	4.6786	2.88837e-06	5.07418e-05	protein_coding
ENSBTAG00000048519	12.4835	1.13506	0.425297	2.66885	0.00761104	0.0357249	protein_coding
ENSBTAG00000048591	5.85695	-3.49872	0.701116	-4.99022	6.03113e-07	1.24826e-05	protein_coding
ENSBTAG00000048608	136597	-1.69589	0.440136	-3.85311	0.000116625	0.00125594	rRNA
ENSBTAG00000048622	11.5228	1.9582	0.516348	3.7924	0.000149196	0.00153674	protein_coding
ENSBTAG00000048655	5.00418	-3.30509	0.782654	-4.22292	2.41157e-05	0.000326622	protein_coding
ENSBTAG00000048664	5.73329	1.75511	0.646126	2.71637	0.00660027	0.0318844	protein_coding
ENSBTAG00000048734	2.78279	4.10636	1.19042	3.44951	0.000561609	0.00455826	processed_pseudogene
ENSBTAG00000048781	4.23939	2.51772	0.88446	2.84662	0.00441867	0.0234306	lncRNA
ENSBTAG00000048782	55.218	3.28769	0.403473	8.14849	3.68496e-16	2.74219e-14	protein_coding
ENSBTAG00000048856	5.10298	2.63771	0.766842	3.43971	0.000582345	0.00469777	protein_coding
ENSBTAG00000048965	12.6724	1.21361	0.433123	2.802	0.00507869	0.0260342	protein_coding
ENSBTAG00000048980	4.51639	-3.13899	0.909652	-3.45075	0.000559021	0.00454473	protein_coding
ENSBTAG00000049156	8.18143	-1.87702	0.519962	-3.60992	0.000306296	0.00277131	protein_coding
ENSBTAG00000049277	2.75065	3.54529	1.09623	3.23407	0.00122041	0.00849921	protein_coding
ENSBTAG00000049731	5.94749	2.18002	0.653048	3.33823	0.000843138	0.00635279	protein_coding
ENSBTAG00000049766	9.65476	-1.31612	0.442073	-2.97715	0.00290943	0.0169176	protein_coding
ENSBTAG00000050035	2.26124	3.51114	1.25159	2.80535	0.00502625	0.0258053	protein_coding
ENSBTAG00000050065	6.20533	-1.78871	0.680905	-2.62696	0.00861505	0.0393449	lncRNA
ENSBTAG00000050234	3.10587	2.67861	1.06369	2.51821	0.0117953	0.0494744	protein_coding
ENSBTAG00000050491	9.92161	-2.75753	0.540181	-5.10483	3.31091e-07	7.30938e-06	snoRNA
ENSBTAG00000050591	12.2979	-1.51615	0.467954	-3.23995	0.0011955	0.00837128	lncRNA
ENSBTAG00000050790	2.79085	3.42289	1.1762	2.91012	0.00361293	0.0200681	protein_coding
ENSBTAG00000051076	3.8308	-2.41278	0.927979	-2.60004	0.00932132	0.041433	protein_coding
ENSBTAG00000051254	49.5728	1.56348	0.304737	5.13058	2.88853e-07	6.48498e-06	protein_coding
ENSBTAG00000051466	6.15939	2.02595	0.739052	2.74128	0.00611996	0.030203	protein_coding
ENSBTAG00000051653	5.79841	-3.09738	0.676818	-4.57639	4.73063e-06	7.85237e-05	protein_coding
ENSBTAG00000051851	3.01563	2.58289	0.991303	2.60555	0.00917277	0.041013	protein_coding
ENSBTAG00000052217	78.2959	-2.94953	0.364619	-8.08935	5.99853e-16	4.41425e-14	rRNA
ENSBTAG00000052268	21.9654	-1.30955	0.350674	-3.73438	0.000188181	0.00186575	protein_coding
ENSBTAG00000052413	9.38785	-2.38888	0.556738	-4.29085	1.7799e-05	0.000254606	protein_coding
ENSBTAG00000052460	12.9161	-1.3352	0.485802	-2.74844	0.00598799	0.0296845	misc_RNA
ENSBTAG00000052570	2.15838	3.53259	1.27312	2.77475	0.00552441	0.0278026	protein_coding
ENSBTAG00000052791	21.2762	-1.39008	0.324461	-4.28428	1.83332e-05	0.000260001	protein_coding
ENSBTAG00000052950	2.30388	-4.36579	1.23967	-3.52175	0.000428709	0.0036779	protein_coding
ENSBTAG00000052953	19.4435	2.04764	0.389395	5.25852	1.45218e-07	3.52299e-06	pseudogene
ENSBTAG00000053296	24.909	-1.4001	0.317559	-4.40895	1.03874e-05	0.000155999	protein_coding
ENSBTAG00000053334	46.7674	-1.57656	0.343079	-4.59531	4.32109e-06	7.28208e-05	misc_RNA
ENSBTAG00000053391	2.67826	3.01812	1.14309	2.64032	0.00828282	0.0381217	pseudogene
ENSBTAG00000053436	10.0548	1.38907	0.4623	3.0047	0.00265843	0.0158334	protein_coding
ENSBTAG00000054005	7.28044	2.97613	0.75831	3.92469	8.68406e-05	0.00098009	pseudogene
ENSBTAG00000054085	29.08	1.66769	0.402475	4.1436	3.41899e-05	0.000441403	protein_coding
ENSBTAG00000054158	2.14283	3.42626	1.26884	2.70031	0.00692743	0.0330074	protein_coding
ENSBTAG00000054570	6.05892	-2.58519	0.714006	-3.62069	0.00029382	0.00268409	snoRNA
ENSBTAG00000054656	16.123	-1.31904	0.404863	-3.25798	0.00112208	0.00801675	protein_coding
ENSBTAG00000054686	3.05429	2.43917	0.965925	2.52522	0.0115626	0.0488593	protein_coding
ENSBTAG00000054774	4.47414	2.31597	0.784535	2.95203	0.00315691	0.0180346	processed_pseudogene
ENSBTAG00000054990	11.088	-1.95024	0.487563	-3.99997	6.33512e-05	0.000741298	lncRNA
ENSBTAG00000055051	3.51173	-3.65715	0.948057	-3.85753	0.00011454	0.00124057	protein_coding
ENSBTAG00000055062	24.2583	1.2392	0.363246	3.41146	0.00064616	0.00511904	protein_coding
ENSBTAG00000055158	20.2428	2.45125	0.461392	5.31272	1.07999e-07	2.73008e-06	protein_coding
ENSBTAG00000055172	24.8334	-3.82874	0.429683	-8.91062	5.07475e-19	5.42098e-17	misc_RNA
ENSBTAG00000055207	598.159	-2.06212	0.295253	-6.98426	2.86371e-12	1.38441e-10	protein_coding
