# Supplementary material for: Comparison of colostrum and milk extracellular vesicles small RNA cargo in water buffalo
Source: Sci Rep. 2024 Aug 3;14:17991. doi: 10.1038/s41598-024-67249-6 (PMC11297979; doi:10.1038/s41598-024-67249-6)
Supplement: Supplementary file 3 — Supplementary Information 3. [file 41598_2024_67249_MOESM3_ESM.xlsx]

## Sheet: Foglio1
Targets of miRNAs exclusively found in colosEV, in mEVs or shared between the two cargos.
Sample	Target binding site	miRNA targets	miRNAs
colosEVs	3'UTR	DPF3	bta-miR-12048;bta-miR-18b;bta-miR-204;bta-miR-211;bta-miR-2284o;bta-miR-301a;bta-miR-365-3p
		ZNF710	bta-miR-12048;bta-miR-204;bta-miR-211;bta-miR-2284o;bta-miR-2285cp
		ZBTB37	bta-miR-12048;bta-miR-133c;bta-miR-18b;bta-miR-204;bta-miR-211
		WWC3	bta-miR-12048;bta-miR-133c;bta-miR-18b;bta-miR-204;bta-miR-211
		VDR	bta-miR-181d;bta-miR-18b;bta-miR-204;bta-miR-211;bta-miR-301a
		UBTF	bta-miR-12048;bta-miR-133c;bta-miR-18b;bta-miR-204;bta-miR-365-3p
		SYNE3	bta-miR-12048;bta-miR-181d;bta-miR-204;bta-miR-2284o;bta-miR-2285cp
		SPSB1	bta-miR-12048;bta-miR-181d;bta-miR-18b;bta-miR-204;bta-miR-211
		SP1	bta-miR-12048;bta-miR-181d;bta-miR-204;bta-miR-301a;bta-miR-365-3p
		RORA	bta-miR-18b;bta-miR-204;bta-miR-211;bta-miR-301a;bta-miR-365-3p
		PHF21A	bta-miR-133c;bta-miR-181d;bta-miR-204;bta-miR-211;bta-miR-2284o
		PEAK1	bta-miR-12048;bta-miR-181d;bta-miR-204;bta-miR-211;bta-miR-2284o
		OAZ2	bta-miR-12048;bta-miR-18b;bta-miR-204;bta-miR-211;bta-miR-365-3p
		NUDT3	bta-miR-12048;bta-miR-133c;bta-miR-18b;bta-miR-2284o;bta-miR-301a
		MFHAS1	bta-miR-12048;bta-miR-181d;bta-miR-18b;bta-miR-204;bta-miR-211
		FBXO16	bta-miR-12048;bta-miR-181d;bta-miR-204;bta-miR-211;bta-miR-365-3p
		AMER2	bta-miR-12048;bta-miR-133c;bta-miR-181d;bta-miR-2284o;bta-miR-365-3p
	5' UTR	C22H3orf49	bta-miR-12048;bta-miR-18b;bta-miR-204;bta-miR-211;bta-miR-365-3p
	CDS	LYST	bta-miR-12048;bta-miR-133c;bta-miR-181d;bta-miR-204;bta-miR-211;bta-miR-2284o;bta-miR-301a
		ABCA7	bta-miR-12048;bta-miR-133c;bta-miR-181d;bta-miR-18b;bta-miR-204;bta-miR-211;bta-miR-2284o
		USP9X	bta-miR-12048;bta-miR-181d;bta-miR-204;bta-miR-211;bta-miR-301a;bta-miR-365-3p
		USP54	bta-miR-12048;bta-miR-181d;bta-miR-18b;bta-miR-204;bta-miR-2284o;bta-miR-365-3p
		UNC80	bta-miR-12048;bta-miR-181d;bta-miR-204;bta-miR-211;bta-miR-2284o;bta-miR-301a
		MACF1	bta-miR-12048;bta-miR-18b;bta-miR-204;bta-miR-211;bta-miR-2284o;bta-miR-365-3p
		KMT2C	bta-miR-12048;bta-miR-181d;bta-miR-18b;bta-miR-204;bta-miR-211;bta-miR-2284o
		GYS1	bta-miR-12048;bta-miR-181d;bta-miR-18b;bta-miR-204;bta-miR-211;bta-miR-2284o
		DSCAM	bta-miR-12048;bta-miR-181d;bta-miR-204;bta-miR-211;bta-miR-2284o;bta-miR-301a
		DICER1	bta-miR-12048;bta-miR-133c;bta-miR-181d;bta-miR-18b;bta-miR-211;bta-miR-2284o
mEVs	3' UTR	PRELID3A	bta-miR-12010;bta-miR-12031;bta-miR-12038;bta-miR-12061;bta-miR-127;bta-miR-2397-3p;bta-miR-2892;bta-miR-299;bta-miR-329b;bta-miR-3578;bta-miR-379;bta-miR-381;bta-miR-409a;bta-miR-412;bta-miR-493;bta-miR-541;bta-miR-6516;bta-miR-654;bta-miR-92b
		RAB3C	bta-miR-103;bta-miR-12010;bta-miR-12031;bta-miR-12038;bta-miR-12061;bta-miR-154b;bta-miR-2397-3p;bta-miR-299;bta-miR-323;bta-miR-323b-3p;bta-miR-329b;bta-miR-381;bta-miR-3956;bta-miR-412;bta-miR-453;bta-miR-485;bta-miR-493;bta-miR-654
		NUDT3	bta-miR-12010;bta-miR-12031;bta-miR-12038;bta-miR-12061;bta-miR-127;bta-miR-2397-3p;bta-miR-323;bta-miR-323b-3p;bta-miR-381;bta-miR-3956;bta-miR-409a;bta-miR-412;bta-miR-485;bta-miR-495;bta-miR-541;bta-miR-543;bta-miR-758;bta-miR-92b
		LCOR	bta-miR-103;bta-miR-12010;bta-miR-12061;bta-miR-154b;bta-miR-2397-3p;bta-miR-2889;bta-miR-323;bta-miR-323b-3p;bta-miR-381;bta-miR-3956;bta-miR-409a;bta-miR-453;bta-miR-485;bta-miR-541;bta-miR-543;bta-miR-6516;bta-miR-654;bta-miR-758
		TFDP2	bta-miR-12010;bta-miR-12031;bta-miR-12038;bta-miR-12061;bta-miR-127;bta-miR-154b;bta-miR-2285ap;bta-miR-2889;bta-miR-2892;bta-miR-329b;bta-miR-3578;bta-miR-3956;bta-miR-453;bta-miR-485;bta-miR-493;bta-miR-541;bta-miR-654
		STRBP	bta-miR-103;bta-miR-12010;bta-miR-12031;bta-miR-12038;bta-miR-12061;bta-miR-127;bta-miR-154a;bta-miR-2397-3p;bta-miR-299;bta-miR-323;bta-miR-323b-3p;bta-miR-411c-5p;bta-miR-412;bta-miR-493;bta-miR-541;bta-miR-543;bta-miR-92b
		SP1	bta-miR-12010;bta-miR-12031;bta-miR-12061;bta-miR-127;bta-miR-154b;bta-miR-2285ap;bta-miR-2397-3p;bta-miR-299;bta-miR-323;bta-miR-323b-3p;bta-miR-329b;bta-miR-409a;bta-miR-485;bta-miR-493;bta-miR-543;bta-miR-6516;bta-miR-92b
		PRLR	bta-miR-12010;bta-miR-12061;bta-miR-154a;bta-miR-154b;bta-miR-2892;bta-miR-323;bta-miR-323b-3p;bta-miR-3956;bta-miR-412;bta-miR-453;bta-miR-485;bta-miR-493;bta-miR-541;bta-miR-543;bta-miR-655;bta-miR-758;bta-miR-92b
		KIAA1147	bta-miR-103;bta-miR-12010;bta-miR-12031;bta-miR-12038;bta-miR-127;bta-miR-154b;bta-miR-2397-3p;bta-miR-2889;bta-miR-323;bta-miR-323b-3p;bta-miR-329b;bta-miR-381;bta-miR-3956;bta-miR-412;bta-miR-453;bta-miR-485;bta-miR-493
		FNDC10	bta-miR-103;bta-miR-12031;bta-miR-12038;bta-miR-12061;bta-miR-154a;bta-miR-2397-3p;bta-miR-329b;bta-miR-381;bta-miR-3956;bta-miR-453;bta-miR-485;bta-miR-493;bta-miR-541;bta-miR-654;bta-miR-655;bta-miR-758;bta-miR-92b
		ATG7	bta-miR-12061;bta-miR-127;bta-miR-154b;bta-miR-2397-3p;bta-miR-2889;bta-miR-2892;bta-miR-299;bta-miR-323;bta-miR-323b-3p;bta-miR-376e;bta-miR-381;bta-miR-3956;bta-miR-485;bta-miR-493;bta-miR-543;bta-miR-758;bta-miR-92b
	CDS	DNAH12	bta-miR-103;bta-miR-12010;bta-miR-12038;bta-miR-12061;bta-miR-127;bta-miR-154b;bta-miR-2889;bta-miR-2892;bta-miR-299;bta-miR-323;bta-miR-329b;bta-miR-3578;bta-miR-376d;bta-miR-380-3p;bta-miR-381;bta-miR-3956;bta-miR-409a;bta-miR-412;bta-miR-453;bta-miR-485;bta-miR-487b;bta-miR-493;bta-miR-6516
		HMCN1	bta-miR-103;bta-miR-12031;bta-miR-12038;bta-miR-12061;bta-miR-127;bta-miR-154b;bta-miR-2285cl;bta-miR-2397-3p;bta-miR-2889;bta-miR-299;bta-miR-323;bta-miR-323b-3p;bta-miR-329b;bta-miR-379;bta-miR-409a;bta-miR-453;bta-miR-485;bta-miR-541;bta-miR-543;bta-miR-654;bta-miR-758;bta-miR-92b
		FAT2	bta-miR-103;bta-miR-12010;bta-miR-12038;bta-miR-12061;bta-miR-127;bta-miR-154a;bta-miR-154b;bta-miR-2397-3p;bta-miR-299;bta-miR-329b;bta-miR-379;bta-miR-3956;bta-miR-411c-5p;bta-miR-412;bta-miR-453;bta-miR-485;bta-miR-487b;bta-miR-493;bta-miR-543;bta-miR-654;bta-miR-758;bta-miR-92b
		SVEP1	bta-miR-103;bta-miR-12010;bta-miR-12031;bta-miR-12061;bta-miR-136;bta-miR-2397-3p;bta-miR-299;bta-miR-323;bta-miR-323b-3p;bta-miR-329b;bta-miR-380-3p;bta-miR-453;bta-miR-485;bta-miR-487b;bta-miR-493;bta-miR-495;bta-miR-541;bta-miR-6516;bta-miR-654;bta-miR-655;bta-miR-92b
		PKHD1	bta-miR-103;bta-miR-12010;bta-miR-12031;bta-miR-12038;bta-miR-12061;bta-miR-127;bta-miR-136;bta-miR-154b;bta-miR-2397-3p;bta-miR-2889;bta-miR-323;bta-miR-379;bta-miR-380-3p;bta-miR-381;bta-miR-409a;bta-miR-411c-5p;bta-miR-412;bta-miR-487b;bta-miR-493;bta-miR-495;bta-miR-541
		DNAH9	bta-miR-103;bta-miR-12010;bta-miR-12038;bta-miR-12061;bta-miR-154a;bta-miR-154b;bta-miR-2285ap;bta-miR-2889;bta-miR-329b;bta-miR-3578;bta-miR-379;bta-miR-3956;bta-miR-412;bta-miR-453;bta-miR-485;bta-miR-487b;bta-miR-493;bta-miR-495;bta-miR-543;bta-miR-758;bta-miR-92b
		DICER1	bta-miR-103;bta-miR-12010;bta-miR-12031;bta-miR-12038;bta-miR-12061;bta-miR-127;bta-miR-154a;bta-miR-154b;bta-miR-2397-3p;bta-miR-299;bta-miR-323;bta-miR-329b;bta-miR-379;bta-miR-412;bta-miR-453;bta-miR-485;bta-miR-487b;bta-miR-493;bta-miR-541;bta-miR-543;bta-miR-758
		VCAN	bta-miR-12010;bta-miR-12031;bta-miR-12038;bta-miR-12061;bta-miR-127;bta-miR-2285ap;bta-miR-2889;bta-miR-2892;bta-miR-323;bta-miR-329b;bta-miR-3956;bta-miR-412;bta-miR-453;bta-miR-485;bta-miR-493;bta-miR-495;bta-miR-541;bta-miR-654;bta-miR-758;bta-miR-92b
		USP34	bta-miR-12010;bta-miR-12031;bta-miR-12038;bta-miR-12061;bta-miR-127;bta-miR-154a;bta-miR-154b;bta-miR-2397-3p;bta-miR-2889;bta-miR-323;bta-miR-323b-3p;bta-miR-376d;bta-miR-381;bta-miR-3956;bta-miR-412;bta-miR-485;bta-miR-493;bta-miR-541;bta-miR-654;bta-miR-758
		PRKDC	bta-miR-103;bta-miR-12010;bta-miR-12031;bta-miR-12061;bta-miR-136;bta-miR-154a;bta-miR-154b;bta-miR-2285cl;bta-miR-2397-3p;bta-miR-2889;bta-miR-323;bta-miR-323b-3p;bta-miR-329b;bta-miR-379;bta-miR-380-3p;bta-miR-3956;bta-miR-485;bta-miR-541;bta-miR-654;bta-miR-758
		PCSK5	bta-miR-103;bta-miR-12031;bta-miR-12038;bta-miR-12061;bta-miR-127;bta-miR-154a;bta-miR-154b;bta-miR-299;bta-miR-323;bta-miR-323b-3p;bta-miR-329b;bta-miR-381;bta-miR-412;bta-miR-453;bta-miR-485;bta-miR-487b;bta-miR-493;bta-miR-543;bta-miR-6516;bta-miR-758
		LAMA1	bta-miR-103;bta-miR-12010;bta-miR-12038;bta-miR-12061;bta-miR-136;bta-miR-154a;bta-miR-154b;bta-miR-2397-3p;bta-miR-299;bta-miR-323;bta-miR-323b-3p;bta-miR-329b;bta-miR-3956;bta-miR-411c-5p;bta-miR-412;bta-miR-453;bta-miR-543;bta-miR-654;bta-miR-655;bta-miR-758
		CUBN	bta-miR-103;bta-miR-12010;bta-miR-12031;bta-miR-12061;bta-miR-127;bta-miR-154a;bta-miR-154b;bta-miR-2397-3p;bta-miR-2892;bta-miR-299;bta-miR-329b;bta-miR-3578;bta-miR-376d;bta-miR-376e;bta-miR-3956;bta-miR-453;bta-miR-485;bta-miR-487b;bta-miR-493;bta-miR-541
		CDH23	bta-miR-12031;bta-miR-12061;bta-miR-127;bta-miR-154a;bta-miR-154b;bta-miR-2285ap;bta-miR-329b;bta-miR-3578;bta-miR-376d;bta-miR-376e;bta-miR-380-3p;bta-miR-3956;bta-miR-453;bta-miR-485;bta-miR-487b;bta-miR-495;bta-miR-541;bta-miR-543;bta-miR-758;bta-miR-92b
		APOB	bta-miR-12010;bta-miR-12038;bta-miR-127;bta-miR-136;bta-miR-154a;bta-miR-154b;bta-miR-2397-3p;bta-miR-2892;bta-miR-299;bta-miR-329b;bta-miR-380-3p;bta-miR-381;bta-miR-3956;bta-miR-411c-5p;bta-miR-412;bta-miR-453;bta-miR-485;bta-miR-541;bta-miR-654;bta-miR-758
		TPP2	bta-miR-12010;bta-miR-12031;bta-miR-12061;bta-miR-127;bta-miR-154a;bta-miR-2397-3p;bta-miR-299;bta-miR-323;bta-miR-323b-3p;bta-miR-329b;bta-miR-3578;bta-miR-380-3p;bta-miR-3956;bta-miR-412;bta-miR-485;bta-miR-487b;bta-miR-493;bta-miR-541;bta-miR-758
		TG	bta-miR-103;bta-miR-12031;bta-miR-12038;bta-miR-127;bta-miR-154b;bta-miR-2397-3p;bta-miR-2889;bta-miR-2892;bta-miR-299;bta-miR-323;bta-miR-329b;bta-miR-379;bta-miR-381;bta-miR-409a;bta-miR-411c-5p;bta-miR-485;bta-miR-493;bta-miR-543;bta-miR-758
		SCN9A	bta-miR-103;bta-miR-12010;bta-miR-12038;bta-miR-12061;bta-miR-127;bta-miR-154b;bta-miR-2285ap;bta-miR-299;bta-miR-323;bta-miR-323b-3p;bta-miR-329b;bta-miR-412;bta-miR-453;bta-miR-485;bta-miR-487b;bta-miR-541;bta-miR-654;bta-miR-758;bta-miR-92b
		PKHD1L1	bta-miR-12031;bta-miR-12061;bta-miR-127;bta-miR-2285ap;bta-miR-2889;bta-miR-2892;bta-miR-323;bta-miR-323b-3p;bta-miR-3578;bta-miR-411c-5p;bta-miR-412;bta-miR-485;bta-miR-487b;bta-miR-493;bta-miR-495;bta-miR-543;bta-miR-6516;bta-miR-654;bta-miR-758
		LOC509283	bta-miR-103;bta-miR-12010;bta-miR-12031;bta-miR-12038;bta-miR-136;bta-miR-154a;bta-miR-2892;bta-miR-299;bta-miR-329b;bta-miR-376e;bta-miR-380-3p;bta-miR-411c-5p;bta-miR-412;bta-miR-453;bta-miR-485;bta-miR-487b;bta-miR-493;bta-miR-6516;bta-miR-758
		LAMA3	bta-miR-103;bta-miR-12031;bta-miR-12038;bta-miR-12061;bta-miR-127;bta-miR-154a;bta-miR-323;bta-miR-323b-3p;bta-miR-3578;bta-miR-379;bta-miR-380-3p;bta-miR-3956;bta-miR-412;bta-miR-453;bta-miR-485;bta-miR-487b;bta-miR-493;bta-miR-758;bta-miR-92b
		HERC2	bta-miR-12010;bta-miR-12038;bta-miR-127;bta-miR-2397-3p;bta-miR-2889;bta-miR-299;bta-miR-376d;bta-miR-376e;bta-miR-3956;bta-miR-411c-5p;bta-miR-412;bta-miR-453;bta-miR-487b;bta-miR-541;bta-miR-543;bta-miR-654;bta-miR-655;bta-miR-758;bta-miR-92b
		FAT4	bta-miR-12010;bta-miR-12031;bta-miR-12038;bta-miR-12061;bta-miR-136;bta-miR-2397-3p;bta-miR-2892;bta-miR-299;bta-miR-323;bta-miR-323b-3p;bta-miR-329b;bta-miR-3956;bta-miR-412;bta-miR-453;bta-miR-493;bta-miR-543;bta-miR-6516;bta-miR-654;bta-miR-758
		AHCTF1	bta-miR-103;bta-miR-12031;bta-miR-12038;bta-miR-154b;bta-miR-2285ap;bta-miR-2397-3p;bta-miR-2889;bta-miR-2892;bta-miR-380-3p;bta-miR-381;bta-miR-3956;bta-miR-412;bta-miR-453;bta-miR-485;bta-miR-493;bta-miR-541;bta-miR-543;bta-miR-6516;bta-miR-758
colosEVs and mEVs	3' UTR	SLC24A4	bta-miR-151-5p;bta-miR-181a;bta-miR-185;bta-miR-186;bta-miR-191;bta-miR-223;bta-miR-29a;bta-miR-30a-5p;bta-miR-345-3p;bta-miR-34a;bta-miR-3600;bta-miR-362-5p;bta-miR-423-5p;bta-miR-652
		PAG1	bta-miR-151-3p;bta-miR-151-5p;bta-miR-181a;bta-miR-185;bta-miR-186;bta-miR-191;bta-miR-200c;bta-miR-223;bta-miR-34a;bta-miR-362-5p;bta-miR-423-5p;bta-miR-652;bta-miR-660;bta-miR-669
		CXCL12	bta-miR-125a;bta-miR-151-3p;bta-miR-151-5p;bta-miR-15a;bta-miR-16a;bta-miR-200c;bta-miR-30d;bta-miR-34a;bta-miR-423-3p;bta-miR-423-5p;bta-miR-652;bta-miR-660;bta-miR-669
		CLEC2B	bta-miR-125a;bta-miR-151-5p;bta-miR-16a;bta-miR-185;bta-miR-200b;bta-miR-200c;bta-miR-29a;bta-miR-345-3p;bta-miR-3600;bta-miR-362-5p;bta-miR-375;bta-miR-423-5p;bta-miR-669
	CDS	NEB	bta-miR-125a;bta-miR-16a;bta-miR-185;bta-miR-191;bta-miR-200c;bta-miR-2285t;bta-miR-29a;bta-miR-34a;bta-miR-3600;bta-miR-362-5p;bta-miR-375;bta-miR-423-3p;bta-miR-423-5p;bta-miR-499;bta-miR-652;bta-miR-669
		LRP2	bta-miR-125a;bta-miR-151-5p;bta-miR-185;bta-miR-186;bta-miR-191;bta-miR-200c;bta-miR-223;bta-miR-30b-5p;bta-miR-345-3p;bta-miR-423-3p;bta-miR-423-5p;bta-miR-425-5p;bta-miR-499;bta-miR-652;bta-miR-660;bta-miR-669
		VPS13D	bta-miR-125a;bta-miR-151-3p;bta-miR-151-5p;bta-miR-181a;bta-miR-200b;bta-miR-200c;bta-miR-223;bta-miR-29a;bta-miR-345-3p;bta-miR-34a;bta-miR-362-5p;bta-miR-375;bta-miR-423-5p;bta-miR-499;bta-miR-669
		SACS	bta-miR-125a;bta-miR-151-5p;bta-miR-186;bta-miR-200b;bta-miR-200c;bta-miR-223;bta-miR-2285t;bta-miR-30d;bta-miR-362-5p;bta-miR-423-3p;bta-miR-423-5p;bta-miR-499;bta-miR-652;bta-miR-660;bta-miR-669
		LOC509283	bta-miR-151-3p;bta-miR-151-5p;bta-miR-16a;bta-miR-185;bta-miR-191;bta-miR-200b;bta-miR-345-3p;bta-miR-34a;bta-miR-3600;bta-miR-362-5p;bta-miR-375;bta-miR-423-3p;bta-miR-423-5p;bta-miR-660;bta-miR-669
		HECTD4	bta-miR-151-5p;bta-miR-181a;bta-miR-185;bta-miR-186;bta-miR-191;bta-miR-200b;bta-miR-200c;bta-miR-29a;bta-miR-30b-5p;bta-miR-3600;bta-miR-423-5p;bta-miR-425-5p;bta-miR-652;bta-miR-660;bta-miR-669
		APOB	bta-miR-125a;bta-miR-151-3p;bta-miR-151-5p;bta-miR-16a;bta-miR-185;bta-miR-191;bta-miR-223;bta-miR-2285t;bta-miR-30b-5p;bta-miR-345-3p;bta-miR-34a;bta-miR-362-5p;bta-miR-423-3p;bta-miR-423-5p;bta-miR-669
		STARD9	bta-miR-151-3p;bta-miR-151-5p;bta-miR-16a;bta-miR-185;bta-miR-191;bta-miR-30a-5p;bta-miR-30d;bta-miR-345-3p;bta-miR-34a;bta-miR-375;bta-miR-423-3p;bta-miR-423-5p;bta-miR-499;bta-miR-652
		PDE4DIP	bta-miR-151-5p;bta-miR-181a;bta-miR-185;bta-miR-191;bta-miR-200c;bta-miR-223;bta-miR-34a;bta-miR-3600;bta-miR-362-5p;bta-miR-375;bta-miR-423-5p;bta-miR-652;bta-miR-660;bta-miR-669
		NUP205	bta-miR-125a;bta-miR-151-3p;bta-miR-151-5p;bta-miR-15a;bta-miR-16a;bta-miR-181a;bta-miR-200c;bta-miR-345-3p;bta-miR-3600;bta-miR-362-5p;bta-miR-423-3p;bta-miR-423-5p;bta-miR-652;bta-miR-669
		MYCBP2	bta-miR-125a;bta-miR-151-5p;bta-miR-15a;bta-miR-185;bta-miR-200b;bta-miR-30a-5p;bta-miR-345-3p;bta-miR-3600;bta-miR-362-5p;bta-miR-375;bta-miR-423-5p;bta-miR-652;bta-miR-660;bta-miR-669
		HUWE1	bta-miR-151-3p;bta-miR-151-5p;bta-miR-185;bta-miR-186;bta-miR-191;bta-miR-200b;bta-miR-26b;bta-miR-345-3p;bta-miR-34a;bta-miR-3600;bta-miR-375;bta-miR-423-5p;bta-miR-660;bta-miR-669
		CHD4	bta-miR-151-3p;bta-miR-185;bta-miR-2285t;bta-miR-30a-5p;bta-miR-30b-5p;bta-miR-30d;bta-miR-345-3p;bta-miR-34a;bta-miR-362-5p;bta-miR-375;bta-miR-423-5p;bta-miR-652;bta-miR-660;bta-miR-669
		ACACA	bta-miR-151-3p;bta-miR-151-5p;bta-miR-16a;bta-miR-181a;bta-miR-191;bta-miR-223;bta-miR-2285t;bta-miR-29a;bta-miR-30d;bta-miR-34a;bta-miR-362-5p;bta-miR-423-3p;bta-miR-652;bta-miR-669
