# Supplementary material for: Comparison of colostrum and milk extracellular vesicles small RNA cargo in water buffalo
Source: Sci Rep. 2024 Aug 3;14:17991. doi: 10.1038/s41598-024-67249-6 (PMC11297979; doi:10.1038/s41598-024-67249-6)
Supplement: Supplementary file 4 — Supplementary Information 4. [file 41598_2024_67249_MOESM4_ESM.xlsx]

## Sheet: Cluster1_functional groups
Complete list of GO enrichment terms and functional groups for the “biological process” vocabulary for clusters of colosEV miRNA targets
Additional file 3: Functional groups in which enrichmed GO terms for the “biological process” vocabulary were grouped by ClueGO software for cluster 1 of colosEV miRNA targets
Function	Group PValue Corrected with Benjamini-Hochberg	Groups	Group Genes
RNA processing	1e-41	Group50	ACIN1|AHNAK|AQR|ATM|ATR|BCAS2|BRIX1|CDK12|CDK9|CHD7|CLP1|CPSF4|CRNKL1|CSTF3|CWC15|DDX21|DDX39A|DDX3X|DDX46|DHX15|DHX8|EBNA1BP2|EIF2S2|EIF2S3|EIF3E|EIF3F|EIF3G|EIF3H|EIF3I|EIF3L|ELAVL1|ESS2|ETF1|EXOSC5|EXOSC6|FAM50A|GTPBP4|HLTF|HNRNPA0|HNRNPA3|HNRNPAB|HNRNPH1|HNRNPK|HSP90AA1|HSP90AB1|HTATSF1|IK|INTS12|INTS13|ISY1|KDM1A|KTI12|LUC7L2|MAP2K2|MDN1|NCL|NCOR1|NONO|NUP155|PABPN1|PAXBP1|PCF11|PKP3|PLRG1|P…
positive regulation of chromosome organization	5.83486e-26	Group67	ACTR2|ANAPC1|AP1B1|ARF4|ARF5|ARFGEF2|ARHGEF2|ARL8A|ARL8B|ATM|ATR|BABAM1|BAZ1A|BLM|BRD8|BUB1|BUB1B|BUB3|CCNB1|CCT2|CCT3|CCT4|CCT5|CCT6A|CCT7|CCT8|CDC16|CDC27|CDK1|CDK12|CDK9|CHD4|CHD7|CHD8|CHEK1|COPA|COPB1|COPG2|CSE1L|CTTN|CUL4B|DCTN1|DDX19A|DDX19B|DDX21|DDX39A|DDX3X|DNAJC13|DNM1L|DNM2|DRG1|DVL3|EHD1|ELAVL1|EXOC2|EXOC3|EXOC4|EXOC5|EXOC7|EXOSC5|EXOSC6|FANCI|FEN1|FERMT1|FHOD1|FLNA|FYTTD1|GABPB2|GRIP…
DNA repair	4.8254e-21	Group61	ACTR2|ATM|ATR|BABAM1|BAZ1A|BLM|BRD8|CCT2|CCT3|CCT4|CCT5|CCT6A|CCT7|CCT8|CDK1|CDK9|CHD4|CHD7|CHD8|CHEK1|CUL4B|DDX21|DDX3X|EXOSC5|EXOSC6|FANCI|FEN1|GTF2I|GTPBP4|HELLS|HLTF|HMBOX1|HNRNPAB|HSP90AA1|HSP90AB1|KDM1A|KPNA1|MBD2|MBD3|MCMBP|MORF4L1|MRE11|MSH2|MSH6|MTA2|NABP2|NBN|NIBAN2|NIPBL|NONO|ORC2|ORC3|POLD1|POLE|PPP2R1A|PRKDC|PRMT6|RAD18|RAD21|RAD50|RAN|RFC2|RFC3|RFC4|RFC5|RIF1|SETX|SMARCA5|SMARCAD1|S…
positive regulation of telomere maintenance	2.037e-19	Group65	ACTR2|ATM|ATR|BABAM1|BAZ1A|BLM|BUB1|BUB1B|BUB3|CALM2|CCNB1|CCT2|CCT3|CCT4|CCT5|CCT6A|CCT7|CCT8|CDK1|CDK9|CHD4|CHD7|CHD8|CHEK1|CLP1|CPSF4|CSTF3|DDX21|DDX3X|EXOSC5|EXOSC6|FEN1|GTPBP4|HMBOX1|IK|INTS12|INTS13|KDM1A|MCMBP|MRE11|MSH2|MSH6|MVP|NABP2|NBN|NDC80|NIBAN2|NUF2|ORC2|ORC3|PCF11|POLD1|POLE|PPP2R1A|PRKDC|PRMT6|RAD21|RAD50|RFC2|RFC3|RFC4|RFC5|RIF1|SETX|SMARCA5|SMARCAD1|SMC1A|SMC2|SMC3|SMC4|SMCHD1|…
positive regulation of DNA metabolic process	7.83126e-19	Group64	ACTR2|ATM|ATR|BABAM1|BAZ1A|BLM|BRD8|BUB1|BUB1B|BUB3|CCNB1|CCT2|CCT3|CCT4|CCT5|CCT6A|CCT7|CCT8|CDK1|CDK9|CHEK1|CUL4B|DDX21|EXOSC5|EXOSC6|FANCI|FEN1|GTF2I|GTPBP4|HELLS|HLTF|HMBOX1|HNRNPAB|HNRNPK|HSP90AA1|HSP90AB1|IK|KDM1A|KPNA1|MBD2|MBD3|MCMBP|METTL13|MORF4L1|MRE11|MSH2|MSH6|MTA2|NABP2|NBN|NDC80|NIBAN2|NIPBL|NONO|NUF2|ORC2|ORC3|PAXBP1|POLD1|POLE|PPP2R1A|PRKDC|PRKN|PRMT6|RAD18|RAD21|RAD50|RAN|RFC2|R…
regulation of DNA metabolic process	2.11022e-18	Group53	ACTR2|ATM|ATR|BABAM1|BAZ1A|BLM|BRD8|CCT2|CCT3|CCT4|CCT5|CCT6A|CCT7|CCT8|CDK1|CDK9|CHEK1|CUL4B|DDX21|EXOSC5|EXOSC6|FANCI|FEN1|GTF2I|GTPBP4|HELLS|HLTF|HMBOX1|HNRNPAB|HNRNPK|HSP90AA1|HSP90AB1|KDM1A|KPNA1|MBD2|MBD3|MCMBP|MORF4L1|MRE11|MSH2|MSH6|MTA2|NABP2|NBN|NIBAN2|NIPBL|NONO|ORC2|ORC3|POLD1|POLE|PPP2R1A|PRKDC|PRMT6|RAD18|RAD21|RAD50|RAN|RFC2|RFC3|RFC4|RFC5|RIF1|SETX|SMARCA5|SMARCAD1|SMC1A|SMC3|SMCH…
regulation of chromosome organization	1.16357e-17	Group66	ACTR2|ANAPC1|ANLN|ARHGEF2|ATM|ATR|BABAM1|BAZ1A|BLM|BRD8|BUB1|BUB1B|BUB3|CASP6|CCNB1|CCT2|CCT3|CCT4|CCT5|CCT6A|CCT7|CCT8|CDC16|CDC27|CDK1|CDK9|CHEK1|CTTN|CUL4B|DCTN1|DDX3X|DNM1L|DNM2|DRG1|EXOSC6|FEN1|FHOD1|FLNA|GTPBP4|HIP1R|HMBOX1|HNRNPAB|HNRNPK|HOOK1|HOOK2|HSP90AA1|HSP90AB1|IK|INTS13|KDM1A|KIF2C|KIF4A|MCMBP|METTL13|MORF4L1|MRE11|MSH2|MSH6|NABP2|NBN|NCOR1|NDC80|NIBAN2|NIPBL|NUF2|NUMA1|OCLN|ODF2|PA…
DNA metabolic process	1.16889e-14	Group35	ACTR2|ARF4|ARHGEF2|ATM|ATR|AZU1|BABAM1|BAZ1A|BLM|BRD8|CCT2|CCT3|CCT4|CCT5|CCT6A|CCT7|CCT8|CDK1|CDK12|CDK9|CHD4|CHD7|CHD8|CHEK1|CUL4B|DDX21|DDX3X|DNM2|DVL3|EIF2S3|EIF3E|ELAVL1|EXOSC5|EXOSC6|FANCI|FEN1|FHOD1|GABPB2|GTF2I|GTPBP4|HELLS|HLTF|HMBOX1|HNRNPAB|HNRNPK|HSP90AA1|HSP90AB1|HSPA5|ILF2|ILF3|KDM1A|KMT2D|KPNA1|MAP2K2|MAZ|MBD2|MBD3|MCMBP|MORF4L1|MRE11|MSH2|MSH6|MTA2|NABP2|NBN|NCL|NIBAN2|NIPBL|NONO|…
spliceosomal complex assembly	2.77458e-14	Group27	CRNKL1|DDX46|HTATSF1|ISY1|LUC7L2|PUF60|SETX|SF3A1|SF3A3|SF3B1|SF3B2|SF3B4|SF3B6|SLU7|SNRNP200|SNRPA1|SNRPB2|SRSF5|SRSF6
cytoplasmic translation	1.15383e-11	Group55	ABCF1|BZW1|BZW2|CLP1|DDX3X|DRG1|EEF1A1|EEFSEC|EIF2S1|EIF2S2|EIF2S3|EIF3E|EIF3F|EIF3G|EIF3H|EIF3I|EIF3L|EIF4A1|EIF4G2|EIF5B|ELAVL1|ETF1|EXOSC5|HBS1L|HNRNPA0|ILF3|LRRC47|MAP2K2|NCL|NCOR1|PAWR|PKP3|PRKDC|RAN|RBM10|RBM4|ROCK2|RPL12|RPL13|RPL19|RPL22|RPL23A|RPL3|RPL31|RPL36|RPL4|RPL7A|RPS14|RPS18|RPS25|RPS6KB2|TAF15|TIAL1|TRAP1|TRUB1|TUFM|VIM|YBX3
negative regulation of gene expression	3.02929e-10	Group57	AHNAK|ANXA7|ATM|BAZ1A|CDK1|CDK12|CDK9|CHD4|CHRNA7|CLP1|DDX3X|EIF2S1|EIF3E|EIF3H|EIF4G2|ELAVL1|ETF1|EXOSC5|EXOSC6|FAM50A|FEN1|FERMT1|FN1|HELLS|HNRNPA0|HNRNPAB|HNRNPH1|HNRNPK|HOMER3|HSP90AB1|ILF3|KDM1A|KMT2D|MAP2K2|MBD2|MBD3|NCL|NCOR1|NUP155|OCLN|PAWR|PKP3|PRKN|PUF60|RAN|RBM10|RBM15|RBM22|RBM39|RBM4|RIF1|ROCK2|RPS6KA4|RRAGA|SETDB1|SETX|SF3B4|SMARCA5|SMCHD1|SND1|SNW1|SRSF5|SRSF6|TAF15|TAF9|TIAL1|TRU…
cell cycle checkpoint signaling	1.76587e-09	Group58	ACTR2|ATM|ATR|BABAM1|BLM|BRD8|BUB1|BUB1B|BUB3|CCNB1|CDK1|CDK9|CHEK1|EXOSC6|FEN1|GTPBP4|IK|KDM1A|KPNA1|MORF4L1|MRE11|MSH2|MSH6|NABP2|NBN|NDC80|NIBAN2|NIPBL|NONO|NUF2|POLD1|POLE|PRKDC|RAD21|RAD50|RIF1|SETX|SMARCAD1|SMCHD1|SYF2|TAOK1|TEX11|TTK|UBE2N|UCHL5|XRCC6|ZNF830
regulation of RNA splicing	1.55244e-08	Group46	AHNAK|CDK12|CDK9|ELAVL1|EXOSC5|FAM50A|HNRNPA0|HNRNPAB|HNRNPH1|HNRNPK|KDM1A|NCL|PKP3|PUF60|RBM10|RBM15|RBM17|RBM22|RBM39|RBM4|ROCK2|SETX|SF3B4|SLU7|SNW1|SRSF5|SRSF6|TAF15|TAF9|VIM|YBX3
mitotic sister chromatid segregation	2.09946e-08	Group59	ACTR2|ANAPC1|ANLN|ARHGEF2|ATM|BRIX1|BUB1|BUB1B|BUB3|CCNB1|CDC16|CDC27|CDK1|CHEK1|DCTN1|DDX3X|DRG1|EIF2S1|FEN1|FLNA|HOOK1|HOOK2|IK|INTS13|KIF2C|KIF4A|MCMBP|MDN1|MRE11|NCOR1|NDC80|NIPBL|NUF2|NUMA1|OCLN|ODF2|PAK1|PPP2R1A|PRKDC|RAD21|RAD50|RAE1|RAN|ROCK2|RPL23A|RPS14|SMARCA5|SMC1A|SMC2|SMC3|SMC4|TAOK1|TEX11|TOX4|TTK|TUBA1C|TUBA3E|TUBB|TUBB1|TUBB3|TUBB4B|TUBG1
chromatin organization	2.10428e-08	Group63	ACTR2|ATM|ATR|BABAM1|BAZ1A|BRD8|BTAF1|CDK1|CDK9|CHD4|CHD7|CHD8|CHEK1|CUL4B|DDX21|DDX3X|ETF1|EXOSC5|EXOSC6|FAM50A|FLNA|GTF3C1|GTF3C2|GTF3C3|GTF3C4|HELLS|HLTF|HNRNPAB|HNRNPK|IKZF1|KDM1A|KMT2D|MAP3K7|MBD2|MBD3|MORF4L1|MTA2|NCL|NCOR1|NIBAN2|NIPBL|PAK1|PAXBP1|PCGF5|PRKDC|PRMT6|PWP1|RANBP2|RANGAP1|RBM15|RIF1|RNF2|RPS6KA4|SETDB1|SF3B1|SMARCA5|SMARCAD1|SMCHD1|SNW1|TAF9|TAOK1|UBE2N|UCHL5|VPS33B|VRK1|YEATS2
protein localization to nucleus	2.1903e-08	Group49	CCT2|CCT3|CCT4|CCT5|CCT6A|CCT7|CCT8|CDK1|CSE1L|DDX19A|DDX19B|DDX39A|ELAVL1|FERMT1|FLNA|FYTTD1|GRIPAP1|HSP90AA1|HSP90AB1|INTS13|IPO5|KPNA1|MDN1|MVP|NUP155|NUP37|PABPN1|PLRG1|PRKAG1|PRKN|RAE1|RAN|RANBP2|RANGAP1|RBM22|RBM4|RNF2|TCP1|THOC2|TOX4|UPF2|XPO6
sister chromatid segregation	2.24413e-08	Group54	ACTR2|ANAPC1|ATM|BUB1|BUB1B|BUB3|CCNB1|CDC16|CDC27|FEN1|IK|KIF2C|KIF4A|MCMBP|MRE11|NDC80|NIPBL|NUF2|NUMA1|PPP2R1A|RAD21|RAD50|RAN|SMARCA5|SMC1A|SMC2|SMC3|SMC4|TEX11|TTK|TUBG1
DNA-templated DNA replication maintenance of fidelity	4.09659e-08	Group33	ATM|ATR|BLM|CDK9|CHEK1|FEN1|GTPBP4|MRE11|MSH2|MSH6|NBN|NIBAN2|POLD1|POLE|RAD50|RFC2|RFC3|RFC4|RFC5|RIF1|SMCHD1|WIZ|ZNF830
intrinsic apoptotic signaling pathway	5.88298e-08	Group62	ACTR2|ARHGEF2|ATM|ATR|BABAM1|BLM|BRD8|CASP6|CDK1|CDK9|CHEK1|CTTN|CUL2|CUL4B|CUL5|DDX3X|DNM1L|EIF2S1|EXOSC6|FASN|HELLS|HNRNPK|HSPA5|KDM1A|MAZ|MORF4L1|MRE11|MSH2|MSH6|NBN|NONO|PAWR|PKN2|POLD1|PPIA|PPP2R1A|PPP2R1B|PRKDC|PRKN|PRMT6|RIF1|SMARCA5|SMCHD1|SNW1|STK26|SYF2|TAF9|TAOK1|TRAP1|UBE2N|UCHL5|XRCC6|YBX3|ZNF830
translation initiation factor activity	8.49349e-08	Group45	ABCF1|BZW1|BZW2|DDX3X|EEF1A1|EEFSEC|EIF2S1|EIF2S2|EIF2S3|EIF3E|EIF3F|EIF3G|EIF3H|EIF3I|EIF3L|EIF4A1|EIF4G2|EIF5B|ELAVL1|ETF1|EXOSC5|HBS1L|ILF3|NCL|PAWR|PKP3|PRKDC|RBM4|ROCK2|RPL22|RPS14|RPS6KB2|TRAP1|TUFM|VIM|YBX3
mRNA cis splicing, via spliceosome	9.99356e-08	Group05	CWC15|PRPF40A|PRPF4B|RBM17|RBM22|SF3A1|SNRNP200|WBP4
histone modification	1.00421e-07	Group44	ATM|BABAM1|BAZ1A|BRD8|BTAF1|CDK1|CDK9|CHD4|CHD7|CHD8|CHEK1|CUL4B|DDX21|FAM50A|FLNA|GTF3C4|HELLS|HLTF|HNRNPAB|IKZF1|KDM1A|KMT2D|MAP3K7|MBD2|MBD3|MORF4L1|MTA2|NCOR1|NIBAN2|NIPBL|PAK1|PAXBP1|PCGF5|PRMT6|PWP1|RBM15|RIF1|RNF2|RPS6KA4|SETDB1|SF3B1|SMARCA5|SMARCAD1|SMCHD1|SNW1|TAF9|UBE2N|UCHL5|VRK1|YEATS2
nuclear export	2.81066e-07	Group42	CDK1|CSE1L|DDX19A|DDX19B|DDX39A|ELAVL1|FERMT1|FLNA|FYTTD1|HSP90AA1|HSP90AB1|IPO5|KPNA1|MDN1|NUP155|PABPN1|PRKAG1|RAE1|RAN|RANBP2|RANGAP1|RBM22|THOC2|UPF2|XPO6
nucleocytoplasmic transport	6.42032e-07	Group40	CDK1|CSE1L|DDX19A|DDX19B|DDX39A|ELAVL1|FERMT1|FLNA|FYTTD1|HSP90AA1|HSP90AB1|IPO5|KPNA1|MDN1|MVP|NUP155|NUP37|PABPN1|PRKAG1|RAE1|RAN|RANBP2|RANGAP1|RBM22|RBM4|THOC2|UPF2|XPO6
mitotic sister chromatid separation	1.65742e-06	Group28	ANAPC1|ATM|BUB1|BUB1B|BUB3|CCNB1|CDC16|CDC27|IK|NDC80|NUF2|PPP2R1A|RAD21|TTK|TUBG1
regulation of telomerase activity	2.05793e-06	Group32	ATM|ATR|CCT2|CCT4|HMBOX1|HSP90AA1|HSP90AB1|HSPA5|KDM1A|NABP2|TCP1|XRCC6
mitotic spindle organization	2.80451e-06	Group60	ACTR2|ARHGEF2|ATM|ATR|CCNB1|CTTN|DCTN1|DDX3X|DIAPH1|DIAPH3|DNM1L|DNM2|DRG1|ENAH|FERMT1|FHOD1|FLNA|HIP1|HIP1R|HOOK1|HOOK2|HSP90AA1|HSPA5|INTS13|KIF2C|KIF4A|NDC80|NUF2|NUMA1|OCLN|PAK1|PAWR|PKN2|PRKN|PSMC6|RAE1|RAN|ROCK2|SHROOM3|SMC1A|SMC3|SPTBN1|TAOK1|TOX4|TTK|TUBG1|TWF1|UBE2K|VASP|VAV2
heterochromatin assembly	4.99964e-06	Group31	ACTR2|BAZ1A|BLM|HELLS|KDM1A|KMT2D|MBD2|MBD3|MSH2|MSH6|PRKDC|RIF1|SETDB1|SMARCA5|SMCHD1
regulation of chromosome separation	5.26217e-06	Group48	ACIN1|ANAPC1|ATM|BAZ1A|BUB1|BUB1B|BUB3|CCNB1|CDC16|CDC27|CDK1|CUL4B|DDX3X|FEN1|IK|NDC80|NUF2|NUMA1|PKN2|PLRG1|RAD21|ROCK2|SMARCA5|SMC2|SMC4|TTK|WIZ
meiotic sister chromatid cohesion	8.87593e-06	Group39	BUB1|BUB1B|CDK9|DRG1|FEN1|FLNA|KIF4A|MCMBP|MRE11|MSH2|NIPBL|PPP2R1A|RAD21|SMC1A|SMC3|VRK1
negative regulation of mRNA metabolic process	1.18354e-05	Group30	CDK9|ELAVL1|HNRNPA0|HNRNPAB|HNRNPK|NCL|PKP3|PUF60|RBM10|RBM15|RBM39|RBM4|SF3B4|SNW1|SRSF6|TAF15|YBX3
ncRNA processing	1.18544e-05	Group52	ANLN|BRIX1|CHD7|CLP1|DDX21|DDX3X|DRG1|EBNA1BP2|EIF2S1|EXOSC5|EXOSC6|FLNA|GTF3C1|GTF3C2|GTF3C3|GTF3C4|GTPBP4|INTS12|INTS13|KIF4A|KTI12|LRRC47|MAP2K2|MDN1|NCL|NCOR1|NDC80|NUMA1|NUP155|PRKDC|PWP1|RPL23A|RPL7A|RPS14|RPS25|RTCB|SMC1A|SMC3|SND1|TOE1|TOX4|TRUB1|TUBB|TUBB1|USB1|WDR18|ZNHIT3
5S class rRNA transcription by RNA polymerase III	1.95455e-05	Group51	BRIX1|CHD7|CHD8|CHEK1|CLP1|DDX21|EBNA1BP2|EXOSC5|EXOSC6|FLNA|GTF3C1|GTF3C2|GTF3C3|GTF3C4|GTPBP4|KTI12|LRRC47|MDN1|NCL|PRKDC|PWP1|RPL7A|RPS14|RPS25|RPS6KA4|RTCB|SF3B1|SMARCA5|TAF9|TRUB1|WDR18|ZNHIT3
regulation of translational initiation	2.19267e-05	Group24	BZW1|BZW2|CHRNA7|DDX3X|EIF2S1|EIF2S3|EIF3E|EIF3H|EIF4G2|EIF5B|ELAVL1|PRKDC|RBM4|ROCK2|RPS6KB2|VIM|YBX3
carbohydrate kinase activity	3.51305e-05	Group56	ARHGEF2|ARL8B|DCTN1|DRG1|HOOK1|HOOK2|HSPA5|KIF2C|LAMP2|NDC80|NUMA1|OCLN|PAK1|PFKM|PIK3R4|PRKN|RAE1|RANBP2|RANGAP1|RIT2|SCYL2|TAOK1|TSG101|TUBG1|TWF1|VPS33B
telomerase holoenzyme complex assembly	9.62071e-05	Group36	ATM|ATR|BLM|CHEK1|DNM2|HNRNPK|HSP90AA1|HSP90AB1|HSPA5|KDM1A|NIPBL|PRKN|PRMT6|TAF9|XRCC6
vesicle tethering involved in exocytosis	0.000153351	Group26	ARFGEF2|DNM2|EXOC2|EXOC3|EXOC4|EXOC5|EXOC7|NSF|RABEP1|SPTBN1
protein polymerization	0.000167274	Group47	ACTR2|ANLN|ARHGEF2|BIRC3|CASP6|CTTN|DCTN1|DIAPH1|DIAPH3|DNM1L|DRG1|ENAH|FHOD1|FLNA|HIP1|HIP1R|HLA-A|HSP90AA1|MAP3K7|NONO|NUMA1|OCLN|PAK1|PAWR|PKN2|PRKDC|PRKN|ROCK2|SHROOM3|SPTBN1|TLN1|TOX4|TUBG1|TWF1|UBE2K|VASP|XRCC6
protein targeting to ER	0.000277323	Group21	HSPA5|SRP19|SRP54|SRP68|SRP72|UBL4A
gene silencing by RNA	0.000352707	Group43	CLP1|DDX3X|ELAVL1|MAP2K2|NCOR1|NUP155|RAN|RBM4|SND1|TIAL1|TRUB1
spliceosomal conformational changes to generate catalytic conformation	0.000354238	Group16	ISY1|SNRNP200|XAB2
negative regulation of intrinsic apoptotic signaling pathway	0.000427517	Group41	ARHGEF2|BIRC3|BUB1B|BUB3|DDX3X|FANCI|GTPBP4|HELLS|HSP90AA1|HSP90AB1|HSPA5|KDM1A|NONO|PPIA|PRKN|TAF9|TRAP1|UBE2N|YBX3
histone phosphorylation	0.000777534	Group37	ATM|AZU1|CALM2|CDK1|CHEK1|DDX21|PRKDC|ROCK2|RPS6KA4|SF3B1|SMARCA5|TTK|UBE2K|VRK1
RNA catabolic process	0.000873521	Group23	ATM|EIF3E|ELAVL1|ETF1|EXOSC5|EXOSC6|FEN1|HNRNPA0|HNRNPAB|PKP3|RBM10|ROCK2|SND1|TAF15|UPF2|VIM|YBX3
regulation of lamellipodium assembly	0.00150164	Group38	ACTR2|ANLN|CTTN|DCTN1|DNM2|DRG1|DVL3|EHD1|EPS8L2|FLNA|FN1|HIP1R|HSP90AA1|HSPA5|KDM1A|MAP2K2|NUMA1|OCLN|PAK1|RIT2|SEPTIN7|SETX|SPTBN1|TWF1|VASP|VAV2
positive regulation of cell projection organization	0.0022835	Group34	ACTR2|ANLN|DNM2|DVL3|EHD1|EPS8L2|FLNA|FN1|HOOK1|HOOK2|HSP90AA1|HSPA5|KDM1A|MAP2K2|OCLN|PFKM|RANGAP1|RIT2|SEPTIN7|SETX|TWF1
regulation of clathrin-dependent endocytosis	0.00228573	Group13	DNM2|HIP1R|SCYL2|UNC45A
postreplication repair	0.00237128	Group14	MSH2|POLD1|RAD18|UBE2N|WDR33
proteasome-mediated ubiquitin-dependent protein catabolic process	0.0024047	Group29	ANAPC1|CDC16|CDC27|CUL2|CUL4B|CUL5|EIF3H|EIF4G2|ELAVL1|HNRNPA0|HNRNPAB|HSP90AB1|HSPA5|PKP3|PRKN|PSMC2|PSMC3|PSMC4|PSMC6|PSMD11|PSMD12|RBM10|RRAGA|TAF15|TAF9|UBE2K|UCHL5|WDR26|YBX3
regulation of necroptotic process	0.00253309	Group07	ARHGEF2|BIRC3|CASP6|YBX3
histone ubiquitination	0.00298318	Group22	CUL4B|KDM1A|PCGF5|PRKN|RAD18|RNF2|TSG101|UBE2N
translation elongation factor activity	0.00330779	Group12	EEF1A1|EEFSEC|HBS1L|TUFM
spindle elongation	0.00436247	Group06	KIF4A|NUMA1|PPP2R1A
termination of RNA polymerase II transcription	0.00526373	Group15	MAZ|PCF11|SETX
peptidyl-serine phosphorylation	0.0067817	Group17	ATM|ATR|CDK1|HSP90AA1|HSP90AB1|MAP2K2|PAK1|PKN2|PRKDC|PWP1|ROCK2|RPS6KA4|RPS6KB2|TTK|ULK2|VRK1
positive regulation of kinase activity	0.00688622	Group04	AZU1|CALM2|CCNB1|DDX3X|DVL3|HSP90AA1|HSP90AB1|MAP2K2|MAP3K7|MRE11|NBN|ORC3|PAK1|PIK3R4|PKN2|PPIA|PRKAG1|RAD50|RANBP2|TAOK1|VAV2|XRCC6
regulation of cardiac muscle hypertrophy	0.0112782	Group20	CDK9|ROCK2|TRIM63|TWF1|UBL4A
blastocyst development	0.0114139	Group25	CCNB1|CHD7|CHD8|CHEK1|EIF2S2|MBD3|MSH2|NBN|PSMC4|RNF2|RPL13|RTCB|SF3B6|SYF2|THOC2|XAB2|YBX3|ZNF830
erythrocyte differentiation	0.0146973	Group18	ACIN1|IKZF1|PRKDC|RNF2|RPS14|UBA5|UBL4A|UNC45A
protein deubiquitination	0.0150587	Group10	BABAM1|CDK1|EIF3F|OTULIN|PRKN|RNF2|TAF9|UCHL5|USP48
cellular response to dopamine	0.0220727	Group11	DHX15|DHX8|DNM2|FLNA|GNA14|PRKN
dosage compensation by inactivation of X chromosome	0.0221996	Group00	PCGF5|RBM15|SMCHD1
axonal transport	0.0246318	Group09	ARL8A|ARL8B|DCTN1|KIF1B|KIF4A
regulation of intracellular steroid hormone receptor signaling pathway	0.0313058	Group03	KDM1A|KMT2D|NCOR1|PAK1|UBA5
regulation of DNA-templated transcription, elongation	0.0354839	Group19	CDK12|CDK9|HTATSF1|INTS12|INTS13|NELFB|NELFCD
positive regulation of transforming growth factor beta receptor signaling pathway	0.0383996	Group01	FERMT1|HSP90AB1|SNW1
cardiac muscle cell action potential involved in contraction	0.0395141	Group08	DSP|FLNA|NUP155|SCN1A
protein peptidyl-prolyl isomerization	0.0402173	Group02	PPIA|PPIE|RANBP2

## Sheet: Cluster1_SNW1
Additional file 3: Complete list of GO enrichment terms for the “biological process” vocabulary for cluster 1 of colosEV miRNA targets
ID	Term	Ontology Source	Term PValue	Term PValue Corrected with Benjamini-Hochberg	Group PValue	Group PValue Corrected with Benjamini-Hochberg	GOLevels	GOGroups	% Associated Genes	Nr. Genes	Associated Genes Found
GO:0017116	single-stranded DNA helicase activity	GO_BiologicalProcess-EBI-UniProt-GOA-ACAP-ARAP_25.05.2022_00h00	0.00217848	0.00417057	1.71614e-27	5.83486e-26	[10]	Group67	16	4	[RFC2, RFC3, RFC4, RFC5]
GO:0032388	positive regulation of intracellular transport	GO_BiologicalProcess-EBI-UniProt-GOA-ACAP-ARAP_25.05.2022_00h00	0.0104799	0.0153762	1.71614e-27	5.83486e-26	[3, 4, 5, 6]	Group67	5.04587	11	[CDK1, EHD1, FLNA, HSP90AA1, HSP90AB1, IPO5, NUMA1, PRKN, RAN, RBM22, RNF2]
GO:1903829	positive regulation of protein localization	GO_BiologicalProcess-EBI-UniProt-GOA-ACAP-ARAP_25.05.2022_00h00	4.93801e-06	1.9863e-05	1.71614e-27	5.83486e-26	[3, 4, 5, 6]	Group67	5.7971	28	[CCT2, CCT3, CCT4, CCT5, CCT6A, CCT7, CCT8, CDK1, CDK9, DNM1L, EXOC7, FLNA, HSP90AA1, HSP90AB1, IPO5, NDC80, NUMA1, PFKM, PPIA, PRKN, RAN, RBM22, RNF2, ROCK2, SPTBN1, TCP1, TSG101, VRK1]
GO:0006259	DNA metabolic process	GO_BiologicalProcess-EBI-UniProt-GOA-ACAP-ARAP_25.05.2022_00h00	1.53757e-20	7.86355e-19	1.71614e-27	5.83486e-26	[4, 5, 6]	Group67	7.0922	80	[ACTR2, ATM, ATR, BABAM1, BAZ1A, BLM, BRD8, CCT2, CCT3, CCT4, CCT5, CCT6A, CCT7, CCT8, CDK1, CDK9, CHEK1, CUL4B, DDX21, EXOSC5, EXOSC6, FANCI, FEN1, GTF2I, GTPBP4, HELLS, HLTF, HMBOX1, HNRNPAB, HSP90AA1, HSP90AB1, KDM1A, KPNA1, MBD2, MBD3, MCMBP, MORF4L1, MRE11, MSH2, MSH6, MTA2, NABP2, NBN, NIBAN2, NIPBL, NONO, ORC2, ORC3, POLD1, POLE, PPP2R1A, PRKDC, PRMT6, RAD18, RAD21, RAD50, RAN, RFC2, RFC3,…
GO:0010638	positive regulation of organelle organization	GO_BiologicalProcess-EBI-UniProt-GOA-ACAP-ARAP_25.05.2022_00h00	1.19271e-09	1.09485e-08	1.71614e-27	5.83486e-26	[4, 5, 6]	Group67	6.95489	37	[ATM, ATR, CCT2, CCT3, CCT4, CCT5, CCT6A, CCT7, CCT8, CDC16, CDC27, CTTN, DCTN1, DNM1L, DRG1, FEN1, FHOD1, HIP1R, HMBOX1, MRE11, NABP2, NBN, NUMA1, OCLN, PAK1, PRKN, RAD21, RAD50, ROCK2, SEPTIN7, SETDB1, SMC2, SMC4, TCP1, TOX4, UCHL5, VASP]
GO:0015031	protein transport	GO_BiologicalProcess-EBI-UniProt-GOA-ACAP-ARAP_25.05.2022_00h00	1.08686e-06	4.80366e-06	1.71614e-27	5.83486e-26	[4, 5, 6]	Group67	4.08039	67	[AP1B1, ARF4, ARF5, ARFGEF2, ARHGEF2, ARL8A, ARL8B, CDK1, COPA, COPB1, COPG2, CSE1L, CTTN, DNAJC13, DNM1L, DNM2, EHD1, ELAVL1, EXOC2, EXOC3, EXOC4, EXOC5, EXOC7, FERMT1, FLNA, GRIPAP1, HIP1, HOMER3, HOOK1, HOOK2, HSP90AA1, HSP90AB1, HSPA5, IPO5, KPNA1, LAMP2, MTTP, MVP, NSF, NUP155, NUP37, PFKM, PIK3R4, PPIA, PRKN, RAB43, RAB9A, RABEP1, RAN, RANBP2, RANGAP1, RBM22, RBM4, RNF2, SLU7, SPTBN1, SRP19…
GO:0045935	positive regulation of nucleobase-containing compound metabolic process	GO_BiologicalProcess-EBI-UniProt-GOA-ACAP-ARAP_25.05.2022_00h00	3.24599e-10	3.5214e-09	1.71614e-27	5.83486e-26	[4, 5, 6]	Group67	4.2976	93	[ACTR2, ARF4, ARHGEF2, ATM, ATR, BABAM1, BAZ1A, BLM, BRD8, CCT2, CCT3, CCT4, CCT5, CCT6A, CCT7, CCT8, CDK1, CDK12, CDK9, CHD4, CHD7, CHD8, DDX21, DDX3X, DNM2, DVL3, EXOSC5, EXOSC6, FHOD1, GABPB2, GTF2I, HLTF, HMBOX1, HNRNPAB, HNRNPK, HSP90AA1, HSP90AB1, HSPA5, ILF2, ILF3, KDM1A, KMT2D, MAP2K2, MAZ, MBD2, MBD3, MORF4L1, MRE11, MSH2, MTA2, NABP2, NBN, NCL, NIBAN2, NIPBL, OSR1, PAXBP1, PCGF5, PFKM, …
GO:0070201	regulation of establishment of protein localization	GO_BiologicalProcess-EBI-UniProt-GOA-ACAP-ARAP_25.05.2022_00h00	0.000345701	0.000877738	1.71614e-27	5.83486e-26	[4, 5, 6]	Group67	4.69314	26	[CCT2, CCT3, CCT4, CCT5, CCT6A, CCT7, CCT8, CDK1, DNM1L, EXOC7, FERMT1, FLNA, GRIPAP1, HSP90AA1, HSP90AB1, IPO5, PFKM, PPIA, PRKN, RAN, RANGAP1, RBM22, RNF2, TCP1, TOX4, TSG101]
GO:0072594	establishment of protein localization to organelle	GO_BiologicalProcess-EBI-UniProt-GOA-ACAP-ARAP_25.05.2022_00h00	1.37515e-10	1.64101e-09	1.71614e-27	5.83486e-26	[4, 6]	Group67	7.67591	36	[CCT2, CCT3, CCT4, CCT5, CCT6A, CCT7, CCT8, CDK1, CSE1L, ELAVL1, FERMT1, FLNA, HOOK1, HOOK2, HSP90AA1, HSP90AB1, HSPA5, IPO5, KPNA1, LAMP2, NABP2, NIPBL, NUP155, PIK3R4, PRKN, RAN, RANBP2, RBM22, RNF2, SRP19, SRP54, SRP68, SRP72, TCP1, TSG101, UBL4A]
GO:1904874	positive regulation of telomerase RNA localization to Cajal body	GO_BiologicalProcess-EBI-UniProt-GOA-ACAP-ARAP_25.05.2022_00h00	6.6245e-10	6.24098e-09	1.71614e-27	5.83486e-26	[2, 3, 4, 5, 6, 7, 8]	Group67	50	8	[CCT2, CCT3, CCT4, CCT5, CCT6A, CCT7, CCT8, TCP1]
GO:2001020	regulation of response to DNA damage stimulus	GO_BiologicalProcess-EBI-UniProt-GOA-ACAP-ARAP_25.05.2022_00h00	0.00148191	0.00304899	1.71614e-27	5.83486e-26	[4, 5, 6]	Group67	5.1051	17	[ACTR2, ATM, ATR, BABAM1, BRD8, CDK9, CHEK1, HNRNPK, KDM1A, MORF4L1, PRKDC, RIF1, SMARCA5, SMCHD1, TAF9, UBE2N, UCHL5]
GO:2001022	positive regulation of response to DNA damage stimulus	GO_BiologicalProcess-EBI-UniProt-GOA-ACAP-ARAP_25.05.2022_00h00	0.00233705	0.0044035	1.71614e-27	5.83486e-26	[3, 4, 5, 6, 7]	Group67	6.17978	11	[ACTR2, ATM, ATR, BABAM1, BRD8, MORF4L1, PRKDC, RIF1, SMCHD1, UBE2N, UCHL5]
GO:0006886	intracellular protein transport	GO_BiologicalProcess-EBI-UniProt-GOA-ACAP-ARAP_25.05.2022_00h00	9.06808e-06	3.38164e-05	1.71614e-27	5.83486e-26	[4, 5, 6, 7]	Group67	4.59016	42	[AP1B1, ARF4, ARF5, ARHGEF2, CDK1, COPA, COPB1, COPG2, CSE1L, CTTN, EHD1, ELAVL1, FERMT1, FLNA, GRIPAP1, HOMER3, HSP90AA1, HSP90AB1, HSPA5, IPO5, KPNA1, LAMP2, NSF, NUP155, PIK3R4, PRKN, RAB43, RAN, RANBP2, RANGAP1, RBM22, RNF2, SLU7, SRP19, SRP54, SRP68, SRP72, TOX4, TSG101, UBL4A, VPS33B, XPO6]
GO:0006913	nucleocytoplasmic transport	GO_BiologicalProcess-EBI-UniProt-GOA-ACAP-ARAP_25.05.2022_00h00	2.72012e-08	1.80334e-07	1.71614e-27	5.83486e-26	[5, 6]	Group67	7.71429	27	[CDK1, CSE1L, DDX19A, DDX19B, DDX39A, ELAVL1, FERMT1, FLNA, FYTTD1, HSP90AA1, HSP90AB1, IPO5, KPNA1, MDN1, NUP155, NUP37, PABPN1, PRKAG1, RAE1, RAN, RANBP2, RANGAP1, RBM22, RBM4, THOC2, UPF2, XPO6]
GO:0033044	regulation of chromosome organization	GO_BiologicalProcess-EBI-UniProt-GOA-ACAP-ARAP_25.05.2022_00h00	2.88534e-16	1.03295e-14	1.71614e-27	5.83486e-26	[5, 6]	Group67	12.6394	34	[ANAPC1, ATM, ATR, BUB1, BUB1B, BUB3, CCNB1, CCT2, CCT3, CCT4, CCT5, CCT6A, CCT7, CCT8, CDC16, CDC27, FEN1, HMBOX1, IK, MRE11, NABP2, NBN, NDC80, NUF2, NUMA1, RAD21, RAD50, SETDB1, SMARCA5, SMC2, SMC4, TCP1, TTK, UCHL5]
GO:0051052	regulation of DNA metabolic process	GO_BiologicalProcess-EBI-UniProt-GOA-ACAP-ARAP_25.05.2022_00h00	9.42758e-19	4.21884e-17	1.71614e-27	5.83486e-26	[4, 5, 6, 7]	Group67	9.33099	53	[ACTR2, ATM, ATR, BABAM1, BAZ1A, BLM, BRD8, CCT2, CCT3, CCT4, CCT5, CCT6A, CCT7, CCT8, CDK1, CDK9, CHEK1, EXOSC6, GTPBP4, HMBOX1, HNRNPAB, HSP90AA1, HSP90AB1, KDM1A, KPNA1, MBD2, MBD3, MORF4L1, MRE11, MSH2, MSH6, NABP2, NBN, NIBAN2, ORC3, PPP2R1A, PRKDC, RAD50, RFC2, RFC3, RFC4, RFC5, RIF1, SMARCA5, SMARCAD1, SMC3, SMCHD1, TAF9, TCP1, UBE2N, UCHL5, WIZ, ZNF830]
GO:0051222	positive regulation of protein transport	GO_BiologicalProcess-EBI-UniProt-GOA-ACAP-ARAP_25.05.2022_00h00	0.029311	0.0365621	1.71614e-27	5.83486e-26	[3, 4, 5, 6, 7, 8]	Group67	4.0625	13	[CDK1, DNM1L, EXOC7, FLNA, HSP90AA1, HSP90AB1, IPO5, PFKM, PPIA, RAN, RBM22, RNF2, TSG101]
GO:1904951	positive regulation of establishment of protein localization	GO_BiologicalProcess-EBI-UniProt-GOA-ACAP-ARAP_25.05.2022_00h00	2.55746e-05	8.63746e-05	1.71614e-27	5.83486e-26	[4, 5, 6, 7]	Group67	6.25	21	[CCT2, CCT3, CCT4, CCT5, CCT6A, CCT7, CCT8, CDK1, DNM1L, EXOC7, FLNA, HSP90AA1, HSP90AB1, IPO5, PFKM, PPIA, RAN, RBM22, RNF2, TCP1, TSG101]
GO:0000723	telomere maintenance	GO_BiologicalProcess-EBI-UniProt-GOA-ACAP-ARAP_25.05.2022_00h00	5.09306e-12	8.2878e-11	1.71614e-27	5.83486e-26	[5, 6, 7]	Group67	13.5294	23	[ATM, ATR, BLM, CCT2, CCT3, CCT4, CCT5, CCT6A, CCT7, CCT8, FEN1, HMBOX1, HSP90AA1, HSP90AB1, MRE11, NABP2, NBN, PRKDC, RAD50, RIF1, TCP1, UCHL5, XRCC6]
GO:0006260	DNA replication	GO_BiologicalProcess-EBI-UniProt-GOA-ACAP-ARAP_25.05.2022_00h00	3.82769e-10	4.03034e-09	1.71614e-27	5.83486e-26	[5, 6, 7]	Group67	9.09091	28	[ATR, BAZ1A, BLM, CDK1, CDK9, CHEK1, DDX21, FEN1, GTPBP4, MCMBP, MRE11, NBN, ORC2, ORC3, POLD1, POLE, PPP2R1A, RAD50, RFC2, RFC3, RFC4, RFC5, SMARCA5, SMC3, UCHL5, WDR18, WIZ, ZNF830]
GO:0006281	DNA repair	GO_BiologicalProcess-EBI-UniProt-GOA-ACAP-ARAP_25.05.2022_00h00	1.69563e-13	4.33596e-12	1.71614e-27	5.83486e-26	[5, 6, 7]	Group67	7.54717	48	[ACTR2, ATM, ATR, BABAM1, BLM, BRD8, CDK1, CDK9, CHEK1, CUL4B, FANCI, FEN1, GTF2I, HLTF, KDM1A, MORF4L1, MRE11, MSH2, MSH6, NABP2, NBN, NIPBL, NONO, POLD1, POLE, PRKDC, PRMT6, RAD18, RAD21, RAD50, RFC2, RFC3, RFC4, RFC5, RIF1, SETX, SMARCA5, SMARCAD1, SMC1A, SMC3, SMCHD1, TAF9, TAOK1, UBE2N, UCHL5, WDR33, XAB2, XRCC6]
GO:0006310	DNA recombination	GO_BiologicalProcess-EBI-UniProt-GOA-ACAP-ARAP_25.05.2022_00h00	1.04279e-08	7.61876e-08	1.71614e-27	5.83486e-26	[5, 6, 7]	Group67	7.84314	28	[ACTR2, ATM, BLM, BRD8, CHEK1, EXOSC6, FEN1, KDM1A, KPNA1, MORF4L1, MRE11, MSH2, MSH6, NABP2, NBN, NIPBL, NONO, PRKDC, RAD21, RAD50, RIF1, SETX, SMARCAD1, SMCHD1, TEX11, UBE2N, UCHL5, XRCC6]
GO:0034502	protein localization to chromosome	GO_BiologicalProcess-EBI-UniProt-GOA-ACAP-ARAP_25.05.2022_00h00	5.98168e-13	1.42763e-11	1.71614e-27	5.83486e-26	[6]	Group67	16.8	21	[ATR, BUB1B, BUB3, CCT2, CCT3, CCT4, CCT5, CCT6A, CCT7, CCT8, CDK1, CDK9, IK, MSH2, NABP2, NDC80, NIPBL, RAD21, TCP1, TTK, VRK1]
GO:0034504	protein localization to nucleus	GO_BiologicalProcess-EBI-UniProt-GOA-ACAP-ARAP_25.05.2022_00h00	4.81095e-07	2.29643e-06	1.71614e-27	5.83486e-26	[6]	Group67	7.27273	24	[CCT2, CCT3, CCT4, CCT5, CCT6A, CCT7, CCT8, CDK1, CSE1L, ELAVL1, FERMT1, FLNA, HSP90AA1, HSP90AB1, INTS13, IPO5, KPNA1, NUP155, PLRG1, RAN, RANBP2, RANGAP1, RBM22, TCP1]
GO:0046822	regulation of nucleocytoplasmic transport	GO_BiologicalProcess-EBI-UniProt-GOA-ACAP-ARAP_25.05.2022_00h00	1.39365e-05	5.09109e-05	1.71614e-27	5.83486e-26	[5, 6, 7]	Group67	10.1695	12	[CDK1, FERMT1, FLNA, HSP90AA1, HSP90AB1, IPO5, MDN1, RAN, RANGAP1, RBM22, RBM4, THOC2]
GO:0051054	positive regulation of DNA metabolic process	GO_BiologicalProcess-EBI-UniProt-GOA-ACAP-ARAP_25.05.2022_00h00	1.85464e-16	7.37736e-15	1.71614e-27	5.83486e-26	[4, 5, 6, 7, 8]	Group67	11.6719	37	[ACTR2, ATM, ATR, BABAM1, BAZ1A, BRD8, CCT2, CCT3, CCT4, CCT5, CCT6A, CCT7, CCT8, CDK1, EXOSC6, HMBOX1, HNRNPAB, HSP90AA1, HSP90AB1, MORF4L1, MRE11, MSH2, NABP2, NBN, PRKDC, RAD50, RFC2, RFC3, RFC4, RFC5, RIF1, SMARCA5, SMCHD1, TCP1, UBE2N, UCHL5, WIZ]
GO:0070199	establishment of protein localization to chromosome	GO_BiologicalProcess-EBI-UniProt-GOA-ACAP-ARAP_25.05.2022_00h00	1.74745e-10	2.01803e-09	1.71614e-27	5.83486e-26	[5, 7]	Group67	37.037	10	[CCT2, CCT3, CCT4, CCT5, CCT6A, CCT7, CCT8, NABP2, NIPBL, TCP1]
GO:0071897	DNA biosynthetic process	GO_BiologicalProcess-EBI-UniProt-GOA-ACAP-ARAP_25.05.2022_00h00	4.03862e-10	4.13094e-09	1.71614e-27	5.83486e-26	[5, 6, 7]	Group67	10.4803	24	[ATM, ATR, CCT2, CCT3, CCT4, CCT5, CCT6A, CCT7, CCT8, CHEK1, HMBOX1, HSP90AA1, HSP90AB1, MRE11, NABP2, NIBAN2, POLD1, POLE, RAD50, RFC2, RFC3, RFC4, RFC5, TCP1]
GO:1900180	regulation of protein localization to nucleus	GO_BiologicalProcess-EBI-UniProt-GOA-ACAP-ARAP_25.05.2022_00h00	2.2711e-07	1.17834e-06	1.71614e-27	5.83486e-26	[5, 6, 7]	Group67	10.8108	16	[CCT2, CCT3, CCT4, CCT5, CCT6A, CCT7, CCT8, CDK1, FERMT1, FLNA, HSP90AA1, HSP90AB1, IPO5, RAN, RBM22, TCP1]
GO:2001252	positive regulation of chromosome organization	GO_BiologicalProcess-EBI-UniProt-GOA-ACAP-ARAP_25.05.2022_00h00	5.62176e-15	1.67716e-13	1.71614e-27	5.83486e-26	[5, 6, 7]	Group67	19.6429	22	[ATM, ATR, CCT2, CCT3, CCT4, CCT5, CCT6A, CCT7, CCT8, FEN1, HMBOX1, MRE11, NABP2, NBN, NUMA1, RAD21, RAD50, SETDB1, SMC2, SMC4, TCP1, UCHL5]
GO:0000018	regulation of DNA recombination	GO_BiologicalProcess-EBI-UniProt-GOA-ACAP-ARAP_25.05.2022_00h00	6.68127e-07	3.02771e-06	1.71614e-27	5.83486e-26	[5, 6, 7, 8]	Group67	10.6383	15	[ACTR2, BLM, BRD8, CHEK1, EXOSC6, KDM1A, KPNA1, MORF4L1, MRE11, MSH2, MSH6, RAD50, RIF1, SMARCAD1, SMCHD1]
GO:0006275	regulation of DNA replication	GO_BiologicalProcess-EBI-UniProt-GOA-ACAP-ARAP_25.05.2022_00h00	3.15483e-08	2.0535e-07	1.71614e-27	5.83486e-26	[5, 6, 7, 8]	Group67	11.6438	17	[ATR, BAZ1A, BLM, CDK1, GTPBP4, NBN, ORC3, PPP2R1A, RFC2, RFC3, RFC4, RFC5, SMARCA5, SMC3, UCHL5, WIZ, ZNF830]
GO:0033157	regulation of intracellular protein transport	GO_BiologicalProcess-EBI-UniProt-GOA-ACAP-ARAP_25.05.2022_00h00	0.00372608	0.0066365	1.71614e-27	5.83486e-26	[5, 6, 7, 8]	Group67	5.30612	13	[CDK1, FERMT1, FLNA, GRIPAP1, HSP90AA1, HSP90AB1, IPO5, PRKN, RAN, RANGAP1, RBM22, RNF2, TOX4]
GO:0051170	import into nucleus	GO_BiologicalProcess-EBI-UniProt-GOA-ACAP-ARAP_25.05.2022_00h00	7.31922e-05	0.000222058	1.71614e-27	5.83486e-26	[6, 7]	Group67	7.6087	14	[CDK1, CSE1L, ELAVL1, FERMT1, FLNA, HSP90AA1, HSP90AB1, IPO5, KPNA1, NUP155, PRKAG1, RAN, RANBP2, RBM22]
GO:0090316	positive regulation of intracellular protein transport	GO_BiologicalProcess-EBI-UniProt-GOA-ACAP-ARAP_25.05.2022_00h00	0.0394726	0.0472615	1.71614e-27	5.83486e-26	[4, 5, 6, 7, 8, 9]	Group67	4.67836	8	[CDK1, FLNA, HSP90AA1, HSP90AB1, IPO5, RAN, RBM22, RNF2]
GO:0140142	nucleocytoplasmic carrier activity	GO_BiologicalProcess-EBI-UniProt-GOA-ACAP-ARAP_25.05.2022_00h00	0.000498963	0.00119086	1.71614e-27	5.83486e-26	[6, 7]	Group67	16.6667	5	[CSE1L, IPO5, KPNA1, RAN, XPO6]
GO:1905323	telomerase holoenzyme complex assembly	GO_BiologicalProcess-EBI-UniProt-GOA-ACAP-ARAP_25.05.2022_00h00	4.72146e-05	0.000149582	1.71614e-27	5.83486e-26	[6, 7]	Group67	40	4	[ATM, ATR, HSP90AA1, HSP90AB1]
GO:2000278	regulation of DNA biosynthetic process	GO_BiologicalProcess-EBI-UniProt-GOA-ACAP-ARAP_25.05.2022_00h00	3.56111e-11	4.55313e-10	1.71614e-27	5.83486e-26	[5, 6, 7, 8]	Group67	14.4928	20	[ATM, ATR, CCT2, CCT3, CCT4, CCT5, CCT6A, CCT7, CCT8, CHEK1, HMBOX1, HSP90AA1, HSP90AB1, NABP2, NIBAN2, RFC2, RFC3, RFC4, RFC5, TCP1]
GO:0006278	RNA-templated DNA biosynthetic process	GO_BiologicalProcess-EBI-UniProt-GOA-ACAP-ARAP_25.05.2022_00h00	1.80975e-09	1.50672e-08	1.71614e-27	5.83486e-26	[6, 7, 8]	Group67	15.0943	16	[ATM, ATR, CCT2, CCT3, CCT4, CCT5, CCT6A, CCT7, CCT8, HMBOX1, HSP90AA1, HSP90AB1, MRE11, NABP2, RAD50, TCP1]
GO:0006302	double-strand break repair	GO_BiologicalProcess-EBI-UniProt-GOA-ACAP-ARAP_25.05.2022_00h00	2.90889e-07	1.44636e-06	1.71614e-27	5.83486e-26	[6, 7, 8]	Group67	7.47664	24	[ACTR2, ATM, ATR, BABAM1, BLM, BRD8, CHEK1, FEN1, KDM1A, MORF4L1, MRE11, MSH2, NABP2, NBN, NIPBL, PRKDC, RAD21, RAD50, RIF1, SETX, SMARCAD1, SMCHD1, UBE2N, XRCC6]
GO:0016233	telomere capping	GO_BiologicalProcess-EBI-UniProt-GOA-ACAP-ARAP_25.05.2022_00h00	0.000423116	0.00105191	1.71614e-27	5.83486e-26	[6, 7, 8]	Group67	13.6364	6	[ATM, MRE11, NABP2, NBN, PRKDC, RAD50]
GO:0032206	positive regulation of telomere maintenance	GO_BiologicalProcess-EBI-UniProt-GOA-ACAP-ARAP_25.05.2022_00h00	3.21822e-12	6.0638e-11	1.71614e-27	5.83486e-26	[5, 6, 7, 8, 9]	Group67	22.5352	16	[ATM, ATR, CCT2, CCT3, CCT4, CCT5, CCT6A, CCT7, CCT8, HMBOX1, MRE11, NABP2, NBN, RAD50, TCP1, UCHL5]
GO:0034061	DNA polymerase activity	GO_BiologicalProcess-EBI-UniProt-GOA-ACAP-ARAP_25.05.2022_00h00	1.35784e-07	7.25535e-07	1.71614e-27	5.83486e-26	[6, 7, 8]	Group67	12.963	14	[ATM, CCT2, CCT4, HMBOX1, HSP90AA1, HSP90AB1, NABP2, POLD1, POLE, RFC2, RFC3, RFC4, RFC5, TCP1]
GO:0070198	protein localization to chromosome, telomeric region	GO_BiologicalProcess-EBI-UniProt-GOA-ACAP-ARAP_25.05.2022_00h00	1.69976e-09	1.44884e-08	1.71614e-27	5.83486e-26	[7]	Group67	30.303	10	[ATR, CCT2, CCT3, CCT4, CCT5, CCT6A, CCT7, CCT8, NABP2, TCP1]
GO:0071459	protein localization to chromosome, centromeric region	GO_BiologicalProcess-EBI-UniProt-GOA-ACAP-ARAP_25.05.2022_00h00	0.000540658	0.00127339	1.71614e-27	5.83486e-26	[7]	Group67	13.0435	6	[BUB1B, BUB3, CDK1, IK, NDC80, TTK]
GO:2000573	positive regulation of DNA biosynthetic process	GO_BiologicalProcess-EBI-UniProt-GOA-ACAP-ARAP_25.05.2022_00h00	2.85953e-12	5.68729e-11	1.71614e-27	5.83486e-26	[5, 6, 7, 8, 9]	Group67	20.7317	17	[ATM, ATR, CCT2, CCT3, CCT4, CCT5, CCT6A, CCT7, CCT8, HMBOX1, HSP90AA1, HSP90AB1, RFC2, RFC3, RFC4, RFC5, TCP1]
GO:0042306	regulation of protein import into nucleus	GO_BiologicalProcess-EBI-UniProt-GOA-ACAP-ARAP_25.05.2022_00h00	0.000110823	0.000322557	1.71614e-27	5.83486e-26	[6, 7, 8, 9]	Group67	12.1212	8	[CDK1, FERMT1, FLNA, HSP90AA1, HSP90AB1, IPO5, RAN, RBM22]
GO:1904851	positive regulation of establishment of protein localization to telomere	GO_BiologicalProcess-EBI-UniProt-GOA-ACAP-ARAP_25.05.2022_00h00	2.60761e-12	5.49131e-11	1.71614e-27	5.83486e-26	[5, 6, 7, 8, 9, 10]	Group67	80	8	[CCT2, CCT3, CCT4, CCT5, CCT6A, CCT7, CCT8, TCP1]
GO:0003887	DNA-directed DNA polymerase activity	GO_BiologicalProcess-EBI-UniProt-GOA-ACAP-ARAP_25.05.2022_00h00	0.000248122	0.000657984	1.71614e-27	5.83486e-26	[7, 8, 9]	Group67	15	6	[POLD1, POLE, RFC2, RFC3, RFC4, RFC5]
GO:0051972	regulation of telomerase activity	GO_BiologicalProcess-EBI-UniProt-GOA-ACAP-ARAP_25.05.2022_00h00	2.91241e-05	9.56554e-05	1.71614e-27	5.83486e-26	[5, 6, 7, 8, 9, 10, 11]	Group67	14.5455	8	[ATM, CCT2, CCT4, HMBOX1, HSP90AA1, HSP90AB1, NABP2, TCP1]
GO:1904871	positive regulation of protein localization to Cajal body	GO_BiologicalProcess-EBI-UniProt-GOA-ACAP-ARAP_25.05.2022_00h00	9.37418e-12	1.45911e-10	1.71614e-27	5.83486e-26	[5, 6, 7, 8, 9, 10, 11]	Group67	72.7273	8	[CCT2, CCT3, CCT4, CCT5, CCT6A, CCT7, CCT8, TCP1]
GO:0032212	positive regulation of telomere maintenance via telomerase	GO_BiologicalProcess-EBI-UniProt-GOA-ACAP-ARAP_25.05.2022_00h00	4.45288e-10	4.42814e-09	1.71614e-27	5.83486e-26	[6, 7, 8, 9, 10, 11]	Group67	28.9474	11	[ATM, ATR, CCT2, CCT3, CCT4, CCT5, CCT6A, CCT7, CCT8, HMBOX1, TCP1]
GO:1900264	positive regulation of DNA-directed DNA polymerase activity	GO_BiologicalProcess-EBI-UniProt-GOA-ACAP-ARAP_25.05.2022_00h00	0.000209548	0.00056832	1.71614e-27	5.83486e-26	[6, 7, 8, 9, 10, 11]	Group67	28.5714	4	[RFC2, RFC3, RFC4, RFC5]
GO:0003720	telomerase activity	GO_BiologicalProcess-EBI-UniProt-GOA-ACAP-ARAP_25.05.2022_00h00	4.90519e-05	0.00015404	1.71614e-27	5.83486e-26	[8, 9, 10]	Group67	13.5593	8	[ATM, CCT2, CCT4, HMBOX1, HSP90AA1, HSP90AB1, NABP2, TCP1]
GO:0051973	positive regulation of telomerase activity	GO_BiologicalProcess-EBI-UniProt-GOA-ACAP-ARAP_25.05.2022_00h00	0.000115336	0.000332985	1.71614e-27	5.83486e-26	[6, 7, 8, 9, 10, 11, 12]	Group67	17.1429	6	[CCT2, CCT4, HMBOX1, HSP90AA1, HSP90AB1, TCP1]
GO:1904867	protein localization to Cajal body	GO_BiologicalProcess-EBI-UniProt-GOA-ACAP-ARAP_25.05.2022_00h00	2.75725e-11	3.79652e-10	1.71614e-27	5.83486e-26	[9]	Group67	66.6667	8	[CCT2, CCT3, CCT4, CCT5, CCT6A, CCT7, CCT8, TCP1]
GO:0000226	microtubule cytoskeleton organization	GO_BiologicalProcess-EBI-UniProt-GOA-ACAP-ARAP_25.05.2022_00h00	2.36491e-05	8.0632e-05	1.19779e-18	1.16357e-17	[3, 6]	Group66	4.83642	34	[ARHGEF2, CCNB1, CDK1, CHEK1, DCTN1, DRG1, FLNA, HOOK1, HOOK2, INTS13, KIF2C, KIF4A, NCOR1, NDC80, NUF2, NUMA1, OCLN, ODF2, PAK1, PPP2R1A, RAE1, RAN, ROCK2, SMC1A, SMC3, TAOK1, TTK, TUBA1C, TUBA3E, TUBB, TUBB1, TUBB3, TUBB4B, TUBG1]
GO:0010948	negative regulation of cell cycle process	GO_BiologicalProcess-EBI-UniProt-GOA-ACAP-ARAP_25.05.2022_00h00	2.52479e-08	1.70543e-07	1.19779e-18	1.16357e-17	[3, 4, 5, 6]	Group66	7.97546	26	[ATM, ATR, BABAM1, BLM, BUB1, BUB1B, BUB3, CCNB1, CDK1, CHEK1, IK, METTL13, MRE11, MSH2, NABP2, NBN, NDC80, NUF2, PRKDC, RAD21, RAD50, SMARCA5, SYF2, TAOK1, TTK, ZNF830]
GO:0070192	chromosome organization involved in meiotic cell cycle	GO_BiologicalProcess-EBI-UniProt-GOA-ACAP-ARAP_25.05.2022_00h00	2.43692e-07	1.22876e-06	1.19779e-18	1.16357e-17	[3, 4, 5, 6]	Group66	14.8148	12	[ATM, BUB1, BUB1B, MRE11, PPP2R1A, RAD21, RAD50, SMC1A, SMC2, SMC3, SMC4, TEX11]
GO:0090068	positive regulation of cell cycle process	GO_BiologicalProcess-EBI-UniProt-GOA-ACAP-ARAP_25.05.2022_00h00	0.000264562	0.000691336	1.19779e-18	1.16357e-17	[3, 4, 5, 6]	Group66	6.17761	16	[CCNB1, CDC16, CDC27, CDK1, CUL4B, DDX3X, FEN1, NDC80, NUMA1, PKN2, PLRG1, RAD21, ROCK2, SMC2, SMC4, WIZ]
GO:0007051	spindle organization	GO_BiologicalProcess-EBI-UniProt-GOA-ACAP-ARAP_25.05.2022_00h00	8.32105e-07	3.72367e-06	1.19779e-18	1.16357e-17	[3, 4, 7]	Group66	8.44444	19	[CCNB1, DCTN1, DRG1, FLNA, INTS13, KIF4A, NCOR1, NDC80, NUF2, NUMA1, PPP2R1A, RAE1, RAN, SMC1A, SMC3, TTK, TUBB, TUBB1, TUBG1]
GO:0140013	meiotic nuclear division	GO_BiologicalProcess-EBI-UniProt-GOA-ACAP-ARAP_25.05.2022_00h00	2.10475e-05	7.31553e-05	1.19779e-18	1.16357e-17	[3, 4, 5, 7]	Group66	7.6555	16	[ACTR2, ATM, BUB1, BUB1B, MRE11, NDC80, NUF2, PPP2R1A, RAD21, RAD50, SMC1A, SMC2, SMC3, SMC4, TEX11, TTK]
GO:0000819	sister chromatid segregation	GO_BiologicalProcess-EBI-UniProt-GOA-ACAP-ARAP_25.05.2022_00h00	4.81094e-12	8.20151e-11	1.19779e-18	1.16357e-17	[4, 5, 6]	Group66	10.9375	28	[ANAPC1, ATM, BUB1, BUB1B, BUB3, CCNB1, CDC16, CDC27, FEN1, IK, KIF2C, KIF4A, MCMBP, MRE11, NDC80, NIPBL, NUF2, NUMA1, PPP2R1A, RAD21, RAN, SMARCA5, SMC1A, SMC2, SMC3, SMC4, TTK, TUBG1]
GO:0007062	sister chromatid cohesion	GO_BiologicalProcess-EBI-UniProt-GOA-ACAP-ARAP_25.05.2022_00h00	2.3061e-06	9.59981e-06	1.19779e-18	1.16357e-17	[3, 4, 5, 6, 7]	Group66	14.9254	10	[BUB1, BUB1B, FEN1, MCMBP, MRE11, NIPBL, PPP2R1A, RAD21, SMC1A, SMC3]
GO:0010638	positive regulation of organelle organization	GO_BiologicalProcess-EBI-UniProt-GOA-ACAP-ARAP_25.05.2022_00h00	1.19271e-09	1.09485e-08	1.19779e-18	1.16357e-17	[4, 5, 6]	Group66	6.95489	37	[ATM, ATR, CCT2, CCT3, CCT4, CCT5, CCT6A, CCT7, CCT8, CDC16, CDC27, CTTN, DCTN1, DNM1L, DRG1, FEN1, FHOD1, HIP1R, HMBOX1, MRE11, NABP2, NBN, NUMA1, OCLN, PAK1, PRKN, RAD21, RAD50, ROCK2, SEPTIN7, SETDB1, SMC2, SMC4, TCP1, TOX4, UCHL5, VASP]
GO:0010639	negative regulation of organelle organization	GO_BiologicalProcess-EBI-UniProt-GOA-ACAP-ARAP_25.05.2022_00h00	8.92351e-05	0.000266218	1.19779e-18	1.16357e-17	[4, 5, 6]	Group66	5.58376	22	[ARHGEF2, ATM, BUB1, BUB1B, BUB3, CCNB1, CHEK1, DNM2, HIP1R, IK, NBN, NDC80, NUF2, PKN2, PRKN, RAD21, RAD50, SMARCA5, SPTBN1, TAOK1, TTK, TWF1]
GO:0042770	signal transduction in response to DNA damage	GO_BiologicalProcess-EBI-UniProt-GOA-ACAP-ARAP_25.05.2022_00h00	0.000168368	0.000467252	1.19779e-18	1.16357e-17	[4, 5, 6]	Group66	7.03518	14	[ATM, ATR, BABAM1, BLM, CDK1, CHEK1, KDM1A, MRE11, MSH2, NBN, PRKDC, SYF2, TAOK1, ZNF830]
GO:0045930	negative regulation of mitotic cell cycle	GO_BiologicalProcess-EBI-UniProt-GOA-ACAP-ARAP_25.05.2022_00h00	5.81908e-09	4.52876e-08	1.19779e-18	1.16357e-17	[4, 5, 6]	Group66	9.54357	23	[ATM, BABAM1, BLM, BUB1, BUB1B, BUB3, CCNB1, CDK1, CHEK1, IK, MRE11, MSH2, NABP2, NBN, NDC80, NUF2, PRKDC, RAD21, RAD50, SYF2, TAOK1, TTK, ZNF830]
GO:0072331	signal transduction by p53 class mediator	GO_BiologicalProcess-EBI-UniProt-GOA-ACAP-ARAP_25.05.2022_00h00	0.00130838	0.00277159	1.19779e-18	1.16357e-17	[4, 5, 6]	Group66	6.28272	12	[ATM, ATR, CASP6, CHEK1, HNRNPK, KDM1A, MSH2, NBN, PRKN, PRMT6, SNW1, TAF9]
GO:1901987	regulation of cell cycle phase transition	GO_BiologicalProcess-EBI-UniProt-GOA-ACAP-ARAP_25.05.2022_00h00	3.48139e-08	2.18656e-07	1.19779e-18	1.16357e-17	[4, 5, 6]	Group66	6.88889	31	[ANLN, ATM, ATR, BABAM1, BLM, BUB1, BUB1B, BUB3, CCNB1, CDC16, CDC27, CDK1, CHEK1, CUL4B, DDX3X, IK, METTL13, MRE11, MSH2, NABP2, NBN, NDC80, NUF2, PLRG1, PRKDC, RAD21, RAD50, SYF2, TAOK1, TTK, ZNF830]
GO:1905818	regulation of chromosome separation	GO_BiologicalProcess-EBI-UniProt-GOA-ACAP-ARAP_25.05.2022_00h00	8.93999e-09	6.80961e-08	1.19779e-18	1.16357e-17	[4, 5, 6]	Group66	13.5593	16	[ANAPC1, ATM, BUB1, BUB1B, BUB3, CCNB1, CDC16, CDC27, IK, NDC80, NUF2, NUMA1, RAD21, SMC2, SMC4, TTK]
GO:0007143	female meiotic nuclear division	GO_BiologicalProcess-EBI-UniProt-GOA-ACAP-ARAP_25.05.2022_00h00	0.00681601	0.0107495	1.19779e-18	1.16357e-17	[3, 4, 5, 6, 8]	Group66	11.7647	4	[ATM, NDC80, PPP2R1A, TTK]
GO:0045132	meiotic chromosome segregation	GO_BiologicalProcess-EBI-UniProt-GOA-ACAP-ARAP_25.05.2022_00h00	1.71395e-07	9.02342e-07	1.19779e-18	1.16357e-17	[3, 4, 5, 6, 8]	Group66	12.7273	14	[ACTR2, ATM, BUB1, BUB1B, MRE11, NUF2, PPP2R1A, RAD21, SMC1A, SMC2, SMC3, SMC4, TEX11, TTK]
GO:0140014	mitotic nuclear division	GO_BiologicalProcess-EBI-UniProt-GOA-ACAP-ARAP_25.05.2022_00h00	1.41614e-09	1.23653e-08	1.19779e-18	1.16357e-17	[4, 5, 7]	Group66	8.33333	29	[ANAPC1, ANLN, ATM, BUB1, BUB1B, BUB3, CCNB1, CDC16, CDC27, CHEK1, DRG1, FLNA, IK, KIF2C, KIF4A, NDC80, NIPBL, NUF2, NUMA1, PPP2R1A, RAD21, RAN, SMARCA5, SMC1A, SMC2, SMC3, SMC4, TTK, TUBG1]
GO:0033044	regulation of chromosome organization	GO_BiologicalProcess-EBI-UniProt-GOA-ACAP-ARAP_25.05.2022_00h00	2.88534e-16	1.03295e-14	1.19779e-18	1.16357e-17	[5, 6]	Group66	12.6394	34	[ANAPC1, ATM, ATR, BUB1, BUB1B, BUB3, CCNB1, CCT2, CCT3, CCT4, CCT5, CCT6A, CCT7, CCT8, CDC16, CDC27, FEN1, HMBOX1, IK, MRE11, NABP2, NBN, NDC80, NUF2, NUMA1, RAD21, RAD50, SETDB1, SMARCA5, SMC2, SMC4, TCP1, TTK, UCHL5]
GO:0033045	regulation of sister chromatid segregation	GO_BiologicalProcess-EBI-UniProt-GOA-ACAP-ARAP_25.05.2022_00h00	2.40698e-07	1.231e-06	1.19779e-18	1.16357e-17	[4, 5, 6, 7]	Group66	12.3894	14	[ANAPC1, ATM, BUB1, BUB1B, BUB3, CCNB1, CDC16, CDC27, IK, NDC80, NUF2, NUMA1, RAD21, TTK]
GO:1905820	positive regulation of chromosome separation	GO_BiologicalProcess-EBI-UniProt-GOA-ACAP-ARAP_25.05.2022_00h00	0.000357032	0.000900122	1.19779e-18	1.16357e-17	[4, 5, 6, 7]	Group66	17.8571	5	[CDC16, CDC27, NUMA1, SMC2, SMC4]
GO:0007052	mitotic spindle organization	GO_BiologicalProcess-EBI-UniProt-GOA-ACAP-ARAP_25.05.2022_00h00	6.09344e-07	2.87033e-06	1.19779e-18	1.16357e-17	[4, 5, 6, 8]	Group66	10.7143	15	[CCNB1, DCTN1, DRG1, FLNA, INTS13, KIF4A, NDC80, NUF2, NUMA1, RAE1, RAN, SMC1A, SMC3, TTK, TUBG1]
GO:0000070	mitotic sister chromatid segregation	GO_BiologicalProcess-EBI-UniProt-GOA-ACAP-ARAP_25.05.2022_00h00	2.44492e-11	3.50112e-10	1.19779e-18	1.16357e-17	[4, 5, 6, 7, 8]	Group66	11.4679	25	[ANAPC1, ATM, BUB1, BUB1B, BUB3, CCNB1, CDC16, CDC27, IK, KIF2C, KIF4A, NDC80, NIPBL, NUF2, NUMA1, PPP2R1A, RAD21, RAN, SMARCA5, SMC1A, SMC2, SMC3, SMC4, TTK, TUBG1]
GO:0000075	cell cycle checkpoint signaling	GO_BiologicalProcess-EBI-UniProt-GOA-ACAP-ARAP_25.05.2022_00h00	2.19655e-10	2.45739e-09	1.19779e-18	1.16357e-17	[4, 5, 6, 7, 8]	Group66	11.2745	23	[ATM, ATR, BABAM1, BLM, BUB1, BUB1B, BUB3, CCNB1, CDK1, CHEK1, IK, MRE11, MSH2, NABP2, NBN, NDC80, NUF2, PRKDC, RAD50, SYF2, TAOK1, TTK, ZNF830]
GO:0000280	nuclear division	GO_BiologicalProcess-EBI-UniProt-GOA-ACAP-ARAP_25.05.2022_00h00	6.6772e-08	3.91875e-07	1.19779e-18	1.16357e-17	[6]	Group66	6.42023	33	[ACTR2, ANAPC1, ANLN, ATM, BUB1, BUB1B, BUB3, CCNB1, CDC16, CDC27, CHEK1, DRG1, FLNA, IK, KIF2C, KIF4A, MRE11, NDC80, NIPBL, NUF2, NUMA1, PPP2R1A, RAD21, RAD50, RAN, SMARCA5, SMC1A, SMC2, SMC3, SMC4, TEX11, TTK, TUBG1]
GO:0000723	telomere maintenance	GO_BiologicalProcess-EBI-UniProt-GOA-ACAP-ARAP_25.05.2022_00h00	5.09306e-12	8.2878e-11	1.19779e-18	1.16357e-17	[5, 6, 7]	Group66	13.5294	23	[ATM, ATR, BLM, CCT2, CCT3, CCT4, CCT5, CCT6A, CCT7, CCT8, FEN1, HMBOX1, HSP90AA1, HSP90AB1, MRE11, NABP2, NBN, PRKDC, RAD50, RIF1, TCP1, UCHL5, XRCC6]
GO:0007088	regulation of mitotic nuclear division	GO_BiologicalProcess-EBI-UniProt-GOA-ACAP-ARAP_25.05.2022_00h00	3.99446e-06	1.62502e-05	1.19779e-18	1.16357e-17	[4, 5, 6, 7, 8]	Group66	10.5691	13	[ATM, BUB1, BUB1B, BUB3, CCNB1, CDC16, CDC27, CHEK1, IK, NDC80, NUF2, RAD21, TTK]
GO:0034502	protein localization to chromosome	GO_BiologicalProcess-EBI-UniProt-GOA-ACAP-ARAP_25.05.2022_00h00	5.98168e-13	1.42763e-11	1.19779e-18	1.16357e-17	[6]	Group66	16.8	21	[ATR, BUB1B, BUB3, CCT2, CCT3, CCT4, CCT5, CCT6A, CCT7, CCT8, CDK1, CDK9, IK, MSH2, NABP2, NDC80, NIPBL, RAD21, TCP1, TTK, VRK1]
GO:0051053	negative regulation of DNA metabolic process	GO_BiologicalProcess-EBI-UniProt-GOA-ACAP-ARAP_25.05.2022_00h00	7.19781e-05	0.000220241	1.19779e-18	1.16357e-17	[4, 5, 6, 7, 8]	Group66	8.07453	13	[ATM, ATR, BLM, CHEK1, GTPBP4, MSH2, MSH6, NBN, NIBAN2, RAD50, RIF1, SMCHD1, ZNF830]
GO:0051054	positive regulation of DNA metabolic process	GO_BiologicalProcess-EBI-UniProt-GOA-ACAP-ARAP_25.05.2022_00h00	1.85464e-16	7.37736e-15	1.19779e-18	1.16357e-17	[4, 5, 6, 7, 8]	Group66	11.6719	37	[ACTR2, ATM, ATR, BABAM1, BAZ1A, BRD8, CCT2, CCT3, CCT4, CCT5, CCT6A, CCT7, CCT8, CDK1, EXOSC6, HMBOX1, HNRNPAB, HSP90AA1, HSP90AB1, MORF4L1, MRE11, MSH2, NABP2, NBN, PRKDC, RAD50, RFC2, RFC3, RFC4, RFC5, RIF1, SMARCA5, SMCHD1, TCP1, UBE2N, UCHL5, WIZ]
GO:0071897	DNA biosynthetic process	GO_BiologicalProcess-EBI-UniProt-GOA-ACAP-ARAP_25.05.2022_00h00	4.03862e-10	4.13094e-09	1.19779e-18	1.16357e-17	[5, 6, 7]	Group66	10.4803	24	[ATM, ATR, CCT2, CCT3, CCT4, CCT5, CCT6A, CCT7, CCT8, CHEK1, HMBOX1, HSP90AA1, HSP90AB1, MRE11, NABP2, NIBAN2, POLD1, POLE, RAD50, RFC2, RFC3, RFC4, RFC5, TCP1]
GO:1901990	regulation of mitotic cell cycle phase transition	GO_BiologicalProcess-EBI-UniProt-GOA-ACAP-ARAP_25.05.2022_00h00	4.62257e-09	3.67751e-08	1.19779e-18	1.16357e-17	[5, 6, 7]	Group66	8.13953	28	[ANLN, ATM, BABAM1, BLM, BUB1, BUB1B, BUB3, CCNB1, CDC16, CDC27, CDK1, CHEK1, CUL4B, DDX3X, IK, MRE11, NABP2, NBN, NDC80, NUF2, PLRG1, PRKDC, RAD21, RAD50, SYF2, TAOK1, TTK, ZNF830]
GO:2001251	negative regulation of chromosome organization	GO_BiologicalProcess-EBI-UniProt-GOA-ACAP-ARAP_25.05.2022_00h00	6.53877e-07	3.00113e-06	1.19779e-18	1.16357e-17	[5, 6, 7]	Group66	12.381	13	[ATM, BUB1, BUB1B, BUB3, CCNB1, IK, NBN, NDC80, NUF2, RAD21, RAD50, SMARCA5, TTK]
GO:2001252	positive regulation of chromosome organization	GO_BiologicalProcess-EBI-UniProt-GOA-ACAP-ARAP_25.05.2022_00h00	5.62176e-15	1.67716e-13	1.19779e-18	1.16357e-17	[5, 6, 7]	Group66	19.6429	22	[ATM, ATR, CCT2, CCT3, CCT4, CCT5, CCT6A, CCT7, CCT8, FEN1, HMBOX1, MRE11, NABP2, NBN, NUMA1, RAD21, RAD50, SETDB1, SMC2, SMC4, TCP1, UCHL5]
GO:0045839	negative regulation of mitotic nuclear division	GO_BiologicalProcess-EBI-UniProt-GOA-ACAP-ARAP_25.05.2022_00h00	8.1387e-08	4.69944e-07	1.19779e-18	1.16357e-17	[4, 5, 6, 7, 8, 9]	Group66	18.3333	11	[ATM, BUB1, BUB1B, BUB3, CCNB1, CHEK1, IK, NDC80, NUF2, RAD21, TTK]
GO:0051306	mitotic sister chromatid separation	GO_BiologicalProcess-EBI-UniProt-GOA-ACAP-ARAP_25.05.2022_00h00	1.06987e-07	5.89254e-07	1.19779e-18	1.16357e-17	[4, 5, 6, 7, 8, 9]	Group66	13.2075	14	[ANAPC1, ATM, BUB1, BUB1B, BUB3, CCNB1, CDC16, CDC27, IK, NDC80, NUF2, PPP2R1A, RAD21, TTK]
GO:2000278	regulation of DNA biosynthetic process	GO_BiologicalProcess-EBI-UniProt-GOA-ACAP-ARAP_25.05.2022_00h00	3.56111e-11	4.55313e-10	1.19779e-18	1.16357e-17	[5, 6, 7, 8]	Group66	14.4928	20	[ATM, ATR, CCT2, CCT3, CCT4, CCT5, CCT6A, CCT7, CCT8, CHEK1, HMBOX1, HSP90AA1, HSP90AB1, NABP2, NIBAN2, RFC2, RFC3, RFC4, RFC5, TCP1]
GO:0051177	meiotic sister chromatid cohesion	GO_BiologicalProcess-EBI-UniProt-GOA-ACAP-ARAP_25.05.2022_00h00	1.23813e-06	5.34036e-06	1.19779e-18	1.16357e-17	[4, 5, 6, 7, 8, 10]	Group66	35.2941	6	[BUB1, BUB1B, PPP2R1A, RAD21, SMC1A, SMC3]
GO:0000725	recombinational repair	GO_BiologicalProcess-EBI-UniProt-GOA-ACAP-ARAP_25.05.2022_00h00	1.22808e-06	5.36161e-06	1.19779e-18	1.16357e-17	[6, 7, 8]	Group66	9.04255	17	[ACTR2, ATM, BLM, BRD8, CHEK1, FEN1, KDM1A, MORF4L1, MRE11, NABP2, NBN, NIPBL, RAD21, RIF1, SMCHD1, UBE2N, XRCC6]
GO:0006278	RNA-templated DNA biosynthetic process	GO_BiologicalProcess-EBI-UniProt-GOA-ACAP-ARAP_25.05.2022_00h00	1.80975e-09	1.50672e-08	1.19779e-18	1.16357e-17	[6, 7, 8]	Group66	15.0943	16	[ATM, ATR, CCT2, CCT3, CCT4, CCT5, CCT6A, CCT7, CCT8, HMBOX1, HSP90AA1, HSP90AB1, MRE11, NABP2, RAD50, TCP1]
GO:0006302	double-strand break repair	GO_BiologicalProcess-EBI-UniProt-GOA-ACAP-ARAP_25.05.2022_00h00	2.90889e-07	1.44636e-06	1.19779e-18	1.16357e-17	[6, 7, 8]	Group66	7.47664	24	[ACTR2, ATM, ATR, BABAM1, BLM, BRD8, CHEK1, FEN1, KDM1A, MORF4L1, MRE11, MSH2, NABP2, NBN, NIPBL, PRKDC, RAD21, RAD50, RIF1, SETX, SMARCAD1, SMCHD1, UBE2N, XRCC6]
GO:0010389	regulation of G2/M transition of mitotic cell cycle	GO_BiologicalProcess-EBI-UniProt-GOA-ACAP-ARAP_25.05.2022_00h00	9.47667e-08	5.30101e-07	1.19779e-18	1.16357e-17	[6, 7, 8]	Group66	13.3333	14	[ATM, BABAM1, BLM, CCNB1, CDK1, CHEK1, MRE11, NABP2, NBN, RAD21, RAD50, SYF2, TAOK1, ZNF830]
GO:0016233	telomere capping	GO_BiologicalProcess-EBI-UniProt-GOA-ACAP-ARAP_25.05.2022_00h00	0.000423116	0.00105191	1.19779e-18	1.16357e-17	[6, 7, 8]	Group66	13.6364	6	[ATM, MRE11, NABP2, NBN, PRKDC, RAD50]
GO:0032206	positive regulation of telomere maintenance	GO_BiologicalProcess-EBI-UniProt-GOA-ACAP-ARAP_25.05.2022_00h00	3.21822e-12	6.0638e-11	1.19779e-18	1.16357e-17	[5, 6, 7, 8, 9]	Group66	22.5352	16	[ATM, ATR, CCT2, CCT3, CCT4, CCT5, CCT6A, CCT7, CCT8, HMBOX1, MRE11, NABP2, NBN, RAD50, TCP1, UCHL5]
GO:0033047	regulation of mitotic sister chromatid segregation	GO_BiologicalProcess-EBI-UniProt-GOA-ACAP-ARAP_25.05.2022_00h00	8.1387e-08	4.69944e-07	1.19779e-18	1.16357e-17	[5, 6, 7, 8, 9]	Group66	18.3333	11	[ATM, BUB1, BUB1B, BUB3, CCNB1, IK, NDC80, NUF2, NUMA1, RAD21, TTK]
GO:0035825	homologous recombination	GO_BiologicalProcess-EBI-UniProt-GOA-ACAP-ARAP_25.05.2022_00h00	0.00482541	0.00811032	1.19779e-18	1.16357e-17	[6, 7, 8]	Group66	8.57143	6	[ATM, MRE11, NBN, RAD21, RAD50, TEX11]
GO:0045005	DNA-templated DNA replication maintenance of fidelity	GO_BiologicalProcess-EBI-UniProt-GOA-ACAP-ARAP_25.05.2022_00h00	7.1181e-06	2.74008e-05	1.19779e-18	1.16357e-17	[5, 6, 7, 8, 9]	Group66	15	9	[ATR, BLM, CDK9, MRE11, NBN, POLD1, POLE, RAD50, ZNF830]
GO:0070198	protein localization to chromosome, telomeric region	GO_BiologicalProcess-EBI-UniProt-GOA-ACAP-ARAP_25.05.2022_00h00	1.69976e-09	1.44884e-08	1.19779e-18	1.16357e-17	[7]	Group66	30.303	10	[ATR, CCT2, CCT3, CCT4, CCT5, CCT6A, CCT7, CCT8, NABP2, TCP1]
GO:0071459	protein localization to chromosome, centromeric region	GO_BiologicalProcess-EBI-UniProt-GOA-ACAP-ARAP_25.05.2022_00h00	0.000540658	0.00127339	1.19779e-18	1.16357e-17	[7]	Group66	13.0435	6	[BUB1B, BUB3, CDK1, IK, NDC80, TTK]
GO:1904353	regulation of telomere capping	GO_BiologicalProcess-EBI-UniProt-GOA-ACAP-ARAP_25.05.2022_00h00	0.00291744	0.0053288	1.19779e-18	1.16357e-17	[6, 7, 8, 9]	Group66	14.8148	4	[ATM, NABP2, NBN, RAD50]
GO:0007091	metaphase/anaphase transition of mitotic cell cycle	GO_BiologicalProcess-EBI-UniProt-GOA-ACAP-ARAP_25.05.2022_00h00	3.68542e-07	1.80737e-06	1.19779e-18	1.16357e-17	[5, 6, 7, 8, 9, 10, 11]	Group66	13	13	[ANAPC1, ATM, BUB1, BUB1B, BUB3, CCNB1, CDC16, CDC27, IK, NDC80, NUF2, RAD21, TTK]
GO:0032212	positive regulation of telomere maintenance via telomerase	GO_BiologicalProcess-EBI-UniProt-GOA-ACAP-ARAP_25.05.2022_00h00	4.45288e-10	4.42814e-09	1.19779e-18	1.16357e-17	[6, 7, 8, 9, 10, 11]	Group66	28.9474	11	[ATM, ATR, CCT2, CCT3, CCT4, CCT5, CCT6A, CCT7, CCT8, HMBOX1, TCP1]
GO:0007095	mitotic G2 DNA damage checkpoint signaling	GO_BiologicalProcess-EBI-UniProt-GOA-ACAP-ARAP_25.05.2022_00h00	1.21421e-07	6.58617e-07	1.19779e-18	1.16357e-17	[6, 7, 8, 9, 10, 11, 12]	Group66	23.6842	9	[ATM, BABAM1, BLM, CDK1, CHEK1, MRE11, NBN, SYF2, TAOK1]
GO:0070192	chromosome organization involved in meiotic cell cycle	GO_BiologicalProcess-EBI-UniProt-GOA-ACAP-ARAP_25.05.2022_00h00	2.43692e-07	1.22876e-06	1.19824e-20	2.037e-19	[3, 4, 5, 6]	Group65	14.8148	12	[ATM, BUB1, BUB1B, MRE11, PPP2R1A, RAD21, RAD50, SMC1A, SMC2, SMC3, SMC4, TEX11]
GO:0140013	meiotic nuclear division	GO_BiologicalProcess-EBI-UniProt-GOA-ACAP-ARAP_25.05.2022_00h00	2.10475e-05	7.31553e-05	1.19824e-20	2.037e-19	[3, 4, 5, 7]	Group65	7.6555	16	[ACTR2, ATM, BUB1, BUB1B, MRE11, NDC80, NUF2, PPP2R1A, RAD21, RAD50, SMC1A, SMC2, SMC3, SMC4, TEX11, TTK]
GO:0042770	signal transduction in response to DNA damage	GO_BiologicalProcess-EBI-UniProt-GOA-ACAP-ARAP_25.05.2022_00h00	0.000168368	0.000467252	1.19824e-20	2.037e-19	[4, 5, 6]	Group65	7.03518	14	[ATM, ATR, BABAM1, BLM, CDK1, CHEK1, KDM1A, MRE11, MSH2, NBN, PRKDC, SYF2, TAOK1, ZNF830]
GO:0090305	nucleic acid phosphodiester bond hydrolysis	GO_BiologicalProcess-EBI-UniProt-GOA-ACAP-ARAP_25.05.2022_00h00	0.0228964	0.029807	1.19824e-20	2.037e-19	[5, 6]	Group65	4.20712	13	[CPSF4, CSTF3, EXOSC5, EXOSC6, FEN1, MRE11, PCF11, POLD1, POLE, RAD50, SND1, TOE1, USB1]
GO:0006260	DNA replication	GO_BiologicalProcess-EBI-UniProt-GOA-ACAP-ARAP_25.05.2022_00h00	3.82769e-10	4.03034e-09	1.19824e-20	2.037e-19	[5, 6, 7]	Group65	9.09091	28	[ATR, BAZ1A, BLM, CDK1, CDK9, CHEK1, DDX21, FEN1, GTPBP4, MCMBP, MRE11, NBN, ORC2, ORC3, POLD1, POLE, PPP2R1A, RAD50, RFC2, RFC3, RFC4, RFC5, SMARCA5, SMC3, UCHL5, WDR18, WIZ, ZNF830]
GO:0022616	DNA strand elongation	GO_BiologicalProcess-EBI-UniProt-GOA-ACAP-ARAP_25.05.2022_00h00	2.68326e-05	8.97762e-05	1.19824e-20	2.037e-19	[5, 6, 7]	Group65	17.5	7	[MRE11, NBN, POLE, RAD50, RFC3, RFC4, UCHL5]
GO:0051053	negative regulation of DNA metabolic process	GO_BiologicalProcess-EBI-UniProt-GOA-ACAP-ARAP_25.05.2022_00h00	7.19781e-05	0.000220241	1.19824e-20	2.037e-19	[4, 5, 6, 7, 8]	Group65	8.07453	13	[ATM, ATR, BLM, CHEK1, GTPBP4, MSH2, MSH6, NBN, NIBAN2, RAD50, RIF1, SMCHD1, ZNF830]
GO:2001251	negative regulation of chromosome organization	GO_BiologicalProcess-EBI-UniProt-GOA-ACAP-ARAP_25.05.2022_00h00	6.53877e-07	3.00113e-06	1.19824e-20	2.037e-19	[5, 6, 7]	Group65	12.381	13	[ATM, BUB1, BUB1B, BUB3, CCNB1, IK, NBN, NDC80, NUF2, RAD21, RAD50, SMARCA5, TTK]
GO:0002562	somatic diversification of immune receptors via germline recombination within a single locus	GO_BiologicalProcess-EBI-UniProt-GOA-ACAP-ARAP_25.05.2022_00h00	0.00227845	0.00433876	1.19824e-20	2.037e-19	[3, 4, 6, 7, 8, 9]	Group65	8.64198	7	[ATM, EXOSC6, MSH2, MSH6, NBN, PRKDC, RIF1]
GO:0004536	deoxyribonuclease activity	GO_BiologicalProcess-EBI-UniProt-GOA-ACAP-ARAP_25.05.2022_00h00	0.0228207	0.0298168	1.19824e-20	2.037e-19	[5, 6, 7, 8]	Group65	6.94444	5	[FEN1, MRE11, POLD1, POLE, RAD50]
GO:0090501	RNA phosphodiester bond hydrolysis	GO_BiologicalProcess-EBI-UniProt-GOA-ACAP-ARAP_25.05.2022_00h00	0.0272169	0.0345519	1.19824e-20	2.037e-19	[6, 7]	Group65	4.7619	9	[CPSF4, CSTF3, EXOSC5, EXOSC6, FEN1, PCF11, SND1, TOE1, USB1]
GO:0000729	DNA double-strand break processing	GO_BiologicalProcess-EBI-UniProt-GOA-ACAP-ARAP_25.05.2022_00h00	9.00814e-06	3.39465e-05	1.19824e-20	2.037e-19	[5, 6, 7, 8, 9]	Group65	26.087	6	[BLM, MRE11, NBN, RAD50, SMARCAD1, UBE2N]
GO:0006261	DNA-templated DNA replication	GO_BiologicalProcess-EBI-UniProt-GOA-ACAP-ARAP_25.05.2022_00h00	6.49096e-10	6.28044e-09	1.19824e-20	2.037e-19	[6, 7, 8]	Group65	11.7318	21	[ATR, BAZ1A, BLM, CDK9, DDX21, FEN1, MCMBP, MRE11, NBN, ORC2, ORC3, POLD1, POLE, RAD50, RFC2, RFC3, RFC4, RFC5, WDR18, WIZ, ZNF830]
GO:0006284	base-excision repair	GO_BiologicalProcess-EBI-UniProt-GOA-ACAP-ARAP_25.05.2022_00h00	0.0239746	0.0310975	1.19824e-20	2.037e-19	[6, 7, 8]	Group65	8.16327	4	[FEN1, POLD1, POLE, PRMT6]
GO:0006312	mitotic recombination	GO_BiologicalProcess-EBI-UniProt-GOA-ACAP-ARAP_25.05.2022_00h00	0.0266444	0.0339455	1.19824e-20	2.037e-19	[6, 7, 8]	Group65	10.3448	3	[MRE11, MSH2, RAD50]
GO:0008156	negative regulation of DNA replication	GO_BiologicalProcess-EBI-UniProt-GOA-ACAP-ARAP_25.05.2022_00h00	0.00920974	0.0138533	1.19824e-20	2.037e-19	[5, 6, 7, 8, 9]	Group65	10.8108	4	[ATR, BLM, GTPBP4, ZNF830]
GO:0010389	regulation of G2/M transition of mitotic cell cycle	GO_BiologicalProcess-EBI-UniProt-GOA-ACAP-ARAP_25.05.2022_00h00	9.47667e-08	5.30101e-07	1.19824e-20	2.037e-19	[6, 7, 8]	Group65	13.3333	14	[ATM, BABAM1, BLM, CCNB1, CDK1, CHEK1, MRE11, NABP2, NBN, RAD21, RAD50, SYF2, TAOK1, ZNF830]
GO:0016233	telomere capping	GO_BiologicalProcess-EBI-UniProt-GOA-ACAP-ARAP_25.05.2022_00h00	0.000423116	0.00105191	1.19824e-20	2.037e-19	[6, 7, 8]	Group65	13.6364	6	[ATM, MRE11, NABP2, NBN, PRKDC, RAD50]
GO:0031123	RNA 3'-end processing	GO_BiologicalProcess-EBI-UniProt-GOA-ACAP-ARAP_25.05.2022_00h00	2.12461e-05	7.31355e-05	1.19824e-20	2.037e-19	[6, 7, 8]	Group65	9.7561	12	[CDK9, CLP1, CPSF4, CSTF3, EXOSC5, EXOSC6, INTS12, PCF11, SYMPK, TOE1, USB1, WDR33]
GO:0032206	positive regulation of telomere maintenance	GO_BiologicalProcess-EBI-UniProt-GOA-ACAP-ARAP_25.05.2022_00h00	3.21822e-12	6.0638e-11	1.19824e-20	2.037e-19	[5, 6, 7, 8, 9]	Group65	22.5352	16	[ATM, ATR, CCT2, CCT3, CCT4, CCT5, CCT6A, CCT7, CCT8, HMBOX1, MRE11, NABP2, NBN, RAD50, TCP1, UCHL5]
GO:0035825	homologous recombination	GO_BiologicalProcess-EBI-UniProt-GOA-ACAP-ARAP_25.05.2022_00h00	0.00482541	0.00811032	1.19824e-20	2.037e-19	[6, 7, 8]	Group65	8.57143	6	[ATM, MRE11, NBN, RAD21, RAD50, TEX11]
GO:0045005	DNA-templated DNA replication maintenance of fidelity	GO_BiologicalProcess-EBI-UniProt-GOA-ACAP-ARAP_25.05.2022_00h00	7.1181e-06	2.74008e-05	1.19824e-20	2.037e-19	[5, 6, 7, 8, 9]	Group65	15	9	[ATR, BLM, CDK9, MRE11, NBN, POLD1, POLE, RAD50, ZNF830]
GO:0004527	exonuclease activity	GO_BiologicalProcess-EBI-UniProt-GOA-ACAP-ARAP_25.05.2022_00h00	0.000283712	0.000736005	1.19824e-20	2.037e-19	[7, 8]	Group65	9.47368	9	[EXOSC5, EXOSC6, FEN1, MRE11, POLD1, POLE, RAD50, TOE1, USB1]
GO:0006271	DNA strand elongation involved in DNA replication	GO_BiologicalProcess-EBI-UniProt-GOA-ACAP-ARAP_25.05.2022_00h00	0.00604283	0.00974474	1.19824e-20	2.037e-19	[6, 7, 8, 9]	Group65	17.6471	3	[POLE, RFC3, RFC4]
GO:0006379	mRNA cleavage	GO_BiologicalProcess-EBI-UniProt-GOA-ACAP-ARAP_25.05.2022_00h00	0.0110615	0.0160976	1.19824e-20	2.037e-19	[7, 8]	Group65	14.2857	3	[CPSF4, CSTF3, PCF11]
GO:0031860	telomeric 3' overhang formation	GO_BiologicalProcess-EBI-UniProt-GOA-ACAP-ARAP_25.05.2022_00h00	0.000108604	0.00031869	1.19824e-20	2.037e-19	[6, 7, 8, 9]	Group65	60	3	[MRE11, NBN, RAD50]
GO:1904353	regulation of telomere capping	GO_BiologicalProcess-EBI-UniProt-GOA-ACAP-ARAP_25.05.2022_00h00	0.00291744	0.0053288	1.19824e-20	2.037e-19	[6, 7, 8, 9]	Group65	14.8148	4	[ATM, NABP2, NBN, RAD50]
GO:0003887	DNA-directed DNA polymerase activity	GO_BiologicalProcess-EBI-UniProt-GOA-ACAP-ARAP_25.05.2022_00h00	0.000248122	0.000657984	1.19824e-20	2.037e-19	[7, 8, 9]	Group65	15	6	[POLD1, POLE, RFC2, RFC3, RFC4, RFC5]
GO:0006303	double-strand break repair via nonhomologous end joining	GO_BiologicalProcess-EBI-UniProt-GOA-ACAP-ARAP_25.05.2022_00h00	0.00170065	0.0033824	1.19824e-20	2.037e-19	[7, 8, 9]	Group65	9.09091	7	[ACTR2, ATM, MRE11, PRKDC, RIF1, SMCHD1, XRCC6]
GO:0016180	snRNA processing	GO_BiologicalProcess-EBI-UniProt-GOA-ACAP-ARAP_25.05.2022_00h00	0.000159053	0.00044485	1.19824e-20	2.037e-19	[7, 8, 9]	Group65	16.2162	6	[EXOSC5, EXOSC6, INTS12, INTS13, TOE1, USB1]
GO:0031124	mRNA 3'-end processing	GO_BiologicalProcess-EBI-UniProt-GOA-ACAP-ARAP_25.05.2022_00h00	0.000814265	0.0018106	1.19824e-20	2.037e-19	[7, 8, 9]	Group65	10.2941	7	[CDK9, CLP1, CPSF4, CSTF3, PCF11, SYMPK, WDR33]
GO:0031297	replication fork processing	GO_BiologicalProcess-EBI-UniProt-GOA-ACAP-ARAP_25.05.2022_00h00	0.000946103	0.00202817	1.19824e-20	2.037e-19	[6, 7, 8, 9, 10]	Group65	11.7647	6	[ATR, BLM, CDK9, MRE11, NBN, RAD50]
GO:0031952	regulation of protein autophosphorylation	GO_BiologicalProcess-EBI-UniProt-GOA-ACAP-ARAP_25.05.2022_00h00	0.000479087	0.00115887	1.19824e-20	2.037e-19	[7, 8, 9]	Group65	13.3333	6	[CALM2, DDX3X, MRE11, MVP, NBN, RAD50]
GO:0032508	DNA duplex unwinding	GO_BiologicalProcess-EBI-UniProt-GOA-ACAP-ARAP_25.05.2022_00h00	9.67999e-09	7.21966e-08	1.19824e-20	2.037e-19	[8]	Group65	14.5631	15	[BLM, CHD4, CHD7, CHD8, DDX3X, MRE11, NBN, RAD50, RFC2, RFC3, RFC4, RFC5, SETX, SMARCAD1, XRCC6]
GO:0110025	DNA strand resection involved in replication fork processing	GO_BiologicalProcess-EBI-UniProt-GOA-ACAP-ARAP_25.05.2022_00h00	0.000853011	0.00187348	1.19824e-20	2.037e-19	[5, 6, 7, 8, 9, 10, 11]	Group65	33.3333	3	[MRE11, NBN, RAD50]
GO:0004532	exoribonuclease activity	GO_BiologicalProcess-EBI-UniProt-GOA-ACAP-ARAP_25.05.2022_00h00	0.0194512	0.0261786	1.19824e-20	2.037e-19	[8, 9]	Group65	8.69565	4	[EXOSC5, EXOSC6, TOE1, USB1]
GO:0006378	mRNA polyadenylation	GO_BiologicalProcess-EBI-UniProt-GOA-ACAP-ARAP_25.05.2022_00h00	0.00559979	0.00911238	1.19824e-20	2.037e-19	[7, 8, 9, 10]	Group65	9.80392	5	[CLP1, CSTF3, PCF11, SYMPK, WDR33]
GO:0008408	3'-5' exonuclease activity	GO_BiologicalProcess-EBI-UniProt-GOA-ACAP-ARAP_25.05.2022_00h00	0.000463409	0.00114414	1.19824e-20	2.037e-19	[8, 9]	Group65	11.2903	7	[EXOSC5, MRE11, POLD1, POLE, RAD50, TOE1, USB1]
GO:0016796	exonuclease activity, active with either ribo- or deoxyribonucleic acids and producing 5'-phosphomonoesters	GO_BiologicalProcess-EBI-UniProt-GOA-ACAP-ARAP_25.05.2022_00h00	0.000619336	0.00141224	1.19824e-20	2.037e-19	[8, 9]	Group65	10.7692	7	[EXOSC5, FEN1, MRE11, POLD1, POLE, TOE1, USB1]
GO:0016895	exodeoxyribonuclease activity, producing 5'-phosphomonoesters	GO_BiologicalProcess-EBI-UniProt-GOA-ACAP-ARAP_25.05.2022_00h00	0.00291744	0.0053288	1.19824e-20	2.037e-19	[7, 8, 9, 10]	Group65	14.8148	4	[FEN1, MRE11, POLD1, POLE]
GO:0010948	negative regulation of cell cycle process	GO_BiologicalProcess-EBI-UniProt-GOA-ACAP-ARAP_25.05.2022_00h00	2.52479e-08	1.70543e-07	5.75828e-20	7.83126e-19	[3, 4, 5, 6]	Group64	7.97546	26	[ATM, ATR, BABAM1, BLM, BUB1, BUB1B, BUB3, CCNB1, CDK1, CHEK1, IK, METTL13, MRE11, MSH2, NABP2, NBN, NDC80, NUF2, PRKDC, RAD21, RAD50, SMARCA5, SYF2, TAOK1, TTK, ZNF830]
GO:0006259	DNA metabolic process	GO_BiologicalProcess-EBI-UniProt-GOA-ACAP-ARAP_25.05.2022_00h00	1.53757e-20	7.86355e-19	5.75828e-20	7.83126e-19	[4, 5, 6]	Group64	7.0922	80	[ACTR2, ATM, ATR, BABAM1, BAZ1A, BLM, BRD8, CCT2, CCT3, CCT4, CCT5, CCT6A, CCT7, CCT8, CDK1, CDK9, CHEK1, CUL4B, DDX21, EXOSC5, EXOSC6, FANCI, FEN1, GTF2I, GTPBP4, HELLS, HLTF, HMBOX1, HNRNPAB, HSP90AA1, HSP90AB1, KDM1A, KPNA1, MBD2, MBD3, MCMBP, MORF4L1, MRE11, MSH2, MSH6, MTA2, NABP2, NBN, NIBAN2, NIPBL, NONO, ORC2, ORC3, POLD1, POLE, PPP2R1A, PRKDC, PRMT6, RAD18, RAD21, RAD50, RAN, RFC2, RFC3,…
GO:0042770	signal transduction in response to DNA damage	GO_BiologicalProcess-EBI-UniProt-GOA-ACAP-ARAP_25.05.2022_00h00	0.000168368	0.000467252	5.75828e-20	7.83126e-19	[4, 5, 6]	Group64	7.03518	14	[ATM, ATR, BABAM1, BLM, CDK1, CHEK1, KDM1A, MRE11, MSH2, NBN, PRKDC, SYF2, TAOK1, ZNF830]
GO:0045930	negative regulation of mitotic cell cycle	GO_BiologicalProcess-EBI-UniProt-GOA-ACAP-ARAP_25.05.2022_00h00	5.81908e-09	4.52876e-08	5.75828e-20	7.83126e-19	[4, 5, 6]	Group64	9.54357	23	[ATM, BABAM1, BLM, BUB1, BUB1B, BUB3, CCNB1, CDK1, CHEK1, IK, MRE11, MSH2, NABP2, NBN, NDC80, NUF2, PRKDC, RAD21, RAD50, SYF2, TAOK1, TTK, ZNF830]
GO:2001020	regulation of response to DNA damage stimulus	GO_BiologicalProcess-EBI-UniProt-GOA-ACAP-ARAP_25.05.2022_00h00	0.00148191	0.00304899	5.75828e-20	7.83126e-19	[4, 5, 6]	Group64	5.1051	17	[ACTR2, ATM, ATR, BABAM1, BRD8, CDK9, CHEK1, HNRNPK, KDM1A, MORF4L1, PRKDC, RIF1, SMARCA5, SMCHD1, TAF9, UBE2N, UCHL5]
GO:2001022	positive regulation of response to DNA damage stimulus	GO_BiologicalProcess-EBI-UniProt-GOA-ACAP-ARAP_25.05.2022_00h00	0.00233705	0.0044035	5.75828e-20	7.83126e-19	[3, 4, 5, 6, 7]	Group64	6.17978	11	[ACTR2, ATM, ATR, BABAM1, BRD8, MORF4L1, PRKDC, RIF1, SMCHD1, UBE2N, UCHL5]
GO:0051052	regulation of DNA metabolic process	GO_BiologicalProcess-EBI-UniProt-GOA-ACAP-ARAP_25.05.2022_00h00	9.42758e-19	4.21884e-17	5.75828e-20	7.83126e-19	[4, 5, 6, 7]	Group64	9.33099	53	[ACTR2, ATM, ATR, BABAM1, BAZ1A, BLM, BRD8, CCT2, CCT3, CCT4, CCT5, CCT6A, CCT7, CCT8, CDK1, CDK9, CHEK1, EXOSC6, GTPBP4, HMBOX1, HNRNPAB, HSP90AA1, HSP90AB1, KDM1A, KPNA1, MBD2, MBD3, MORF4L1, MRE11, MSH2, MSH6, NABP2, NBN, NIBAN2, ORC3, PPP2R1A, PRKDC, RAD50, RFC2, RFC3, RFC4, RFC5, RIF1, SMARCA5, SMARCAD1, SMC3, SMCHD1, TAF9, TCP1, UBE2N, UCHL5, WIZ, ZNF830]
GO:0000075	cell cycle checkpoint signaling	GO_BiologicalProcess-EBI-UniProt-GOA-ACAP-ARAP_25.05.2022_00h00	2.19655e-10	2.45739e-09	5.75828e-20	7.83126e-19	[4, 5, 6, 7, 8]	Group64	11.2745	23	[ATM, ATR, BABAM1, BLM, BUB1, BUB1B, BUB3, CCNB1, CDK1, CHEK1, IK, MRE11, MSH2, NABP2, NBN, NDC80, NUF2, PRKDC, RAD50, SYF2, TAOK1, TTK, ZNF830]
GO:0000723	telomere maintenance	GO_BiologicalProcess-EBI-UniProt-GOA-ACAP-ARAP_25.05.2022_00h00	5.09306e-12	8.2878e-11	5.75828e-20	7.83126e-19	[5, 6, 7]	Group64	13.5294	23	[ATM, ATR, BLM, CCT2, CCT3, CCT4, CCT5, CCT6A, CCT7, CCT8, FEN1, HMBOX1, HSP90AA1, HSP90AB1, MRE11, NABP2, NBN, PRKDC, RAD50, RIF1, TCP1, UCHL5, XRCC6]
GO:0006281	DNA repair	GO_BiologicalProcess-EBI-UniProt-GOA-ACAP-ARAP_25.05.2022_00h00	1.69563e-13	4.33596e-12	5.75828e-20	7.83126e-19	[5, 6, 7]	Group64	7.54717	48	[ACTR2, ATM, ATR, BABAM1, BLM, BRD8, CDK1, CDK9, CHEK1, CUL4B, FANCI, FEN1, GTF2I, HLTF, KDM1A, MORF4L1, MRE11, MSH2, MSH6, NABP2, NBN, NIPBL, NONO, POLD1, POLE, PRKDC, PRMT6, RAD18, RAD21, RAD50, RFC2, RFC3, RFC4, RFC5, RIF1, SETX, SMARCA5, SMARCAD1, SMC1A, SMC3, SMCHD1, TAF9, TAOK1, UBE2N, UCHL5, WDR33, XAB2, XRCC6]
GO:0006310	DNA recombination	GO_BiologicalProcess-EBI-UniProt-GOA-ACAP-ARAP_25.05.2022_00h00	1.04279e-08	7.61876e-08	5.75828e-20	7.83126e-19	[5, 6, 7]	Group64	7.84314	28	[ACTR2, ATM, BLM, BRD8, CHEK1, EXOSC6, FEN1, KDM1A, KPNA1, MORF4L1, MRE11, MSH2, MSH6, NABP2, NBN, NIPBL, NONO, PRKDC, RAD21, RAD50, RIF1, SETX, SMARCAD1, SMCHD1, TEX11, UBE2N, UCHL5, XRCC6]
GO:0008630	intrinsic apoptotic signaling pathway in response to DNA damage	GO_BiologicalProcess-EBI-UniProt-GOA-ACAP-ARAP_25.05.2022_00h00	0.00397124	0.00696914	5.75828e-20	7.83126e-19	[5, 6, 7]	Group64	7.07965	8	[ATM, HNRNPK, KDM1A, MSH2, MSH6, PRKDC, SNW1, TAF9]
GO:0051053	negative regulation of DNA metabolic process	GO_BiologicalProcess-EBI-UniProt-GOA-ACAP-ARAP_25.05.2022_00h00	7.19781e-05	0.000220241	5.75828e-20	7.83126e-19	[4, 5, 6, 7, 8]	Group64	8.07453	13	[ATM, ATR, BLM, CHEK1, GTPBP4, MSH2, MSH6, NBN, NIBAN2, RAD50, RIF1, SMCHD1, ZNF830]
GO:0051054	positive regulation of DNA metabolic process	GO_BiologicalProcess-EBI-UniProt-GOA-ACAP-ARAP_25.05.2022_00h00	1.85464e-16	7.37736e-15	5.75828e-20	7.83126e-19	[4, 5, 6, 7, 8]	Group64	11.6719	37	[ACTR2, ATM, ATR, BABAM1, BAZ1A, BRD8, CCT2, CCT3, CCT4, CCT5, CCT6A, CCT7, CCT8, CDK1, EXOSC6, HMBOX1, HNRNPAB, HSP90AA1, HSP90AB1, MORF4L1, MRE11, MSH2, NABP2, NBN, PRKDC, RAD50, RFC2, RFC3, RFC4, RFC5, RIF1, SMARCA5, SMCHD1, TCP1, UBE2N, UCHL5, WIZ]
GO:1901796	regulation of signal transduction by p53 class mediator	GO_BiologicalProcess-EBI-UniProt-GOA-ACAP-ARAP_25.05.2022_00h00	0.00570001	0.0092335	5.75828e-20	7.83126e-19	[5, 6, 7]	Group64	6.66667	8	[ATM, ATR, CHEK1, HNRNPK, KDM1A, PRKN, PRMT6, TAF9]
GO:0002562	somatic diversification of immune receptors via germline recombination within a single locus	GO_BiologicalProcess-EBI-UniProt-GOA-ACAP-ARAP_25.05.2022_00h00	0.00227845	0.00433876	5.75828e-20	7.83126e-19	[3, 4, 6, 7, 8, 9]	Group64	8.64198	7	[ATM, EXOSC6, MSH2, MSH6, NBN, PRKDC, RIF1]
GO:0000018	regulation of DNA recombination	GO_BiologicalProcess-EBI-UniProt-GOA-ACAP-ARAP_25.05.2022_00h00	6.68127e-07	3.02771e-06	5.75828e-20	7.83126e-19	[5, 6, 7, 8]	Group64	10.6383	15	[ACTR2, BLM, BRD8, CHEK1, EXOSC6, KDM1A, KPNA1, MORF4L1, MRE11, MSH2, MSH6, RAD50, RIF1, SMARCAD1, SMCHD1]
GO:0006282	regulation of DNA repair	GO_BiologicalProcess-EBI-UniProt-GOA-ACAP-ARAP_25.05.2022_00h00	0.000562213	0.00131551	5.75828e-20	7.83126e-19	[5, 6, 7, 8]	Group64	6.25	14	[ACTR2, ATR, BABAM1, BRD8, CDK9, CHEK1, KDM1A, MORF4L1, PRKDC, RIF1, SMCHD1, TAF9, UBE2N, UCHL5]
GO:0031056	regulation of histone modification	GO_BiologicalProcess-EBI-UniProt-GOA-ACAP-ARAP_25.05.2022_00h00	4.28424e-05	0.000138176	5.75828e-20	7.83126e-19	[6, 7]	Group64	7.57576	15	[ATM, CDK9, CHEK1, DDX21, KDM1A, NIPBL, PAXBP1, PRMT6, RIF1, RPS6KA4, SF3B1, SMARCA5, SNW1, UBE2N, YEATS2]
GO:0045739	positive regulation of DNA repair	GO_BiologicalProcess-EBI-UniProt-GOA-ACAP-ARAP_25.05.2022_00h00	0.00312485	0.00567866	5.75828e-20	7.83126e-19	[4, 5, 6, 7, 8, 9]	Group64	6.76692	9	[ACTR2, BABAM1, BRD8, MORF4L1, PRKDC, RIF1, SMCHD1, UBE2N, UCHL5]
GO:0061647	histone H3-K9 modification	GO_BiologicalProcess-EBI-UniProt-GOA-ACAP-ARAP_25.05.2022_00h00	0.0309203	0.0383026	5.75828e-20	7.83126e-19	[6, 7]	Group64	7.54717	4	[CHEK1, KDM1A, RIF1, SETDB1]
GO:0000725	recombinational repair	GO_BiologicalProcess-EBI-UniProt-GOA-ACAP-ARAP_25.05.2022_00h00	1.22808e-06	5.36161e-06	5.75828e-20	7.83126e-19	[6, 7, 8]	Group64	9.04255	17	[ACTR2, ATM, BLM, BRD8, CHEK1, FEN1, KDM1A, MORF4L1, MRE11, NABP2, NBN, NIPBL, RAD21, RIF1, SMCHD1, UBE2N, XRCC6]
GO:0006302	double-strand break repair	GO_BiologicalProcess-EBI-UniProt-GOA-ACAP-ARAP_25.05.2022_00h00	2.90889e-07	1.44636e-06	5.75828e-20	7.83126e-19	[6, 7, 8]	Group64	7.47664	24	[ACTR2, ATM, ATR, BABAM1, BLM, BRD8, CHEK1, FEN1, KDM1A, MORF4L1, MRE11, MSH2, NABP2, NBN, NIPBL, PRKDC, RAD21, RAD50, RIF1, SETX, SMARCAD1, SMCHD1, UBE2N, XRCC6]
GO:0010389	regulation of G2/M transition of mitotic cell cycle	GO_BiologicalProcess-EBI-UniProt-GOA-ACAP-ARAP_25.05.2022_00h00	9.47667e-08	5.30101e-07	5.75828e-20	7.83126e-19	[6, 7, 8]	Group64	13.3333	14	[ATM, BABAM1, BLM, CCNB1, CDK1, CHEK1, MRE11, NABP2, NBN, RAD21, RAD50, SYF2, TAOK1, ZNF830]
GO:0016233	telomere capping	GO_BiologicalProcess-EBI-UniProt-GOA-ACAP-ARAP_25.05.2022_00h00	0.000423116	0.00105191	5.75828e-20	7.83126e-19	[6, 7, 8]	Group64	13.6364	6	[ATM, MRE11, NABP2, NBN, PRKDC, RAD50]
GO:0045910	negative regulation of DNA recombination	GO_BiologicalProcess-EBI-UniProt-GOA-ACAP-ARAP_25.05.2022_00h00	0.00471425	0.00796086	5.75828e-20	7.83126e-19	[5, 6, 7, 8, 9]	Group64	10.2041	5	[BLM, MSH2, MSH6, RIF1, SMCHD1]
GO:0045911	positive regulation of DNA recombination	GO_BiologicalProcess-EBI-UniProt-GOA-ACAP-ARAP_25.05.2022_00h00	0.00765956	0.0119223	5.75828e-20	7.83126e-19	[5, 6, 7, 8, 9]	Group64	7.79221	6	[ACTR2, BRD8, EXOSC6, MORF4L1, MSH2, RIF1]
GO:2000779	regulation of double-strand break repair	GO_BiologicalProcess-EBI-UniProt-GOA-ACAP-ARAP_25.05.2022_00h00	0.00163217	0.00326435	5.75828e-20	7.83126e-19	[6, 7, 8, 9]	Group64	6.89655	10	[ACTR2, ATR, BRD8, CHEK1, KDM1A, MORF4L1, PRKDC, RIF1, SMCHD1, UBE2N]
GO:2000781	positive regulation of double-strand break repair	GO_BiologicalProcess-EBI-UniProt-GOA-ACAP-ARAP_25.05.2022_00h00	0.00494133	0.00826633	5.75828e-20	7.83126e-19	[5, 6, 7, 8, 9, 10]	Group64	7.52688	7	[ACTR2, BRD8, MORF4L1, PRKDC, RIF1, SMCHD1, UBE2N]
GO:0006303	double-strand break repair via nonhomologous end joining	GO_BiologicalProcess-EBI-UniProt-GOA-ACAP-ARAP_25.05.2022_00h00	0.00170065	0.0033824	5.75828e-20	7.83126e-19	[7, 8, 9]	Group64	9.09091	7	[ACTR2, ATM, MRE11, PRKDC, RIF1, SMCHD1, XRCC6]
GO:0010569	regulation of double-strand break repair via homologous recombination	GO_BiologicalProcess-EBI-UniProt-GOA-ACAP-ARAP_25.05.2022_00h00	0.0021216	0.0041279	5.75828e-20	7.83126e-19	[6, 7, 8, 9, 10]	Group64	8.75	7	[ACTR2, BRD8, CHEK1, KDM1A, MORF4L1, RIF1, SMCHD1]
GO:0045830	positive regulation of isotype switching	GO_BiologicalProcess-EBI-UniProt-GOA-ACAP-ARAP_25.05.2022_00h00	0.031723	0.0390269	5.75828e-20	7.83126e-19	[3, 4, 5, 6, 7, 8, 9, 10, 11, 12, 13, 14]	Group64	9.67742	3	[EXOSC6, MSH2, RIF1]
GO:0140719	constitutive heterochromatin assembly	GO_BiologicalProcess-EBI-UniProt-GOA-ACAP-ARAP_25.05.2022_00h00	0.00271646	0.00498713	5.75828e-20	7.83126e-19	[7, 8, 9, 10]	Group64	23.0769	3	[HELLS, RIF1, SMCHD1]
GO:2001032	regulation of double-strand break repair via nonhomologous end joining	GO_BiologicalProcess-EBI-UniProt-GOA-ACAP-ARAP_25.05.2022_00h00	0.00681601	0.0107495	5.75828e-20	7.83126e-19	[7, 8, 9, 10]	Group64	11.7647	4	[ACTR2, PRKDC, RIF1, SMCHD1]
GO:0045190	isotype switching	GO_BiologicalProcess-EBI-UniProt-GOA-ACAP-ARAP_25.05.2022_00h00	0.00895106	0.0135783	5.75828e-20	7.83126e-19	[6, 7, 9, 10, 11, 12]	Group64	8.77193	5	[EXOSC6, MSH2, MSH6, NBN, RIF1]
GO:0006325	chromatin organization	GO_BiologicalProcess-EBI-UniProt-GOA-ACAP-ARAP_25.05.2022_00h00	1.65703e-05	5.87343e-05	4.95125e-09	2.10428e-08	[4, 6]	Group63	4.99244	33	[BABAM1, BAZ1A, BRD8, BTAF1, CHD4, CHD7, CHD8, CHEK1, DDX21, FAM50A, HELLS, HLTF, IKZF1, KDM1A, KMT2D, MBD2, MBD3, MORF4L1, MTA2, NCOR1, PAK1, PCGF5, PRMT6, RBM15, RIF1, RNF2, SETDB1, SF3B1, SMARCA5, SMARCAD1, SMCHD1, UCHL5, YEATS2]
GO:2001020	regulation of response to DNA damage stimulus	GO_BiologicalProcess-EBI-UniProt-GOA-ACAP-ARAP_25.05.2022_00h00	0.00148191	0.00304899	4.95125e-09	2.10428e-08	[4, 5, 6]	Group63	5.1051	17	[ACTR2, ATM, ATR, BABAM1, BRD8, CDK9, CHEK1, HNRNPK, KDM1A, MORF4L1, PRKDC, RIF1, SMARCA5, SMCHD1, TAF9, UBE2N, UCHL5]
GO:0006479	protein methylation	GO_BiologicalProcess-EBI-UniProt-GOA-ACAP-ARAP_25.05.2022_00h00	0.0280105	0.0354338	4.95125e-09	2.10428e-08	[4, 5, 6, 7]	Group63	4.52489	10	[ETF1, KDM1A, KMT2D, PAXBP1, PRMT6, PWP1, RIF1, SETDB1, SMARCA5, SNW1]
GO:0016570	histone modification	GO_BiologicalProcess-EBI-UniProt-GOA-ACAP-ARAP_25.05.2022_00h00	1.71645e-08	1.20488e-07	4.95125e-09	2.10428e-08	[5, 6]	Group63	6.52985	35	[ATM, BABAM1, BAZ1A, BRD8, CDK1, CDK9, CHD4, CHEK1, CUL4B, DDX21, GTF3C4, KDM1A, KMT2D, MAP3K7, MBD2, MBD3, MORF4L1, MTA2, NIPBL, PAXBP1, PCGF5, PRMT6, PWP1, RIF1, RNF2, RPS6KA4, SETDB1, SF3B1, SMARCA5, SMARCAD1, SNW1, TAF9, UBE2N, VRK1, YEATS2]
GO:0006304	DNA modification	GO_BiologicalProcess-EBI-UniProt-GOA-ACAP-ARAP_25.05.2022_00h00	0.00268034	0.00494619	4.95125e-09	2.10428e-08	[5, 6, 7]	Group63	6.92308	9	[EXOSC5, EXOSC6, HELLS, HNRNPAB, MBD2, MBD3, MTA2, NIBAN2, SMARCA5]
GO:0006338	chromatin remodeling	GO_BiologicalProcess-EBI-UniProt-GOA-ACAP-ARAP_25.05.2022_00h00	0.000963473	0.00205311	4.95125e-09	2.10428e-08	[5, 7]	Group63	5.3125	17	[BAZ1A, BTAF1, CHD4, CHD7, CHD8, DDX21, HELLS, HLTF, MBD2, MBD3, MTA2, PAK1, SF3B1, SMARCA5, SMARCAD1, UCHL5, YEATS2]
GO:0040029	regulation of gene expression, epigenetic	GO_BiologicalProcess-EBI-UniProt-GOA-ACAP-ARAP_25.05.2022_00h00	0.000104526	0.000309258	4.95125e-09	2.10428e-08	[5, 6, 7]	Group63	7.78443	13	[BAZ1A, CHEK1, HELLS, KDM1A, KMT2D, MBD2, MBD3, PCGF5, RBM15, RIF1, SETDB1, SMARCA5, SMCHD1]
GO:0006473	protein acetylation	GO_BiologicalProcess-EBI-UniProt-GOA-ACAP-ARAP_25.05.2022_00h00	0.000509667	0.00120835	4.95125e-09	2.10428e-08	[6, 7]	Group63	6.04839	15	[BAZ1A, BRD8, CHEK1, DDX21, DDX3X, GTF3C4, MAP3K7, MBD3, MORF4L1, RPS6KA4, SF3B1, SMARCA5, TAF9, TAOK1, YEATS2]
GO:0006476	protein deacetylation	GO_BiologicalProcess-EBI-UniProt-GOA-ACAP-ARAP_25.05.2022_00h00	0.000158432	0.000446603	4.95125e-09	2.10428e-08	[6, 7]	Group63	8.52713	11	[CHD4, FLNA, MBD2, MBD3, MORF4L1, MTA2, NIPBL, PRMT6, SMARCA5, SMARCAD1, YEATS2]
GO:0016572	histone phosphorylation	GO_BiologicalProcess-EBI-UniProt-GOA-ACAP-ARAP_25.05.2022_00h00	0.000248122	0.000657984	4.95125e-09	2.10428e-08	[6, 7]	Group63	15	6	[ATM, CDK1, CHEK1, RPS6KA4, SMARCA5, VRK1]
GO:0018205	peptidyl-lysine modification	GO_BiologicalProcess-EBI-UniProt-GOA-ACAP-ARAP_25.05.2022_00h00	0.000201153	0.000549716	4.95125e-09	2.10428e-08	[6, 7]	Group63	5.15695	23	[BAZ1A, BRD8, CHEK1, DDX21, GTF3C4, KDM1A, KMT2D, MAP3K7, MBD3, MORF4L1, PRMT6, PWP1, RANBP2, RANGAP1, RIF1, RPS6KA4, SETDB1, SF3B1, SMARCA5, SNW1, TAF9, VPS33B, YEATS2]
GO:0031056	regulation of histone modification	GO_BiologicalProcess-EBI-UniProt-GOA-ACAP-ARAP_25.05.2022_00h00	4.28424e-05	0.000138176	4.95125e-09	2.10428e-08	[6, 7]	Group63	7.57576	15	[ATM, CDK9, CHEK1, DDX21, KDM1A, NIPBL, PAXBP1, PRMT6, RIF1, RPS6KA4, SF3B1, SMARCA5, SNW1, UBE2N, YEATS2]
GO:0031060	regulation of histone methylation	GO_BiologicalProcess-EBI-UniProt-GOA-ACAP-ARAP_25.05.2022_00h00	0.0142787	0.0199679	4.95125e-09	2.10428e-08	[4, 5, 6, 7, 8, 9]	Group63	6.81818	6	[KDM1A, PAXBP1, PRMT6, RIF1, SMARCA5, SNW1]
GO:0061647	histone H3-K9 modification	GO_BiologicalProcess-EBI-UniProt-GOA-ACAP-ARAP_25.05.2022_00h00	0.0309203	0.0383026	4.95125e-09	2.10428e-08	[6, 7]	Group63	7.54717	4	[CHEK1, KDM1A, RIF1, SETDB1]
GO:0031058	positive regulation of histone modification	GO_BiologicalProcess-EBI-UniProt-GOA-ACAP-ARAP_25.05.2022_00h00	6.56618e-05	0.000202646	4.95125e-09	2.10428e-08	[6, 7, 8]	Group63	9.40171	11	[ATM, DDX21, KDM1A, NIPBL, PAXBP1, RIF1, RPS6KA4, SF3B1, SMARCA5, SNW1, UBE2N]
GO:0031062	positive regulation of histone methylation	GO_BiologicalProcess-EBI-UniProt-GOA-ACAP-ARAP_25.05.2022_00h00	0.036829	0.0448462	4.95125e-09	2.10428e-08	[4, 5, 6, 7, 8, 9, 10]	Group63	7.14286	4	[PAXBP1, RIF1, SMARCA5, SNW1]
GO:0044728	DNA methylation or demethylation	GO_BiologicalProcess-EBI-UniProt-GOA-ACAP-ARAP_25.05.2022_00h00	0.0104366	0.0153757	4.95125e-09	2.10428e-08	[6, 7, 8]	Group63	6.54206	7	[HELLS, HNRNPAB, MBD2, MBD3, MTA2, NIBAN2, SMARCA5]
GO:1901983	regulation of protein acetylation	GO_BiologicalProcess-EBI-UniProt-GOA-ACAP-ARAP_25.05.2022_00h00	0.00523861	0.00868251	4.95125e-09	2.10428e-08	[6, 7, 8]	Group63	7.44681	7	[CHEK1, DDX21, DDX3X, RPS6KA4, SF3B1, SMARCA5, TAOK1]
GO:0031445	regulation of heterochromatin assembly	GO_BiologicalProcess-EBI-UniProt-GOA-ACAP-ARAP_25.05.2022_00h00	0.031723	0.0390269	4.95125e-09	2.10428e-08	[5, 6, 7, 8, 9, 10]	Group63	9.67742	3	[BAZ1A, KDM1A, SETDB1]
GO:0031507	heterochromatin assembly	GO_BiologicalProcess-EBI-UniProt-GOA-ACAP-ARAP_25.05.2022_00h00	2.76179e-05	9.15484e-05	4.95125e-09	2.10428e-08	[6, 7, 8, 9]	Group63	11.3636	10	[BAZ1A, HELLS, KDM1A, KMT2D, MBD2, MBD3, RIF1, SETDB1, SMARCA5, SMCHD1]
GO:0034968	histone lysine methylation	GO_BiologicalProcess-EBI-UniProt-GOA-ACAP-ARAP_25.05.2022_00h00	0.0387454	0.0467032	4.95125e-09	2.10428e-08	[6, 7, 8, 9]	Group63	5	7	[KDM1A, KMT2D, PRMT6, PWP1, RIF1, SETDB1, SNW1]
GO:0035173	histone kinase activity	GO_BiologicalProcess-EBI-UniProt-GOA-ACAP-ARAP_25.05.2022_00h00	0.000596564	0.00136904	4.95125e-09	2.10428e-08	[7, 8]	Group63	22.2222	4	[CDK1, CHEK1, RPS6KA4, VRK1]
GO:0044030	regulation of DNA methylation	GO_BiologicalProcess-EBI-UniProt-GOA-ACAP-ARAP_25.05.2022_00h00	0.00381148	0.006755	4.95125e-09	2.10428e-08	[5, 6, 7, 8, 9, 10]	Group63	13.7931	4	[MBD2, MBD3, NIBAN2, SMARCA5]
GO:2000779	regulation of double-strand break repair	GO_BiologicalProcess-EBI-UniProt-GOA-ACAP-ARAP_25.05.2022_00h00	0.00163217	0.00326435	4.95125e-09	2.10428e-08	[6, 7, 8, 9]	Group63	6.89655	10	[ACTR2, ATR, BRD8, CHEK1, KDM1A, MORF4L1, PRKDC, RIF1, SMCHD1, UBE2N]
GO:0010569	regulation of double-strand break repair via homologous recombination	GO_BiologicalProcess-EBI-UniProt-GOA-ACAP-ARAP_25.05.2022_00h00	0.0021216	0.0041279	4.95125e-09	2.10428e-08	[6, 7, 8, 9, 10]	Group63	8.75	7	[ACTR2, BRD8, CHEK1, KDM1A, MORF4L1, RIF1, SMCHD1]
GO:0016573	histone acetylation	GO_BiologicalProcess-EBI-UniProt-GOA-ACAP-ARAP_25.05.2022_00h00	0.000637516	0.0014445	4.95125e-09	2.10428e-08	[6, 7, 9, 10]	Group63	6.46766	13	[BAZ1A, BRD8, CHEK1, DDX21, GTF3C4, MAP3K7, MBD3, MORF4L1, RPS6KA4, SF3B1, SMARCA5, TAF9, YEATS2]
GO:0031063	regulation of histone deacetylation	GO_BiologicalProcess-EBI-UniProt-GOA-ACAP-ARAP_25.05.2022_00h00	0.0194512	0.0261786	4.95125e-09	2.10428e-08	[7, 8, 9]	Group63	8.69565	4	[NIPBL, PRMT6, SMARCA5, YEATS2]
GO:0006356	regulation of transcription by RNA polymerase I	GO_BiologicalProcess-EBI-UniProt-GOA-ACAP-ARAP_25.05.2022_00h00	0.000540658	0.00127339	4.95125e-09	2.10428e-08	[6, 7, 8, 9, 10, 11]	Group63	13.0435	6	[DDX21, FLNA, NCL, PWP1, SF3B1, SMARCA5]
GO:0006383	transcription by RNA polymerase III	GO_BiologicalProcess-EBI-UniProt-GOA-ACAP-ARAP_25.05.2022_00h00	5.55032e-05	0.000172784	4.95125e-09	2.10428e-08	[7, 8, 9, 10]	Group63	13.3333	8	[CHD8, DDX21, GTF3C1, GTF3C2, GTF3C3, GTF3C4, SF3B1, SMARCA5]
GO:0140718	facultative heterochromatin assembly	GO_BiologicalProcess-EBI-UniProt-GOA-ACAP-ARAP_25.05.2022_00h00	0.000135807	0.00038895	4.95125e-09	2.10428e-08	[7, 8, 9, 10]	Group63	16.6667	6	[HELLS, KDM1A, MBD2, MBD3, SETDB1, SMARCA5]
GO:0140719	constitutive heterochromatin assembly	GO_BiologicalProcess-EBI-UniProt-GOA-ACAP-ARAP_25.05.2022_00h00	0.00271646	0.00498713	4.95125e-09	2.10428e-08	[7, 8, 9, 10]	Group63	23.0769	3	[HELLS, RIF1, SMCHD1]
GO:0035065	regulation of histone acetylation	GO_BiologicalProcess-EBI-UniProt-GOA-ACAP-ARAP_25.05.2022_00h00	0.0280484	0.0353568	4.95125e-09	2.10428e-08	[7, 8, 9, 10, 11]	Group63	6.57895	5	[CHEK1, DDX21, RPS6KA4, SF3B1, SMARCA5]
GO:0045945	positive regulation of transcription by RNA polymerase III	GO_BiologicalProcess-EBI-UniProt-GOA-ACAP-ARAP_25.05.2022_00h00	0.0013284	0.00279746	4.95125e-09	2.10428e-08	[7, 8, 9, 10, 11, 12]	Group63	18.1818	4	[CHD8, DDX21, SF3B1, SMARCA5]
GO:0036473	cell death in response to oxidative stress	GO_BiologicalProcess-EBI-UniProt-GOA-ACAP-ARAP_25.05.2022_00h00	0.0310145	0.0382868	1.64377e-08	5.88298e-08	[3, 5, 6]	Group62	5.71429	6	[NONO, PAWR, PPIA, PRKN, STK26, TRAP1]
GO:0042770	signal transduction in response to DNA damage	GO_BiologicalProcess-EBI-UniProt-GOA-ACAP-ARAP_25.05.2022_00h00	0.000168368	0.000467252	1.64377e-08	5.88298e-08	[4, 5, 6]	Group62	7.03518	14	[ATM, ATR, BABAM1, BLM, CDK1, CHEK1, KDM1A, MRE11, MSH2, NBN, PRKDC, SYF2, TAOK1, ZNF830]
GO:0072331	signal transduction by p53 class mediator	GO_BiologicalProcess-EBI-UniProt-GOA-ACAP-ARAP_25.05.2022_00h00	0.00130838	0.00277159	1.64377e-08	5.88298e-08	[4, 5, 6]	Group62	6.28272	12	[ATM, ATR, CASP6, CHEK1, HNRNPK, KDM1A, MSH2, NBN, PRKN, PRMT6, SNW1, TAF9]
GO:0097193	intrinsic apoptotic signaling pathway	GO_BiologicalProcess-EBI-UniProt-GOA-ACAP-ARAP_25.05.2022_00h00	9.25503e-06	3.41577e-05	1.64377e-08	5.88298e-08	[4, 5, 6]	Group62	6.6879	21	[ARHGEF2, ATM, CASP6, CUL2, CUL5, DDX3X, DNM1L, HELLS, HNRNPK, KDM1A, MSH2, MSH6, NBN, NONO, PPIA, PRKDC, PRKN, SNW1, TAF9, TRAP1, YBX3]
GO:2001020	regulation of response to DNA damage stimulus	GO_BiologicalProcess-EBI-UniProt-GOA-ACAP-ARAP_25.05.2022_00h00	0.00148191	0.00304899	1.64377e-08	5.88298e-08	[4, 5, 6]	Group62	5.1051	17	[ACTR2, ATM, ATR, BABAM1, BRD8, CDK9, CHEK1, HNRNPK, KDM1A, MORF4L1, PRKDC, RIF1, SMARCA5, SMCHD1, TAF9, UBE2N, UCHL5]
GO:0008631	intrinsic apoptotic signaling pathway in response to oxidative stress	GO_BiologicalProcess-EBI-UniProt-GOA-ACAP-ARAP_25.05.2022_00h00	0.0256121	0.0327469	1.64377e-08	5.88298e-08	[4, 5, 6, 7]	Group62	8	4	[NONO, PPIA, PRKN, TRAP1]
GO:1903201	regulation of oxidative stress-induced cell death	GO_BiologicalProcess-EBI-UniProt-GOA-ACAP-ARAP_25.05.2022_00h00	0.0103097	0.0152516	1.64377e-08	5.88298e-08	[4, 5, 6, 7]	Group62	7.31707	6	[NONO, PAWR, PPIA, PRKN, STK26, TRAP1]
GO:2001233	regulation of apoptotic signaling pathway	GO_BiologicalProcess-EBI-UniProt-GOA-ACAP-ARAP_25.05.2022_00h00	0.00435802	0.00739418	1.64377e-08	5.88298e-08	[4, 5, 6, 7]	Group62	4.48878	18	[ARHGEF2, CTTN, DDX3X, DNM1L, FASN, HELLS, HNRNPK, KDM1A, MAZ, NONO, PKN2, PPIA, PPP2R1A, PPP2R1B, PRKN, TAF9, TRAP1, YBX3]
GO:0008630	intrinsic apoptotic signaling pathway in response to DNA damage	GO_BiologicalProcess-EBI-UniProt-GOA-ACAP-ARAP_25.05.2022_00h00	0.00397124	0.00696914	1.64377e-08	5.88298e-08	[5, 6, 7]	Group62	7.07965	8	[ATM, HNRNPK, KDM1A, MSH2, MSH6, PRKDC, SNW1, TAF9]
GO:0072332	intrinsic apoptotic signaling pathway by p53 class mediator	GO_BiologicalProcess-EBI-UniProt-GOA-ACAP-ARAP_25.05.2022_00h00	0.00364096	0.00651732	1.64377e-08	5.88298e-08	[5, 6, 7]	Group62	7.95455	7	[CASP6, HNRNPK, KDM1A, MSH2, PRKN, SNW1, TAF9]
GO:1901796	regulation of signal transduction by p53 class mediator	GO_BiologicalProcess-EBI-UniProt-GOA-ACAP-ARAP_25.05.2022_00h00	0.00570001	0.0092335	1.64377e-08	5.88298e-08	[5, 6, 7]	Group62	6.66667	8	[ATM, ATR, CHEK1, HNRNPK, KDM1A, PRKN, PRMT6, TAF9]
GO:2001234	negative regulation of apoptotic signaling pathway	GO_BiologicalProcess-EBI-UniProt-GOA-ACAP-ARAP_25.05.2022_00h00	0.0144387	0.0200351	1.64377e-08	5.88298e-08	[4, 5, 6, 7, 8]	Group62	4.6332	12	[ARHGEF2, CTTN, DDX3X, HELLS, KDM1A, MAZ, NONO, PPIA, PRKN, TAF9, TRAP1, YBX3]
GO:0002562	somatic diversification of immune receptors via germline recombination within a single locus	GO_BiologicalProcess-EBI-UniProt-GOA-ACAP-ARAP_25.05.2022_00h00	0.00227845	0.00433876	1.64377e-08	5.88298e-08	[3, 4, 6, 7, 8, 9]	Group62	8.64198	7	[ATM, EXOSC6, MSH2, MSH6, NBN, PRKDC, RIF1]
GO:0036474	cell death in response to hydrogen peroxide	GO_BiologicalProcess-EBI-UniProt-GOA-ACAP-ARAP_25.05.2022_00h00	0.0402173	0.0478332	1.64377e-08	5.88298e-08	[4, 6, 7, 8]	Group62	8.82353	3	[PAWR, STK26, TRAP1]
GO:0034644	cellular response to UV	GO_BiologicalProcess-EBI-UniProt-GOA-ACAP-ARAP_25.05.2022_00h00	0.0241066	0.0311558	1.64377e-08	5.88298e-08	[6, 7]	Group62	6.06061	6	[ATR, CHEK1, CUL4B, EIF2S1, KDM1A, POLD1]
GO:0071480	cellular response to gamma radiation	GO_BiologicalProcess-EBI-UniProt-GOA-ACAP-ARAP_25.05.2022_00h00	0.000905153	0.00195208	1.64377e-08	5.88298e-08	[6, 7]	Group62	14.7059	5	[ATM, ATR, HSPA5, KDM1A, XRCC6]
GO:2001242	regulation of intrinsic apoptotic signaling pathway	GO_BiologicalProcess-EBI-UniProt-GOA-ACAP-ARAP_25.05.2022_00h00	0.000821228	0.00181481	1.64377e-08	5.88298e-08	[5, 6, 7, 8]	Group62	6.62983	12	[ARHGEF2, DDX3X, DNM1L, HELLS, HNRNPK, KDM1A, NONO, PPIA, PRKN, TAF9, TRAP1, YBX3]
GO:0042771	intrinsic apoptotic signaling pathway in response to DNA damage by p53 class mediator	GO_BiologicalProcess-EBI-UniProt-GOA-ACAP-ARAP_25.05.2022_00h00	0.00559979	0.00911238	1.64377e-08	5.88298e-08	[6, 7, 8]	Group62	9.80392	5	[HNRNPK, KDM1A, MSH2, SNW1, TAF9]
GO:1903205	regulation of hydrogen peroxide-induced cell death	GO_BiologicalProcess-EBI-UniProt-GOA-ACAP-ARAP_25.05.2022_00h00	0.0291248	0.0364569	1.64377e-08	5.88298e-08	[5, 6, 7, 8, 9]	Group62	10	3	[PAWR, STK26, TRAP1]
GO:2001243	negative regulation of intrinsic apoptotic signaling pathway	GO_BiologicalProcess-EBI-UniProt-GOA-ACAP-ARAP_25.05.2022_00h00	0.000248534	0.000654229	1.64377e-08	5.88298e-08	[5, 6, 7, 8, 9]	Group62	8.77193	10	[ARHGEF2, DDX3X, HELLS, KDM1A, NONO, PPIA, PRKN, TAF9, TRAP1, YBX3]
GO:1902176	negative regulation of oxidative stress-induced intrinsic apoptotic signaling pathway	GO_BiologicalProcess-EBI-UniProt-GOA-ACAP-ARAP_25.05.2022_00h00	0.0013284	0.00279746	1.64377e-08	5.88298e-08	[5, 6, 7, 8, 9, 10]	Group62	18.1818	4	[NONO, PPIA, PRKN, TRAP1]
GO:1902253	regulation of intrinsic apoptotic signaling pathway by p53 class mediator	GO_BiologicalProcess-EBI-UniProt-GOA-ACAP-ARAP_25.05.2022_00h00	0.0110754	0.0160526	1.64377e-08	5.88298e-08	[6, 7, 8, 9]	Group62	10.2564	4	[HNRNPK, KDM1A, PRKN, TAF9]
GO:1902914	regulation of protein polyubiquitination	GO_BiologicalProcess-EBI-UniProt-GOA-ACAP-ARAP_25.05.2022_00h00	0.0043211	0.00736645	1.64377e-08	5.88298e-08	[8, 9, 10]	Group62	13.3333	4	[DDX3X, PPIA, PRKN, UBE2N]
GO:0017116	single-stranded DNA helicase activity	GO_BiologicalProcess-EBI-UniProt-GOA-ACAP-ARAP_25.05.2022_00h00	0.00217848	0.00417057	2.12885e-22	4.8254e-21	[10]	Group61	16	4	[RFC2, RFC3, RFC4, RFC5]
GO:0006259	DNA metabolic process	GO_BiologicalProcess-EBI-UniProt-GOA-ACAP-ARAP_25.05.2022_00h00	1.53757e-20	7.86355e-19	2.12885e-22	4.8254e-21	[4, 5, 6]	Group61	7.0922	80	[ACTR2, ATM, ATR, BABAM1, BAZ1A, BLM, BRD8, CCT2, CCT3, CCT4, CCT5, CCT6A, CCT7, CCT8, CDK1, CDK9, CHEK1, CUL4B, DDX21, EXOSC5, EXOSC6, FANCI, FEN1, GTF2I, GTPBP4, HELLS, HLTF, HMBOX1, HNRNPAB, HSP90AA1, HSP90AB1, KDM1A, KPNA1, MBD2, MBD3, MCMBP, MORF4L1, MRE11, MSH2, MSH6, MTA2, NABP2, NBN, NIBAN2, NIPBL, NONO, ORC2, ORC3, POLD1, POLE, PPP2R1A, PRKDC, PRMT6, RAD18, RAD21, RAD50, RAN, RFC2, RFC3,…
GO:0051052	regulation of DNA metabolic process	GO_BiologicalProcess-EBI-UniProt-GOA-ACAP-ARAP_25.05.2022_00h00	9.42758e-19	4.21884e-17	2.12885e-22	4.8254e-21	[4, 5, 6, 7]	Group61	9.33099	53	[ACTR2, ATM, ATR, BABAM1, BAZ1A, BLM, BRD8, CCT2, CCT3, CCT4, CCT5, CCT6A, CCT7, CCT8, CDK1, CDK9, CHEK1, EXOSC6, GTPBP4, HMBOX1, HNRNPAB, HSP90AA1, HSP90AB1, KDM1A, KPNA1, MBD2, MBD3, MORF4L1, MRE11, MSH2, MSH6, NABP2, NBN, NIBAN2, ORC3, PPP2R1A, PRKDC, RAD50, RFC2, RFC3, RFC4, RFC5, RIF1, SMARCA5, SMARCAD1, SMC3, SMCHD1, TAF9, TCP1, UBE2N, UCHL5, WIZ, ZNF830]
GO:0006260	DNA replication	GO_BiologicalProcess-EBI-UniProt-GOA-ACAP-ARAP_25.05.2022_00h00	3.82769e-10	4.03034e-09	2.12885e-22	4.8254e-21	[5, 6, 7]	Group61	9.09091	28	[ATR, BAZ1A, BLM, CDK1, CDK9, CHEK1, DDX21, FEN1, GTPBP4, MCMBP, MRE11, NBN, ORC2, ORC3, POLD1, POLE, PPP2R1A, RAD50, RFC2, RFC3, RFC4, RFC5, SMARCA5, SMC3, UCHL5, WDR18, WIZ, ZNF830]
GO:0006281	DNA repair	GO_BiologicalProcess-EBI-UniProt-GOA-ACAP-ARAP_25.05.2022_00h00	1.69563e-13	4.33596e-12	2.12885e-22	4.8254e-21	[5, 6, 7]	Group61	7.54717	48	[ACTR2, ATM, ATR, BABAM1, BLM, BRD8, CDK1, CDK9, CHEK1, CUL4B, FANCI, FEN1, GTF2I, HLTF, KDM1A, MORF4L1, MRE11, MSH2, MSH6, NABP2, NBN, NIPBL, NONO, POLD1, POLE, PRKDC, PRMT6, RAD18, RAD21, RAD50, RFC2, RFC3, RFC4, RFC5, RIF1, SETX, SMARCA5, SMARCAD1, SMC1A, SMC3, SMCHD1, TAF9, TAOK1, UBE2N, UCHL5, WDR33, XAB2, XRCC6]
GO:0022616	DNA strand elongation	GO_BiologicalProcess-EBI-UniProt-GOA-ACAP-ARAP_25.05.2022_00h00	2.68326e-05	8.97762e-05	2.12885e-22	4.8254e-21	[5, 6, 7]	Group61	17.5	7	[MRE11, NBN, POLE, RAD50, RFC3, RFC4, UCHL5]
GO:0006275	regulation of DNA replication	GO_BiologicalProcess-EBI-UniProt-GOA-ACAP-ARAP_25.05.2022_00h00	3.15483e-08	2.0535e-07	2.12885e-22	4.8254e-21	[5, 6, 7, 8]	Group61	11.6438	17	[ATR, BAZ1A, BLM, CDK1, GTPBP4, NBN, ORC3, PPP2R1A, RFC2, RFC3, RFC4, RFC5, SMARCA5, SMC3, UCHL5, WIZ, ZNF830]
GO:0000729	DNA double-strand break processing	GO_BiologicalProcess-EBI-UniProt-GOA-ACAP-ARAP_25.05.2022_00h00	9.00814e-06	3.39465e-05	2.12885e-22	4.8254e-21	[5, 6, 7, 8, 9]	Group61	26.087	6	[BLM, MRE11, NBN, RAD50, SMARCAD1, UBE2N]
GO:0006261	DNA-templated DNA replication	GO_BiologicalProcess-EBI-UniProt-GOA-ACAP-ARAP_25.05.2022_00h00	6.49096e-10	6.28044e-09	2.12885e-22	4.8254e-21	[6, 7, 8]	Group61	11.7318	21	[ATR, BAZ1A, BLM, CDK9, DDX21, FEN1, MCMBP, MRE11, NBN, ORC2, ORC3, POLD1, POLE, RAD50, RFC2, RFC3, RFC4, RFC5, WDR18, WIZ, ZNF830]
GO:0034061	DNA polymerase activity	GO_BiologicalProcess-EBI-UniProt-GOA-ACAP-ARAP_25.05.2022_00h00	1.35784e-07	7.25535e-07	2.12885e-22	4.8254e-21	[6, 7, 8]	Group61	12.963	14	[ATM, CCT2, CCT4, HMBOX1, HSP90AA1, HSP90AB1, NABP2, POLD1, POLE, RFC2, RFC3, RFC4, RFC5, TCP1]
GO:0045005	DNA-templated DNA replication maintenance of fidelity	GO_BiologicalProcess-EBI-UniProt-GOA-ACAP-ARAP_25.05.2022_00h00	7.1181e-06	2.74008e-05	2.12885e-22	4.8254e-21	[5, 6, 7, 8, 9]	Group61	15	9	[ATR, BLM, CDK9, MRE11, NBN, POLD1, POLE, RAD50, ZNF830]
GO:0033260	nuclear DNA replication	GO_BiologicalProcess-EBI-UniProt-GOA-ACAP-ARAP_25.05.2022_00h00	0.0131685	0.0187077	2.12885e-22	4.8254e-21	[4, 5, 8, 9, 10]	Group61	9.7561	4	[BLM, FEN1, WIZ, ZNF830]
GO:0006271	DNA strand elongation involved in DNA replication	GO_BiologicalProcess-EBI-UniProt-GOA-ACAP-ARAP_25.05.2022_00h00	0.00604283	0.00974474	2.12885e-22	4.8254e-21	[6, 7, 8, 9]	Group61	17.6471	3	[POLE, RFC3, RFC4]
GO:0090329	regulation of DNA-templated DNA replication	GO_BiologicalProcess-EBI-UniProt-GOA-ACAP-ARAP_25.05.2022_00h00	5.55032e-05	0.000172784	2.12885e-22	4.8254e-21	[6, 7, 8, 9]	Group61	13.3333	8	[BLM, NBN, RFC2, RFC3, RFC4, RFC5, WIZ, ZNF830]
GO:0003887	DNA-directed DNA polymerase activity	GO_BiologicalProcess-EBI-UniProt-GOA-ACAP-ARAP_25.05.2022_00h00	0.000248122	0.000657984	2.12885e-22	4.8254e-21	[7, 8, 9]	Group61	15	6	[POLD1, POLE, RFC2, RFC3, RFC4, RFC5]
GO:0031297	replication fork processing	GO_BiologicalProcess-EBI-UniProt-GOA-ACAP-ARAP_25.05.2022_00h00	0.000946103	0.00202817	2.12885e-22	4.8254e-21	[6, 7, 8, 9, 10]	Group61	11.7647	6	[ATR, BLM, CDK9, MRE11, NBN, RAD50]
GO:0032508	DNA duplex unwinding	GO_BiologicalProcess-EBI-UniProt-GOA-ACAP-ARAP_25.05.2022_00h00	9.67999e-09	7.21966e-08	2.12885e-22	4.8254e-21	[8]	Group61	14.5631	15	[BLM, CHD4, CHD7, CHD8, DDX3X, MRE11, NBN, RAD50, RFC2, RFC3, RFC4, RFC5, SETX, SMARCAD1, XRCC6]
GO:1900264	positive regulation of DNA-directed DNA polymerase activity	GO_BiologicalProcess-EBI-UniProt-GOA-ACAP-ARAP_25.05.2022_00h00	0.000209548	0.00056832	2.12885e-22	4.8254e-21	[6, 7, 8, 9, 10, 11]	Group61	28.5714	4	[RFC2, RFC3, RFC4, RFC5]
GO:0043254	regulation of protein-containing complex assembly	GO_BiologicalProcess-EBI-UniProt-GOA-ACAP-ARAP_25.05.2022_00h00	0.0111443	0.0160874	1.11356e-06	2.80451e-06	[4, 5, 6]	Group60	4.08163	18	[ATM, ATR, CTTN, DCTN1, DDX3X, DRG1, FERMT1, HIP1R, HSP90AA1, HSPA5, NUMA1, OCLN, PAK1, PSMC6, SPTBN1, TOX4, TWF1, VASP]
GO:1902905	positive regulation of supramolecular fiber organization	GO_BiologicalProcess-EBI-UniProt-GOA-ACAP-ARAP_25.05.2022_00h00	0.0226922	0.0297575	1.11356e-06	2.80451e-06	[4, 5, 6]	Group60	4.91803	9	[CTTN, DCTN1, DRG1, FHOD1, NUMA1, OCLN, PAK1, ROCK2, VASP]
GO:0007015	actin filament organization	GO_BiologicalProcess-EBI-UniProt-GOA-ACAP-ARAP_25.05.2022_00h00	0.00633839	0.0100405	1.11356e-06	2.80451e-06	[4, 5, 7]	Group60	4.158	20	[ACTR2, ARHGEF2, CTTN, DIAPH1, DIAPH3, ENAH, FHOD1, FLNA, HIP1, HIP1R, PAK1, PAWR, PKN2, PRKN, ROCK2, SHROOM3, SPTBN1, TOX4, TWF1, VASP]
GO:0031122	cytoplasmic microtubule organization	GO_BiologicalProcess-EBI-UniProt-GOA-ACAP-ARAP_25.05.2022_00h00	0.0172334	0.0234584	1.11356e-06	2.80451e-06	[4, 5, 7]	Group60	7.46269	5	[DCTN1, HOOK1, HOOK2, NUMA1, TUBG1]
GO:0031109	microtubule polymerization or depolymerization	GO_BiologicalProcess-EBI-UniProt-GOA-ACAP-ARAP_25.05.2022_00h00	0.00399284	0.00697286	1.11356e-06	2.80451e-06	[4, 7]	Group60	6.52174	9	[ARHGEF2, DCTN1, DRG1, KIF2C, NUMA1, OCLN, PAK1, TAOK1, TUBG1]
GO:0031334	positive regulation of protein-containing complex assembly	GO_BiologicalProcess-EBI-UniProt-GOA-ACAP-ARAP_25.05.2022_00h00	7.52201e-05	0.000226292	1.11356e-06	2.80451e-06	[4, 5, 6, 7]	Group60	7.21154	15	[ATM, ATR, CTTN, DCTN1, DDX3X, DRG1, FERMT1, HIP1R, HSP90AA1, NUMA1, OCLN, PAK1, PSMC6, TOX4, VASP]
GO:0070507	regulation of microtubule cytoskeleton organization	GO_BiologicalProcess-EBI-UniProt-GOA-ACAP-ARAP_25.05.2022_00h00	0.037233	0.0451844	1.11356e-06	2.80451e-06	[4, 5, 6, 7]	Group60	4.73373	8	[ARHGEF2, DCTN1, DRG1, NUMA1, OCLN, PAK1, RAE1, TAOK1]
GO:0007052	mitotic spindle organization	GO_BiologicalProcess-EBI-UniProt-GOA-ACAP-ARAP_25.05.2022_00h00	6.09344e-07	2.87033e-06	1.11356e-06	2.80451e-06	[4, 5, 6, 8]	Group60	10.7143	15	[CCNB1, DCTN1, DRG1, FLNA, INTS13, KIF4A, NDC80, NUF2, NUMA1, RAE1, RAN, SMC1A, SMC3, TTK, TUBG1]
GO:0032271	regulation of protein polymerization	GO_BiologicalProcess-EBI-UniProt-GOA-ACAP-ARAP_25.05.2022_00h00	0.00920162	0.0138995	1.11356e-06	2.80451e-06	[5, 6, 7]	Group60	5.14019	11	[CTTN, DCTN1, DRG1, HIP1R, HSP90AA1, NUMA1, OCLN, PAK1, SPTBN1, TWF1, VASP]
GO:0051258	protein polymerization	GO_BiologicalProcess-EBI-UniProt-GOA-ACAP-ARAP_25.05.2022_00h00	0.000468754	0.00114941	1.11356e-06	2.80451e-06	[6]	Group60	5.66667	17	[CTTN, DCTN1, DIAPH1, DIAPH3, DNM1L, DRG1, HIP1R, HSP90AA1, NUMA1, OCLN, PAK1, PRKN, SPTBN1, TUBG1, TWF1, UBE2K, VASP]
GO:0051495	positive regulation of cytoskeleton organization	GO_BiologicalProcess-EBI-UniProt-GOA-ACAP-ARAP_25.05.2022_00h00	0.0401703	0.0479366	1.11356e-06	2.80451e-06	[5, 6, 7]	Group60	4.4335	9	[CTTN, DCTN1, DRG1, FHOD1, NUMA1, OCLN, PAK1, ROCK2, VASP]
GO:0097581	lamellipodium organization	GO_BiologicalProcess-EBI-UniProt-GOA-ACAP-ARAP_25.05.2022_00h00	0.00693054	0.0108822	1.11356e-06	2.80451e-06	[6]	Group60	7.07071	7	[ACTR2, CTTN, DNM2, HSP90AA1, OCLN, TWF1, VAV2]
GO:0032273	positive regulation of protein polymerization	GO_BiologicalProcess-EBI-UniProt-GOA-ACAP-ARAP_25.05.2022_00h00	0.00163102	0.00328036	1.11356e-06	2.80451e-06	[5, 6, 7, 8]	Group60	8.16327	8	[CTTN, DCTN1, DRG1, HSP90AA1, NUMA1, OCLN, PAK1, VASP]
GO:0046785	microtubule polymerization	GO_BiologicalProcess-EBI-UniProt-GOA-ACAP-ARAP_25.05.2022_00h00	0.0192045	0.0259442	1.11356e-06	2.80451e-06	[5, 7, 8]	Group60	6.38298	6	[DCTN1, DRG1, NUMA1, OCLN, PAK1, TUBG1]
GO:0000132	establishment of mitotic spindle orientation	GO_BiologicalProcess-EBI-UniProt-GOA-ACAP-ARAP_25.05.2022_00h00	0.0402173	0.0478332	1.11356e-06	2.80451e-06	[5, 6, 7, 9]	Group60	8.82353	3	[DCTN1, NDC80, NUMA1]
GO:0060236	regulation of mitotic spindle organization	GO_BiologicalProcess-EBI-UniProt-GOA-ACAP-ARAP_25.05.2022_00h00	0.0224023	0.0294854	1.11356e-06	2.80451e-06	[5, 6, 7, 8, 9]	Group60	8.33333	4	[DCTN1, DRG1, NUMA1, RAE1]
GO:0031116	positive regulation of microtubule polymerization	GO_BiologicalProcess-EBI-UniProt-GOA-ACAP-ARAP_25.05.2022_00h00	0.00151721	0.00310377	1.11356e-06	2.80451e-06	[5, 6, 7, 8, 9, 10]	Group60	13.1579	5	[DCTN1, DRG1, NUMA1, OCLN, PAK1]
GO:0000226	microtubule cytoskeleton organization	GO_BiologicalProcess-EBI-UniProt-GOA-ACAP-ARAP_25.05.2022_00h00	2.36491e-05	8.0632e-05	4.63116e-09	2.09946e-08	[3, 6]	Group59	4.83642	34	[ARHGEF2, CCNB1, CDK1, CHEK1, DCTN1, DRG1, FLNA, HOOK1, HOOK2, INTS13, KIF2C, KIF4A, NCOR1, NDC80, NUF2, NUMA1, OCLN, ODF2, PAK1, PPP2R1A, RAE1, RAN, ROCK2, SMC1A, SMC3, TAOK1, TTK, TUBA1C, TUBA3E, TUBB, TUBB1, TUBB3, TUBB4B, TUBG1]
GO:0007051	spindle organization	GO_BiologicalProcess-EBI-UniProt-GOA-ACAP-ARAP_25.05.2022_00h00	8.32105e-07	3.72367e-06	4.63116e-09	2.09946e-08	[3, 4, 7]	Group59	8.44444	19	[CCNB1, DCTN1, DRG1, FLNA, INTS13, KIF4A, NCOR1, NDC80, NUF2, NUMA1, PPP2R1A, RAE1, RAN, SMC1A, SMC3, TTK, TUBB, TUBB1, TUBG1]
GO:0000819	sister chromatid segregation	GO_BiologicalProcess-EBI-UniProt-GOA-ACAP-ARAP_25.05.2022_00h00	4.81094e-12	8.20151e-11	4.63116e-09	2.09946e-08	[4, 5, 6]	Group59	10.9375	28	[ANAPC1, ATM, BUB1, BUB1B, BUB3, CCNB1, CDC16, CDC27, FEN1, IK, KIF2C, KIF4A, MCMBP, MRE11, NDC80, NIPBL, NUF2, NUMA1, PPP2R1A, RAD21, RAN, SMARCA5, SMC1A, SMC2, SMC3, SMC4, TTK, TUBG1]
GO:0140014	mitotic nuclear division	GO_BiologicalProcess-EBI-UniProt-GOA-ACAP-ARAP_25.05.2022_00h00	1.41614e-09	1.23653e-08	4.63116e-09	2.09946e-08	[4, 5, 7]	Group59	8.33333	29	[ANAPC1, ANLN, ATM, BUB1, BUB1B, BUB3, CCNB1, CDC16, CDC27, CHEK1, DRG1, FLNA, IK, KIF2C, KIF4A, NDC80, NIPBL, NUF2, NUMA1, PPP2R1A, RAD21, RAN, SMARCA5, SMC1A, SMC2, SMC3, SMC4, TTK, TUBG1]
GO:0034085	establishment of sister chromatid cohesion	GO_BiologicalProcess-EBI-UniProt-GOA-ACAP-ARAP_25.05.2022_00h00	0.000472315	0.00115026	4.63116e-09	2.09946e-08	[3, 4, 5, 6, 7, 8]	Group59	23.5294	4	[NIPBL, RAD21, SMC1A, SMC3]
GO:0007052	mitotic spindle organization	GO_BiologicalProcess-EBI-UniProt-GOA-ACAP-ARAP_25.05.2022_00h00	6.09344e-07	2.87033e-06	4.63116e-09	2.09946e-08	[4, 5, 6, 8]	Group59	10.7143	15	[CCNB1, DCTN1, DRG1, FLNA, INTS13, KIF4A, NDC80, NUF2, NUMA1, RAE1, RAN, SMC1A, SMC3, TTK, TUBG1]
GO:0000070	mitotic sister chromatid segregation	GO_BiologicalProcess-EBI-UniProt-GOA-ACAP-ARAP_25.05.2022_00h00	2.44492e-11	3.50112e-10	4.63116e-09	2.09946e-08	[4, 5, 6, 7, 8]	Group59	11.4679	25	[ANAPC1, ATM, BUB1, BUB1B, BUB3, CCNB1, CDC16, CDC27, IK, KIF2C, KIF4A, NDC80, NIPBL, NUF2, NUMA1, PPP2R1A, RAD21, RAN, SMARCA5, SMC1A, SMC2, SMC3, SMC4, TTK, TUBG1]
GO:0000280	nuclear division	GO_BiologicalProcess-EBI-UniProt-GOA-ACAP-ARAP_25.05.2022_00h00	6.6772e-08	3.91875e-07	4.63116e-09	2.09946e-08	[6]	Group59	6.42023	33	[ACTR2, ANAPC1, ANLN, ATM, BUB1, BUB1B, BUB3, CCNB1, CDC16, CDC27, CHEK1, DRG1, FLNA, IK, KIF2C, KIF4A, MRE11, NDC80, NIPBL, NUF2, NUMA1, PPP2R1A, RAD21, RAD50, RAN, SMARCA5, SMC1A, SMC2, SMC3, SMC4, TEX11, TTK, TUBG1]
GO:0051225	spindle assembly	GO_BiologicalProcess-EBI-UniProt-GOA-ACAP-ARAP_25.05.2022_00h00	0.00266747	0.00494794	4.63116e-09	2.09946e-08	[4, 5, 7, 8]	Group59	6.45161	10	[DRG1, FLNA, KIF4A, NCOR1, NDC80, NUMA1, SMC1A, SMC3, TUBB, TUBB1]
GO:0140694	non-membrane-bounded organelle assembly	GO_BiologicalProcess-EBI-UniProt-GOA-ACAP-ARAP_25.05.2022_00h00	0.00388551	0.00685227	4.63116e-09	2.09946e-08	[6]	Group59	4.43925	19	[ANLN, BRIX1, DDX3X, DRG1, EIF2S1, FLNA, KIF4A, MDN1, NCOR1, NDC80, NUMA1, PRKDC, RPL23A, RPS14, SMC1A, SMC3, TOX4, TUBB, TUBB1]
GO:0007064	mitotic sister chromatid cohesion	GO_BiologicalProcess-EBI-UniProt-GOA-ACAP-ARAP_25.05.2022_00h00	0.0242824	0.031158	4.63116e-09	2.09946e-08	[4, 5, 6, 7, 8, 9]	Group59	10.7143	3	[NIPBL, SMC1A, SMC3]
GO:0042255	ribosome assembly	GO_BiologicalProcess-EBI-UniProt-GOA-ACAP-ARAP_25.05.2022_00h00	0.000744564	0.00166596	4.63116e-09	2.09946e-08	[6, 7]	Group59	10.4478	7	[BRIX1, DDX3X, EIF2S1, MDN1, PRKDC, RPL23A, RPS14]
GO:0060236	regulation of mitotic spindle organization	GO_BiologicalProcess-EBI-UniProt-GOA-ACAP-ARAP_25.05.2022_00h00	0.0224023	0.0294854	4.63116e-09	2.09946e-08	[5, 6, 7, 8, 9]	Group59	8.33333	4	[DCTN1, DRG1, NUMA1, RAE1]
GO:0090307	mitotic spindle assembly	GO_BiologicalProcess-EBI-UniProt-GOA-ACAP-ARAP_25.05.2022_00h00	0.0339792	0.0415173	4.63116e-09	2.09946e-08	[5, 6, 7, 8, 9]	Group59	6.25	5	[DRG1, FLNA, KIF4A, SMC1A, SMC3]
GO:0042770	signal transduction in response to DNA damage	GO_BiologicalProcess-EBI-UniProt-GOA-ACAP-ARAP_25.05.2022_00h00	0.000168368	0.000467252	3.11624e-10	1.76587e-09	[4, 5, 6]	Group58	7.03518	14	[ATM, ATR, BABAM1, BLM, CDK1, CHEK1, KDM1A, MRE11, MSH2, NBN, PRKDC, SYF2, TAOK1, ZNF830]
GO:0000075	cell cycle checkpoint signaling	GO_BiologicalProcess-EBI-UniProt-GOA-ACAP-ARAP_25.05.2022_00h00	2.19655e-10	2.45739e-09	3.11624e-10	1.76587e-09	[4, 5, 6, 7, 8]	Group58	11.2745	23	[ATM, ATR, BABAM1, BLM, BUB1, BUB1B, BUB3, CCNB1, CDK1, CHEK1, IK, MRE11, MSH2, NABP2, NBN, NDC80, NUF2, PRKDC, RAD50, SYF2, TAOK1, TTK, ZNF830]
GO:0006310	DNA recombination	GO_BiologicalProcess-EBI-UniProt-GOA-ACAP-ARAP_25.05.2022_00h00	1.04279e-08	7.61876e-08	3.11624e-10	1.76587e-09	[5, 6, 7]	Group58	7.84314	28	[ACTR2, ATM, BLM, BRD8, CHEK1, EXOSC6, FEN1, KDM1A, KPNA1, MORF4L1, MRE11, MSH2, MSH6, NABP2, NBN, NIPBL, NONO, PRKDC, RAD21, RAD50, RIF1, SETX, SMARCAD1, SMCHD1, TEX11, UBE2N, UCHL5, XRCC6]
GO:0051053	negative regulation of DNA metabolic process	GO_BiologicalProcess-EBI-UniProt-GOA-ACAP-ARAP_25.05.2022_00h00	7.19781e-05	0.000220241	3.11624e-10	1.76587e-09	[4, 5, 6, 7, 8]	Group58	8.07453	13	[ATM, ATR, BLM, CHEK1, GTPBP4, MSH2, MSH6, NBN, NIBAN2, RAD50, RIF1, SMCHD1, ZNF830]
GO:0002562	somatic diversification of immune receptors via germline recombination within a single locus	GO_BiologicalProcess-EBI-UniProt-GOA-ACAP-ARAP_25.05.2022_00h00	0.00227845	0.00433876	3.11624e-10	1.76587e-09	[3, 4, 6, 7, 8, 9]	Group58	8.64198	7	[ATM, EXOSC6, MSH2, MSH6, NBN, PRKDC, RIF1]
GO:0000018	regulation of DNA recombination	GO_BiologicalProcess-EBI-UniProt-GOA-ACAP-ARAP_25.05.2022_00h00	6.68127e-07	3.02771e-06	3.11624e-10	1.76587e-09	[5, 6, 7, 8]	Group58	10.6383	15	[ACTR2, BLM, BRD8, CHEK1, EXOSC6, KDM1A, KPNA1, MORF4L1, MRE11, MSH2, MSH6, RAD50, RIF1, SMARCAD1, SMCHD1]
GO:0006302	double-strand break repair	GO_BiologicalProcess-EBI-UniProt-GOA-ACAP-ARAP_25.05.2022_00h00	2.90889e-07	1.44636e-06	3.11624e-10	1.76587e-09	[6, 7, 8]	Group58	7.47664	24	[ACTR2, ATM, ATR, BABAM1, BLM, BRD8, CHEK1, FEN1, KDM1A, MORF4L1, MRE11, MSH2, NABP2, NBN, NIPBL, PRKDC, RAD21, RAD50, RIF1, SETX, SMARCAD1, SMCHD1, UBE2N, XRCC6]
GO:0008156	negative regulation of DNA replication	GO_BiologicalProcess-EBI-UniProt-GOA-ACAP-ARAP_25.05.2022_00h00	0.00920974	0.0138533	3.11624e-10	1.76587e-09	[5, 6, 7, 8, 9]	Group58	10.8108	4	[ATR, BLM, GTPBP4, ZNF830]
GO:0010389	regulation of G2/M transition of mitotic cell cycle	GO_BiologicalProcess-EBI-UniProt-GOA-ACAP-ARAP_25.05.2022_00h00	9.47667e-08	5.30101e-07	3.11624e-10	1.76587e-09	[6, 7, 8]	Group58	13.3333	14	[ATM, BABAM1, BLM, CCNB1, CDK1, CHEK1, MRE11, NABP2, NBN, RAD21, RAD50, SYF2, TAOK1, ZNF830]
GO:0045005	DNA-templated DNA replication maintenance of fidelity	GO_BiologicalProcess-EBI-UniProt-GOA-ACAP-ARAP_25.05.2022_00h00	7.1181e-06	2.74008e-05	3.11624e-10	1.76587e-09	[5, 6, 7, 8, 9]	Group58	15	9	[ATR, BLM, CDK9, MRE11, NBN, POLD1, POLE, RAD50, ZNF830]
GO:0045910	negative regulation of DNA recombination	GO_BiologicalProcess-EBI-UniProt-GOA-ACAP-ARAP_25.05.2022_00h00	0.00471425	0.00796086	3.11624e-10	1.76587e-09	[5, 6, 7, 8, 9]	Group58	10.2041	5	[BLM, MSH2, MSH6, RIF1, SMCHD1]
GO:0031297	replication fork processing	GO_BiologicalProcess-EBI-UniProt-GOA-ACAP-ARAP_25.05.2022_00h00	0.000946103	0.00202817	3.11624e-10	1.76587e-09	[6, 7, 8, 9, 10]	Group58	11.7647	6	[ATR, BLM, CDK9, MRE11, NBN, RAD50]
GO:0045190	isotype switching	GO_BiologicalProcess-EBI-UniProt-GOA-ACAP-ARAP_25.05.2022_00h00	0.00895106	0.0135783	3.11624e-10	1.76587e-09	[6, 7, 9, 10, 11, 12]	Group58	8.77193	5	[EXOSC6, MSH2, MSH6, NBN, RIF1]
GO:0010629	negative regulation of gene expression	GO_BiologicalProcess-EBI-UniProt-GOA-ACAP-ARAP_25.05.2022_00h00	8.77134e-08	4.98435e-07	4.90032e-11	3.02929e-10	[4, 5, 6]	Group57	4.91029	52	[ANXA7, ATM, BAZ1A, CDK1, CHD4, CHRNA7, CLP1, DDX3X, EIF2S1, EIF3E, ELAVL1, ETF1, EXOSC5, EXOSC6, FERMT1, FN1, HELLS, HNRNPA0, HNRNPAB, HNRNPK, HOMER3, HSP90AB1, ILF3, KDM1A, KMT2D, MAP2K2, MBD2, MBD3, NCL, NCOR1, NUP155, OCLN, PAWR, PKP3, PRKN, RAN, RBM10, RBM4, RIF1, ROCK2, RPS6KA4, SETDB1, SMARCA5, SMCHD1, SND1, SRSF6, TAF15, TIAL1, TRUB1, UPF2, VIM, YBX3]
GO:0031330	negative regulation of cellular catabolic process	GO_BiologicalProcess-EBI-UniProt-GOA-ACAP-ARAP_25.05.2022_00h00	0.00801968	0.0123221	4.90032e-11	3.02929e-10	[4, 5, 6]	Group57	4.83271	13	[EIF3H, EIF4G2, ELAVL1, HNRNPA0, HNRNPAB, HSP90AB1, PKP3, RBM10, RRAGA, TAF15, TAF9, UCHL5, YBX3]
GO:0006401	RNA catabolic process	GO_BiologicalProcess-EBI-UniProt-GOA-ACAP-ARAP_25.05.2022_00h00	0.000565219	0.00131395	4.90032e-11	3.02929e-10	[5, 6, 7]	Group57	5.57377	17	[ATM, EIF3E, ELAVL1, ETF1, EXOSC5, EXOSC6, FEN1, HNRNPA0, HNRNPAB, PKP3, RBM10, ROCK2, SND1, TAF15, UPF2, VIM, YBX3]
GO:1903311	regulation of mRNA metabolic process	GO_BiologicalProcess-EBI-UniProt-GOA-ACAP-ARAP_25.05.2022_00h00	3.4802e-05	0.000113265	4.90032e-11	3.02929e-10	[5, 6, 7, 8]	Group57	6.30915	20	[CDK9, ELAVL1, EXOSC5, HNRNPA0, HNRNPAB, HNRNPK, NCL, PKP3, PUF60, RBM10, RBM15, RBM39, RBM4, ROCK2, SF3B4, SNW1, SRSF6, TAF15, VIM, YBX3]
GO:0043484	regulation of RNA splicing	GO_BiologicalProcess-EBI-UniProt-GOA-ACAP-ARAP_25.05.2022_00h00	4.08129e-07	1.97446e-06	4.90032e-11	3.02929e-10	[5, 6, 7, 8, 9]	Group57	9.27835	18	[AHNAK, CDK12, FAM50A, HNRNPH1, HNRNPK, NCL, PUF60, RBM10, RBM15, RBM22, RBM39, RBM4, SETX, SF3B4, SNW1, SRSF5, SRSF6, TAF9]
GO:0061013	regulation of mRNA catabolic process	GO_BiologicalProcess-EBI-UniProt-GOA-ACAP-ARAP_25.05.2022_00h00	0.0120634	0.0173442	4.90032e-11	3.02929e-10	[5, 6, 7, 8, 9]	Group57	5.18135	10	[ELAVL1, EXOSC5, HNRNPA0, HNRNPAB, PKP3, RBM10, ROCK2, TAF15, VIM, YBX3]
GO:1903312	negative regulation of mRNA metabolic process	GO_BiologicalProcess-EBI-UniProt-GOA-ACAP-ARAP_25.05.2022_00h00	0.000386396	0.000967341	4.90032e-11	3.02929e-10	[5, 6, 7, 8, 9]	Group57	9.09091	9	[ELAVL1, HNRNPA0, HNRNPAB, HNRNPK, PKP3, RBM10, SRSF6, TAF15, YBX3]
GO:0000956	nuclear-transcribed mRNA catabolic process	GO_BiologicalProcess-EBI-UniProt-GOA-ACAP-ARAP_25.05.2022_00h00	0.0284708	0.0357633	4.90032e-11	3.02929e-10	[6, 7, 8, 9]	Group57	5.34351	7	[ATM, EIF3E, ETF1, EXOSC5, EXOSC6, HNRNPAB, UPF2]
GO:0050684	regulation of mRNA processing	GO_BiologicalProcess-EBI-UniProt-GOA-ACAP-ARAP_25.05.2022_00h00	0.000492062	0.00118227	4.90032e-11	3.02929e-10	[6, 7, 8, 9]	Group57	7.48299	11	[CDK9, HNRNPK, NCL, PUF60, RBM10, RBM15, RBM39, RBM4, SF3B4, SNW1, SRSF6]
GO:1902373	negative regulation of mRNA catabolic process	GO_BiologicalProcess-EBI-UniProt-GOA-ACAP-ARAP_25.05.2022_00h00	0.00145827	0.0030177	4.90032e-11	3.02929e-10	[5, 6, 7, 8, 9, 10]	Group57	9.33333	7	[ELAVL1, HNRNPA0, HNRNPAB, PKP3, RBM10, TAF15, YBX3]
GO:0048255	mRNA stabilization	GO_BiologicalProcess-EBI-UniProt-GOA-ACAP-ARAP_25.05.2022_00h00	0.0134805	0.0190001	4.90032e-11	3.02929e-10	[5, 6, 7, 8, 9, 10, 11]	Group57	7.93651	5	[ELAVL1, HNRNPA0, RBM10, TAF15, YBX3]
GO:0032435	negative regulation of proteasomal ubiquitin-dependent protein catabolic process	GO_BiologicalProcess-EBI-UniProt-GOA-ACAP-ARAP_25.05.2022_00h00	0.0101147	0.0150252	4.90032e-11	3.02929e-10	[6, 7, 8, 9, 10, 11]	Group57	10.5263	4	[EIF3H, HSP90AB1, TAF9, UCHL5]
GO:0048025	negative regulation of mRNA splicing, via spliceosome	GO_BiologicalProcess-EBI-UniProt-GOA-ACAP-ARAP_25.05.2022_00h00	0.014251	0.0200074	4.90032e-11	3.02929e-10	[6, 7, 8, 9, 10, 11, 12, 13]	Group57	13.0435	3	[HNRNPK, RBM10, SRSF6]
GO:0061621	canonical glycolysis	GO_BiologicalProcess-EBI-UniProt-GOA-ACAP-ARAP_25.05.2022_00h00	0.0160208	0.0219749	1.80818e-05	3.51305e-05	[4, 8, 9, 11, 12, 13, 14, 15]	Group56	12.5	3	[HOOK1, HOOK2, PFKM]
GO:0032507	maintenance of protein location in cell	GO_BiologicalProcess-EBI-UniProt-GOA-ACAP-ARAP_25.05.2022_00h00	0.0055396	0.00913906	1.80818e-05	3.51305e-05	[3, 4, 6]	Group56	8.33333	6	[HOOK1, HOOK2, HSPA5, RANGAP1, RIT2, TWF1]
GO:0031122	cytoplasmic microtubule organization	GO_BiologicalProcess-EBI-UniProt-GOA-ACAP-ARAP_25.05.2022_00h00	0.0172334	0.0234584	1.80818e-05	3.51305e-05	[4, 5, 7]	Group56	7.46269	5	[DCTN1, HOOK1, HOOK2, NUMA1, TUBG1]
GO:0007041	lysosomal transport	GO_BiologicalProcess-EBI-UniProt-GOA-ACAP-ARAP_25.05.2022_00h00	0.00418709	0.00724144	1.80818e-05	3.51305e-05	[5, 6]	Group56	6.47482	9	[ARL8B, HOOK1, HOOK2, LAMP2, PIK3R4, PRKN, SCYL2, TSG101, VPS33B]
GO:0031109	microtubule polymerization or depolymerization	GO_BiologicalProcess-EBI-UniProt-GOA-ACAP-ARAP_25.05.2022_00h00	0.00399284	0.00697286	1.80818e-05	3.51305e-05	[4, 7]	Group56	6.52174	9	[ARHGEF2, DCTN1, DRG1, KIF2C, NUMA1, OCLN, PAK1, TAOK1, TUBG1]
GO:0072595	maintenance of protein localization in organelle	GO_BiologicalProcess-EBI-UniProt-GOA-ACAP-ARAP_25.05.2022_00h00	0.0224023	0.0294854	1.80818e-05	3.51305e-05	[4, 5, 6, 7]	Group56	8.33333	4	[HOOK1, HOOK2, HSPA5, RANGAP1]
GO:0008333	endosome to lysosome transport	GO_BiologicalProcess-EBI-UniProt-GOA-ACAP-ARAP_25.05.2022_00h00	0.00765956	0.0119223	1.80818e-05	3.51305e-05	[5, 6, 7]	Group56	7.79221	6	[ARL8B, HOOK1, HOOK2, SCYL2, TSG101, VPS33B]
GO:0019200	carbohydrate kinase activity	GO_BiologicalProcess-EBI-UniProt-GOA-ACAP-ARAP_25.05.2022_00h00	0.00191738	0.00375093	1.80818e-05	3.51305e-05	[5, 6, 7]	Group56	12.5	5	[HOOK1, HOOK2, PFKM, PRKN, RANBP2]
GO:0046785	microtubule polymerization	GO_BiologicalProcess-EBI-UniProt-GOA-ACAP-ARAP_25.05.2022_00h00	0.0192045	0.0259442	1.80818e-05	3.51305e-05	[5, 7, 8]	Group56	6.38298	6	[DCTN1, DRG1, NUMA1, OCLN, PAK1, TUBG1]
GO:0000132	establishment of mitotic spindle orientation	GO_BiologicalProcess-EBI-UniProt-GOA-ACAP-ARAP_25.05.2022_00h00	0.0402173	0.0478332	1.80818e-05	3.51305e-05	[5, 6, 7, 9]	Group56	8.82353	3	[DCTN1, NDC80, NUMA1]
GO:0004340	glucokinase activity	GO_BiologicalProcess-EBI-UniProt-GOA-ACAP-ARAP_25.05.2022_00h00	0.00217848	0.00417057	1.80818e-05	3.51305e-05	[5, 6, 7, 8, 9]	Group56	16	4	[HOOK1, HOOK2, PRKN, RANBP2]
GO:0060236	regulation of mitotic spindle organization	GO_BiologicalProcess-EBI-UniProt-GOA-ACAP-ARAP_25.05.2022_00h00	0.0224023	0.0294854	1.80818e-05	3.51305e-05	[5, 6, 7, 8, 9]	Group56	8.33333	4	[DCTN1, DRG1, NUMA1, RAE1]
GO:0006412	translation	GO_BiologicalProcess-EBI-UniProt-GOA-ACAP-ARAP_25.05.2022_00h00	1.99284e-11	2.97266e-10	1.69681e-12	1.15383e-11	[4, 5, 6, 7]	Group55	6.61157	48	[ABCF1, BZW1, BZW2, DDX3X, DRG1, EEF1A1, EEFSEC, EIF2S1, EIF2S2, EIF2S3, EIF3E, EIF3F, EIF3G, EIF3H, EIF3I, EIF3L, EIF4A1, EIF4G2, EIF5B, ELAVL1, ETF1, EXOSC5, HBS1L, ILF3, LRRC47, NCL, PKP3, PRKDC, RBM4, ROCK2, RPL12, RPL13, RPL19, RPL22, RPL23A, RPL3, RPL31, RPL36, RPL4, RPL7A, RPS14, RPS18, RPS25, RPS6KB2, TRAP1, TUFM, VIM, YBX3]
GO:0010608	post-transcriptional regulation of gene expression	GO_BiologicalProcess-EBI-UniProt-GOA-ACAP-ARAP_25.05.2022_00h00	4.43905e-12	7.94589e-11	1.69681e-12	1.15383e-11	[5, 6]	Group55	7.35786	44	[ABCF1, BZW1, BZW2, CLP1, DDX3X, EEF1A1, EEFSEC, EIF2S1, EIF2S2, EIF2S3, EIF3E, EIF3F, EIF3G, EIF3H, EIF3I, EIF3L, EIF4A1, EIF4G2, EIF5B, ELAVL1, ETF1, EXOSC5, HBS1L, HNRNPA0, ILF3, MAP2K2, NCL, NCOR1, PKP3, PRKDC, RAN, RBM10, RBM4, ROCK2, RPL22, RPS14, RPS6KB2, TAF15, TIAL1, TRAP1, TRUB1, TUFM, VIM, YBX3]
GO:2000112	regulation of cellular macromolecule biosynthetic process	GO_BiologicalProcess-EBI-UniProt-GOA-ACAP-ARAP_25.05.2022_00h00	1.74074e-08	1.19843e-07	1.69681e-12	1.15383e-11	[5, 6]	Group55	6.40569	36	[ABCF1, BZW1, BZW2, DDX3X, EEF1A1, EEFSEC, EIF2S1, EIF2S2, EIF2S3, EIF3E, EIF3F, EIF3G, EIF3H, EIF3I, EIF3L, EIF4A1, EIF4G2, EIF5B, ELAVL1, ETF1, EXOSC5, HBS1L, ILF3, NCL, PAWR, PKP3, PRKDC, RBM4, ROCK2, RPL22, RPS14, RPS6KB2, TRAP1, TUFM, VIM, YBX3]
GO:0006413	translational initiation	GO_BiologicalProcess-EBI-UniProt-GOA-ACAP-ARAP_25.05.2022_00h00	3.73942e-09	3.04253e-08	1.69681e-12	1.15383e-11	[3, 5, 6, 7, 8]	Group55	13.3858	17	[BZW1, BZW2, DDX3X, EIF2S1, EIF2S2, EIF2S3, EIF3E, EIF3F, EIF3G, EIF3H, EIF3I, EIF3L, EIF4A1, EIF4G2, EIF5B, RBM4, RPS6KB2]
GO:0002181	cytoplasmic translation	GO_BiologicalProcess-EBI-UniProt-GOA-ACAP-ARAP_25.05.2022_00h00	2.0972e-14	5.77537e-13	1.69681e-12	1.15383e-11	[5, 6, 7, 8]	Group55	14.8571	26	[DRG1, EIF2S2, EIF2S3, EIF3E, EIF3F, EIF3G, EIF3H, EIF3I, EIF3L, EIF4A1, ETF1, RBM4, RPL12, RPL13, RPL19, RPL22, RPL23A, RPL3, RPL31, RPL36, RPL4, RPL7A, RPS14, RPS18, RPS25, YBX3]
GO:0002183	cytoplasmic translational initiation	GO_BiologicalProcess-EBI-UniProt-GOA-ACAP-ARAP_25.05.2022_00h00	1.35277e-08	9.6858e-08	1.69681e-12	1.15383e-11	[4, 6, 7, 8, 9]	Group55	25	10	[EIF2S2, EIF2S3, EIF3E, EIF3F, EIF3G, EIF3H, EIF3I, EIF3L, EIF4A1, RBM4]
GO:0006446	regulation of translational initiation	GO_BiologicalProcess-EBI-UniProt-GOA-ACAP-ARAP_25.05.2022_00h00	2.03245e-05	7.1335e-05	1.69681e-12	1.15383e-11	[4, 6, 7, 8, 9]	Group55	11.7647	10	[BZW1, BZW2, DDX3X, EIF2S1, EIF3E, EIF3H, EIF4G2, EIF5B, RBM4, RPS6KB2]
GO:0001732	formation of cytoplasmic translation initiation complex	GO_BiologicalProcess-EBI-UniProt-GOA-ACAP-ARAP_25.05.2022_00h00	4.37178e-08	2.65271e-07	1.69681e-12	1.15383e-11	[5, 6, 7, 8, 9, 10]	Group55	41.1765	7	[EIF2S2, EIF3E, EIF3F, EIF3G, EIF3H, EIF3I, EIF3L]
GO:0045182	translation regulator activity	GO_BiologicalProcess-EBI-UniProt-GOA-ACAP-ARAP_25.05.2022_00h00	3.30084e-11	4.37667e-10	1.69681e-12	1.15383e-11	[6, 7, 8, 9]	Group55	13.7255	21	[ABCF1, EEF1A1, EEFSEC, EIF2S1, EIF2S2, EIF2S3, EIF3E, EIF3F, EIF3G, EIF3H, EIF3I, EIF3L, EIF4A1, EIF4G2, EIF5B, ETF1, HBS1L, PKP3, RPL22, RPS14, TUFM]
GO:0008135	translation factor activity, RNA binding	GO_BiologicalProcess-EBI-UniProt-GOA-ACAP-ARAP_25.05.2022_00h00	1.85277e-12	4.14557e-11	1.69681e-12	1.15383e-11	[5, 6, 7, 8, 9, 10, 11]	Group55	19.5652	18	[ABCF1, EEF1A1, EEFSEC, EIF2S1, EIF2S2, EIF2S3, EIF3E, EIF3F, EIF3G, EIF3H, EIF3I, EIF3L, EIF4A1, EIF4G2, EIF5B, ETF1, HBS1L, TUFM]
GO:0003743	translation initiation factor activity	GO_BiologicalProcess-EBI-UniProt-GOA-ACAP-ARAP_25.05.2022_00h00	1.27892e-09	1.14463e-08	1.69681e-12	1.15383e-11	[4, 6, 7, 8, 9, 10, 11, 12]	Group55	23.0769	12	[EIF2S1, EIF2S2, EIF2S3, EIF3E, EIF3F, EIF3G, EIF3H, EIF3I, EIF3L, EIF4A1, EIF4G2, EIF5B]
GO:0070192	chromosome organization involved in meiotic cell cycle	GO_BiologicalProcess-EBI-UniProt-GOA-ACAP-ARAP_25.05.2022_00h00	2.43692e-07	1.22876e-06	5.61031e-09	2.24413e-08	[3, 4, 5, 6]	Group54	14.8148	12	[ATM, BUB1, BUB1B, MRE11, PPP2R1A, RAD21, RAD50, SMC1A, SMC2, SMC3, SMC4, TEX11]
GO:0140013	meiotic nuclear division	GO_BiologicalProcess-EBI-UniProt-GOA-ACAP-ARAP_25.05.2022_00h00	2.10475e-05	7.31553e-05	5.61031e-09	2.24413e-08	[3, 4, 5, 7]	Group54	7.6555	16	[ACTR2, ATM, BUB1, BUB1B, MRE11, NDC80, NUF2, PPP2R1A, RAD21, RAD50, SMC1A, SMC2, SMC3, SMC4, TEX11, TTK]
GO:0000819	sister chromatid segregation	GO_BiologicalProcess-EBI-UniProt-GOA-ACAP-ARAP_25.05.2022_00h00	4.81094e-12	8.20151e-11	5.61031e-09	2.24413e-08	[4, 5, 6]	Group54	10.9375	28	[ANAPC1, ATM, BUB1, BUB1B, BUB3, CCNB1, CDC16, CDC27, FEN1, IK, KIF2C, KIF4A, MCMBP, MRE11, NDC80, NIPBL, NUF2, NUMA1, PPP2R1A, RAD21, RAN, SMARCA5, SMC1A, SMC2, SMC3, SMC4, TTK, TUBG1]
GO:0007062	sister chromatid cohesion	GO_BiologicalProcess-EBI-UniProt-GOA-ACAP-ARAP_25.05.2022_00h00	2.3061e-06	9.59981e-06	5.61031e-09	2.24413e-08	[3, 4, 5, 6, 7]	Group54	14.9254	10	[BUB1, BUB1B, FEN1, MCMBP, MRE11, NIPBL, PPP2R1A, RAD21, SMC1A, SMC3]
GO:0045132	meiotic chromosome segregation	GO_BiologicalProcess-EBI-UniProt-GOA-ACAP-ARAP_25.05.2022_00h00	1.71395e-07	9.02342e-07	5.61031e-09	2.24413e-08	[3, 4, 5, 6, 8]	Group54	12.7273	14	[ACTR2, ATM, BUB1, BUB1B, MRE11, NUF2, PPP2R1A, RAD21, SMC1A, SMC2, SMC3, SMC4, TEX11, TTK]
GO:0034085	establishment of sister chromatid cohesion	GO_BiologicalProcess-EBI-UniProt-GOA-ACAP-ARAP_25.05.2022_00h00	0.000472315	0.00115026	5.61031e-09	2.24413e-08	[3, 4, 5, 6, 7, 8]	Group54	23.5294	4	[NIPBL, RAD21, SMC1A, SMC3]
GO:0007063	regulation of sister chromatid cohesion	GO_BiologicalProcess-EBI-UniProt-GOA-ACAP-ARAP_25.05.2022_00h00	0.0125983	0.0180407	5.61031e-09	2.24413e-08	[4, 5, 6, 7, 8]	Group54	13.6364	3	[BUB1, FEN1, RAD21]
GO:0007064	mitotic sister chromatid cohesion	GO_BiologicalProcess-EBI-UniProt-GOA-ACAP-ARAP_25.05.2022_00h00	0.0242824	0.031158	5.61031e-09	2.24413e-08	[4, 5, 6, 7, 8, 9]	Group54	10.7143	3	[NIPBL, SMC1A, SMC3]
GO:0051177	meiotic sister chromatid cohesion	GO_BiologicalProcess-EBI-UniProt-GOA-ACAP-ARAP_25.05.2022_00h00	1.23813e-06	5.34036e-06	5.61031e-09	2.24413e-08	[4, 5, 6, 7, 8, 10]	Group54	35.2941	6	[BUB1, BUB1B, PPP2R1A, RAD21, SMC1A, SMC3]
GO:0051754	meiotic sister chromatid cohesion, centromeric	GO_BiologicalProcess-EBI-UniProt-GOA-ACAP-ARAP_25.05.2022_00h00	0.000108604	0.00031869	5.61031e-09	2.24413e-08	[5, 6, 7, 8, 9, 11]	Group54	60	3	[BUB1, BUB1B, PPP2R1A]
GO:0006259	DNA metabolic process	GO_BiologicalProcess-EBI-UniProt-GOA-ACAP-ARAP_25.05.2022_00h00	1.53757e-20	7.86355e-19	1.86196e-19	2.11022e-18	[4, 5, 6]	Group53	7.0922	80	[ACTR2, ATM, ATR, BABAM1, BAZ1A, BLM, BRD8, CCT2, CCT3, CCT4, CCT5, CCT6A, CCT7, CCT8, CDK1, CDK9, CHEK1, CUL4B, DDX21, EXOSC5, EXOSC6, FANCI, FEN1, GTF2I, GTPBP4, HELLS, HLTF, HMBOX1, HNRNPAB, HSP90AA1, HSP90AB1, KDM1A, KPNA1, MBD2, MBD3, MCMBP, MORF4L1, MRE11, MSH2, MSH6, MTA2, NABP2, NBN, NIBAN2, NIPBL, NONO, ORC2, ORC3, POLD1, POLE, PPP2R1A, PRKDC, PRMT6, RAD18, RAD21, RAD50, RAN, RFC2, RFC3,…
GO:2001020	regulation of response to DNA damage stimulus	GO_BiologicalProcess-EBI-UniProt-GOA-ACAP-ARAP_25.05.2022_00h00	0.00148191	0.00304899	1.86196e-19	2.11022e-18	[4, 5, 6]	Group53	5.1051	17	[ACTR2, ATM, ATR, BABAM1, BRD8, CDK9, CHEK1, HNRNPK, KDM1A, MORF4L1, PRKDC, RIF1, SMARCA5, SMCHD1, TAF9, UBE2N, UCHL5]
GO:0051052	regulation of DNA metabolic process	GO_BiologicalProcess-EBI-UniProt-GOA-ACAP-ARAP_25.05.2022_00h00	9.42758e-19	4.21884e-17	1.86196e-19	2.11022e-18	[4, 5, 6, 7]	Group53	9.33099	53	[ACTR2, ATM, ATR, BABAM1, BAZ1A, BLM, BRD8, CCT2, CCT3, CCT4, CCT5, CCT6A, CCT7, CCT8, CDK1, CDK9, CHEK1, EXOSC6, GTPBP4, HMBOX1, HNRNPAB, HSP90AA1, HSP90AB1, KDM1A, KPNA1, MBD2, MBD3, MORF4L1, MRE11, MSH2, MSH6, NABP2, NBN, NIBAN2, ORC3, PPP2R1A, PRKDC, RAD50, RFC2, RFC3, RFC4, RFC5, RIF1, SMARCA5, SMARCAD1, SMC3, SMCHD1, TAF9, TCP1, UBE2N, UCHL5, WIZ, ZNF830]
GO:0006260	DNA replication	GO_BiologicalProcess-EBI-UniProt-GOA-ACAP-ARAP_25.05.2022_00h00	3.82769e-10	4.03034e-09	1.86196e-19	2.11022e-18	[5, 6, 7]	Group53	9.09091	28	[ATR, BAZ1A, BLM, CDK1, CDK9, CHEK1, DDX21, FEN1, GTPBP4, MCMBP, MRE11, NBN, ORC2, ORC3, POLD1, POLE, PPP2R1A, RAD50, RFC2, RFC3, RFC4, RFC5, SMARCA5, SMC3, UCHL5, WDR18, WIZ, ZNF830]
GO:0006281	DNA repair	GO_BiologicalProcess-EBI-UniProt-GOA-ACAP-ARAP_25.05.2022_00h00	1.69563e-13	4.33596e-12	1.86196e-19	2.11022e-18	[5, 6, 7]	Group53	7.54717	48	[ACTR2, ATM, ATR, BABAM1, BLM, BRD8, CDK1, CDK9, CHEK1, CUL4B, FANCI, FEN1, GTF2I, HLTF, KDM1A, MORF4L1, MRE11, MSH2, MSH6, NABP2, NBN, NIPBL, NONO, POLD1, POLE, PRKDC, PRMT6, RAD18, RAD21, RAD50, RFC2, RFC3, RFC4, RFC5, RIF1, SETX, SMARCA5, SMARCAD1, SMC1A, SMC3, SMCHD1, TAF9, TAOK1, UBE2N, UCHL5, WDR33, XAB2, XRCC6]
GO:0006310	DNA recombination	GO_BiologicalProcess-EBI-UniProt-GOA-ACAP-ARAP_25.05.2022_00h00	1.04279e-08	7.61876e-08	1.86196e-19	2.11022e-18	[5, 6, 7]	Group53	7.84314	28	[ACTR2, ATM, BLM, BRD8, CHEK1, EXOSC6, FEN1, KDM1A, KPNA1, MORF4L1, MRE11, MSH2, MSH6, NABP2, NBN, NIPBL, NONO, PRKDC, RAD21, RAD50, RIF1, SETX, SMARCAD1, SMCHD1, TEX11, UBE2N, UCHL5, XRCC6]
GO:0051054	positive regulation of DNA metabolic process	GO_BiologicalProcess-EBI-UniProt-GOA-ACAP-ARAP_25.05.2022_00h00	1.85464e-16	7.37736e-15	1.86196e-19	2.11022e-18	[4, 5, 6, 7, 8]	Group53	11.6719	37	[ACTR2, ATM, ATR, BABAM1, BAZ1A, BRD8, CCT2, CCT3, CCT4, CCT5, CCT6A, CCT7, CCT8, CDK1, EXOSC6, HMBOX1, HNRNPAB, HSP90AA1, HSP90AB1, MORF4L1, MRE11, MSH2, NABP2, NBN, PRKDC, RAD50, RFC2, RFC3, RFC4, RFC5, RIF1, SMARCA5, SMCHD1, TCP1, UBE2N, UCHL5, WIZ]
GO:0006282	regulation of DNA repair	GO_BiologicalProcess-EBI-UniProt-GOA-ACAP-ARAP_25.05.2022_00h00	0.000562213	0.00131551	1.86196e-19	2.11022e-18	[5, 6, 7, 8]	Group53	6.25	14	[ACTR2, ATR, BABAM1, BRD8, CDK9, CHEK1, KDM1A, MORF4L1, PRKDC, RIF1, SMCHD1, TAF9, UBE2N, UCHL5]
GO:0000725	recombinational repair	GO_BiologicalProcess-EBI-UniProt-GOA-ACAP-ARAP_25.05.2022_00h00	1.22808e-06	5.36161e-06	1.86196e-19	2.11022e-18	[6, 7, 8]	Group53	9.04255	17	[ACTR2, ATM, BLM, BRD8, CHEK1, FEN1, KDM1A, MORF4L1, MRE11, NABP2, NBN, NIPBL, RAD21, RIF1, SMCHD1, UBE2N, XRCC6]
GO:0006302	double-strand break repair	GO_BiologicalProcess-EBI-UniProt-GOA-ACAP-ARAP_25.05.2022_00h00	2.90889e-07	1.44636e-06	1.86196e-19	2.11022e-18	[6, 7, 8]	Group53	7.47664	24	[ACTR2, ATM, ATR, BABAM1, BLM, BRD8, CHEK1, FEN1, KDM1A, MORF4L1, MRE11, MSH2, NABP2, NBN, NIPBL, PRKDC, RAD21, RAD50, RIF1, SETX, SMARCAD1, SMCHD1, UBE2N, XRCC6]
GO:0042273	ribosomal large subunit biogenesis	GO_BiologicalProcess-EBI-UniProt-GOA-ACAP-ARAP_25.05.2022_00h00	0.00134766	0.00280502	5.4042e-06	1.18544e-05	[5, 6]	Group52	9.45946	7	[BRIX1, EBNA1BP2, GTPBP4, MDN1, RPL23A, RPL7A, ZNHIT3]
GO:0140694	non-membrane-bounded organelle assembly	GO_BiologicalProcess-EBI-UniProt-GOA-ACAP-ARAP_25.05.2022_00h00	0.00388551	0.00685227	5.4042e-06	1.18544e-05	[6]	Group52	4.43925	19	[ANLN, BRIX1, DDX3X, DRG1, EIF2S1, FLNA, KIF4A, MDN1, NCOR1, NDC80, NUMA1, PRKDC, RPL23A, RPS14, SMC1A, SMC3, TOX4, TUBB, TUBB1]
GO:0034660	ncRNA metabolic process	GO_BiologicalProcess-EBI-UniProt-GOA-ACAP-ARAP_25.05.2022_00h00	5.39986e-06	2.12434e-05	5.4042e-06	1.18544e-05	[6, 7]	Group52	5.19084	34	[BRIX1, CHD7, CLP1, DDX21, DDX3X, EBNA1BP2, EXOSC5, EXOSC6, GTF3C1, GTF3C2, GTF3C3, GTF3C4, GTPBP4, INTS12, INTS13, KTI12, LRRC47, MAP2K2, MDN1, NCL, NCOR1, NUP155, PRKDC, PWP1, RPL7A, RPS14, RPS25, RTCB, SND1, TOE1, TRUB1, USB1, WDR18, ZNHIT3]
GO:0042255	ribosome assembly	GO_BiologicalProcess-EBI-UniProt-GOA-ACAP-ARAP_25.05.2022_00h00	0.000744564	0.00166596	5.4042e-06	1.18544e-05	[6, 7]	Group52	10.4478	7	[BRIX1, DDX3X, EIF2S1, MDN1, PRKDC, RPL23A, RPS14]
GO:0000027	ribosomal large subunit assembly	GO_BiologicalProcess-EBI-UniProt-GOA-ACAP-ARAP_25.05.2022_00h00	0.0266444	0.0339455	5.4042e-06	1.18544e-05	[6, 7, 8]	Group52	10.3448	3	[BRIX1, MDN1, RPL23A]
GO:0034470	ncRNA processing	GO_BiologicalProcess-EBI-UniProt-GOA-ACAP-ARAP_25.05.2022_00h00	4.95909e-06	1.97262e-05	5.4042e-06	1.18544e-05	[6, 7, 8]	Group52	5.92105	27	[BRIX1, CHD7, CLP1, DDX21, DDX3X, EBNA1BP2, EXOSC5, EXOSC6, GTPBP4, INTS12, INTS13, KTI12, MAP2K2, MDN1, NCOR1, NUP155, PRKDC, PWP1, RPL7A, RPS14, RPS25, RTCB, TOE1, TRUB1, USB1, WDR18, ZNHIT3]
GO:0006364	rRNA processing	GO_BiologicalProcess-EBI-UniProt-GOA-ACAP-ARAP_25.05.2022_00h00	0.000330335	0.000844712	5.4042e-06	1.18544e-05	[6, 7, 8, 9]	Group52	6.30252	15	[BRIX1, CHD7, DDX21, EBNA1BP2, EXOSC5, EXOSC6, GTPBP4, MDN1, PRKDC, PWP1, RPL7A, RPS14, RPS25, WDR18, ZNHIT3]
GO:0016072	rRNA metabolic process	GO_BiologicalProcess-EBI-UniProt-GOA-ACAP-ARAP_25.05.2022_00h00	5.41628e-06	2.10764e-05	5.4042e-06	1.18544e-05	[7, 8]	Group52	7.16846	20	[BRIX1, CHD7, DDX21, EBNA1BP2, EXOSC5, EXOSC6, GTF3C1, GTF3C2, GTF3C3, GTF3C4, GTPBP4, MDN1, NCL, PRKDC, PWP1, RPL7A, RPS14, RPS25, WDR18, ZNHIT3]
GO:0000470	maturation of LSU-rRNA	GO_BiologicalProcess-EBI-UniProt-GOA-ACAP-ARAP_25.05.2022_00h00	0.0266444	0.0339455	5.4042e-06	1.18544e-05	[6, 7, 8, 9, 10]	Group52	10.3448	3	[GTPBP4, RPL7A, ZNHIT3]
GO:0009303	rRNA transcription	GO_BiologicalProcess-EBI-UniProt-GOA-ACAP-ARAP_25.05.2022_00h00	0.000159053	0.00044485	5.4042e-06	1.18544e-05	[8, 9, 10, 11]	Group52	16.2162	6	[GTF3C1, GTF3C2, GTF3C3, GTF3C4, NCL, PWP1]
GO:0042791	5S class rRNA transcription by RNA polymerase III	GO_BiologicalProcess-EBI-UniProt-GOA-ACAP-ARAP_25.05.2022_00h00	3.62281e-06	1.49077e-05	9.48533e-06	1.95455e-05	[8, 9, 10, 11, 12]	Group51	66.6667	4	[GTF3C1, GTF3C2, GTF3C3, GTF3C4]
GO:0042797	tRNA transcription by RNA polymerase III	GO_BiologicalProcess-EBI-UniProt-GOA-ACAP-ARAP_25.05.2022_00h00	8.30309e-06	3.16224e-05	9.48533e-06	1.95455e-05	[8, 9, 10, 11, 12]	Group51	57.1429	4	[GTF3C1, GTF3C2, GTF3C3, GTF3C4]
GO:0006399	tRNA metabolic process	GO_BiologicalProcess-EBI-UniProt-GOA-ACAP-ARAP_25.05.2022_00h00	0.0423113	0.0498272	9.48533e-06	1.95455e-05	[7, 8]	Group51	4.39024	9	[CLP1, GTF3C1, GTF3C2, GTF3C3, GTF3C4, KTI12, LRRC47, RTCB, TRUB1]
GO:0016072	rRNA metabolic process	GO_BiologicalProcess-EBI-UniProt-GOA-ACAP-ARAP_25.05.2022_00h00	5.41628e-06	2.10764e-05	9.48533e-06	1.95455e-05	[7, 8]	Group51	7.16846	20	[BRIX1, CHD7, DDX21, EBNA1BP2, EXOSC5, EXOSC6, GTF3C1, GTF3C2, GTF3C3, GTF3C4, GTPBP4, MDN1, NCL, PRKDC, PWP1, RPL7A, RPS14, RPS25, WDR18, ZNHIT3]
GO:0006356	regulation of transcription by RNA polymerase I	GO_BiologicalProcess-EBI-UniProt-GOA-ACAP-ARAP_25.05.2022_00h00	0.000540658	0.00127339	9.48533e-06	1.95455e-05	[6, 7, 8, 9, 10, 11]	Group51	13.0435	6	[DDX21, FLNA, NCL, PWP1, SF3B1, SMARCA5]
GO:0006383	transcription by RNA polymerase III	GO_BiologicalProcess-EBI-UniProt-GOA-ACAP-ARAP_25.05.2022_00h00	5.55032e-05	0.000172784	9.48533e-06	1.95455e-05	[7, 8, 9, 10]	Group51	13.3333	8	[CHD8, DDX21, GTF3C1, GTF3C2, GTF3C3, GTF3C4, SF3B1, SMARCA5]
GO:0140223	general transcription initiation factor activity	GO_BiologicalProcess-EBI-UniProt-GOA-ACAP-ARAP_25.05.2022_00h00	0.00831528	0.0127217	9.48533e-06	1.95455e-05	[7, 8, 9, 10]	Group51	8.92857	5	[GTF3C1, GTF3C2, GTF3C3, GTF3C4, TAF9]
GO:0035065	regulation of histone acetylation	GO_BiologicalProcess-EBI-UniProt-GOA-ACAP-ARAP_25.05.2022_00h00	0.0280484	0.0353568	9.48533e-06	1.95455e-05	[7, 8, 9, 10, 11]	Group51	6.57895	5	[CHEK1, DDX21, RPS6KA4, SF3B1, SMARCA5]
GO:0009303	rRNA transcription	GO_BiologicalProcess-EBI-UniProt-GOA-ACAP-ARAP_25.05.2022_00h00	0.000159053	0.00044485	9.48533e-06	1.95455e-05	[8, 9, 10, 11]	Group51	16.2162	6	[GTF3C1, GTF3C2, GTF3C3, GTF3C4, NCL, PWP1]
GO:0045945	positive regulation of transcription by RNA polymerase III	GO_BiologicalProcess-EBI-UniProt-GOA-ACAP-ARAP_25.05.2022_00h00	0.0013284	0.00279746	9.48533e-06	1.95455e-05	[7, 8, 9, 10, 11, 12]	Group51	18.1818	4	[CHD8, DDX21, SF3B1, SMARCA5]
GO:1903241	U2-type prespliceosome assembly	GO_BiologicalProcess-EBI-UniProt-GOA-ACAP-ARAP_25.05.2022_00h00	4.31471e-11	5.32643e-10	1.21913e-43	8.28868e-42	[7, 8, 9, 10, 11, 12, 13]	Group50	41.6667	10	[DDX46, HTATSF1, SF3A1, SF3A3, SF3B1, SF3B2, SF3B4, SF3B6, SNRPA1, SNRPB2]
GO:0022618	ribonucleoprotein complex assembly	GO_BiologicalProcess-EBI-UniProt-GOA-ACAP-ARAP_25.05.2022_00h00	3.14543e-26	1.87678e-24	1.21913e-43	8.28868e-42	[5, 6]	Group50	18.894	41	[ATM, ATR, BRIX1, CLP1, CRNKL1, DDX46, EIF2S2, EIF2S3, EIF3E, EIF3F, EIF3G, EIF3H, EIF3I, EIF3L, HSP90AA1, HSP90AB1, HTATSF1, ISY1, LUC7L2, MDN1, PRKDC, PUF60, RPL23A, RPS14, SETX, SF3A1, SF3A3, SF3B1, SF3B2, SF3B4, SF3B6, SLU7, SNRNP200, SNRPA1, SNRPB2, SNRPGP15, SRSF5, SRSF6, TAF9, XAB2, ZNHIT3]
GO:0006396	RNA processing	GO_BiologicalProcess-EBI-UniProt-GOA-ACAP-ARAP_25.05.2022_00h00	6.83022e-35	2.44522e-32	1.21913e-43	8.28868e-42	[5, 6, 7]	Group50	9.52381	96	[ACIN1, AHNAK, AQR, BCAS2, BRIX1, CDK12, CDK9, CHD7, CLP1, CPSF4, CRNKL1, CSTF3, CWC15, DDX21, DDX39A, DDX3X, DDX46, DHX15, DHX8, EBNA1BP2, ESS2, EXOSC5, EXOSC6, FAM50A, GTPBP4, HNRNPA0, HNRNPA3, HNRNPH1, HNRNPK, HTATSF1, IK, INTS12, INTS13, ISY1, KDM1A, KTI12, LUC7L2, MAP2K2, MDN1, NCL, NCOR1, NONO, NUP155, PABPN1, PAXBP1, PCF11, PLRG1, PPIE, PPP2R1A, PRKDC, PRPF40A, PRPF4B, PUF60, PWP1, RBM10, …
GO:0016071	mRNA metabolic process	GO_BiologicalProcess-EBI-UniProt-GOA-ACAP-ARAP_25.05.2022_00h00	1.2501e-33	2.23768e-31	1.21913e-43	8.28868e-42	[6, 7]	Group50	10.8466	82	[ACIN1, AQR, ATM, BCAS2, CDK12, CDK9, CLP1, CPSF4, CRNKL1, CSTF3, CWC15, DDX39A, DDX46, DHX15, DHX8, EIF3E, ELAVL1, ESS2, ETF1, EXOSC5, EXOSC6, FAM50A, HLTF, HNRNPA0, HNRNPA3, HNRNPAB, HNRNPH1, HNRNPK, HTATSF1, IK, ISY1, KDM1A, LUC7L2, NCL, NONO, PABPN1, PAXBP1, PCF11, PKP3, PLRG1, PPIE, PRPF40A, PRPF4B, PUF60, RBM10, RBM15, RBM17, RBM22, RBM39, RBM4, ROCK2, SETX, SF3A1, SF3A3, SF3B1, SF3B2, SF3B…
GO:0006397	mRNA processing	GO_BiologicalProcess-EBI-UniProt-GOA-ACAP-ARAP_25.05.2022_00h00	1.77295e-31	1.58679e-29	1.21913e-43	8.28868e-42	[6, 7, 8]	Group50	12.9159	66	[ACIN1, AQR, BCAS2, CDK12, CDK9, CLP1, CPSF4, CRNKL1, CSTF3, CWC15, DDX39A, DDX46, DHX15, DHX8, ESS2, FAM50A, HNRNPA0, HNRNPA3, HNRNPH1, HNRNPK, HTATSF1, IK, ISY1, KDM1A, LUC7L2, NCL, NONO, PABPN1, PAXBP1, PCF11, PLRG1, PPIE, PRPF40A, PRPF4B, PUF60, RBM10, RBM15, RBM17, RBM22, RBM39, RBM4, SETX, SF3A1, SF3A3, SF3B1, SF3B2, SF3B4, SF3B6, SLU7, SNRNP200, SNRPA1, SNRPB2, SNRPGP15, SNW1, SRSF5, SRSF6…
GO:0008380	RNA splicing	GO_BiologicalProcess-EBI-UniProt-GOA-ACAP-ARAP_25.05.2022_00h00	4.19906e-32	5.01088e-30	1.21913e-43	8.28868e-42	[6, 7, 8]	Group50	13.7339	64	[ACIN1, AHNAK, AQR, BCAS2, CDK12, CLP1, CRNKL1, CWC15, DDX39A, DDX46, DHX15, DHX8, ESS2, FAM50A, HNRNPA3, HNRNPH1, HNRNPK, HTATSF1, IK, ISY1, KDM1A, LUC7L2, NCL, NONO, PAXBP1, PLRG1, PPIE, PPP2R1A, PRPF40A, PRPF4B, PUF60, RBM10, RBM15, RBM17, RBM22, RBM39, RBM4, RTCB, SETX, SF3A1, SF3A3, SF3B1, SF3B2, SF3B4, SF3B6, SLU7, SNRNP200, SNRPA1, SNRPB2, SNRPGP15, SNW1, SRSF5, SRSF6, SYF2, TAF15, TAF9, T…
GO:0000245	spliceosomal complex assembly	GO_BiologicalProcess-EBI-UniProt-GOA-ACAP-ARAP_25.05.2022_00h00	3.67224e-15	1.19515e-13	1.21913e-43	8.28868e-42	[6, 7, 8, 9, 10, 11, 12]	Group50	25	19	[CRNKL1, DDX46, HTATSF1, ISY1, LUC7L2, PUF60, SETX, SF3A1, SF3A3, SF3B1, SF3B2, SF3B4, SF3B6, SLU7, SNRNP200, SNRPA1, SNRPB2, SRSF5, SRSF6]
GO:0000398	mRNA splicing, via spliceosome	GO_BiologicalProcess-EBI-UniProt-GOA-ACAP-ARAP_25.05.2022_00h00	2.75971e-27	1.97595e-25	1.21913e-43	8.28868e-42	[7, 8, 9, 10, 11]	Group50	15.655	49	[AQR, BCAS2, CRNKL1, CWC15, DDX39A, DDX46, DHX8, ESS2, HNRNPA3, HNRNPH1, HNRNPK, HTATSF1, IK, ISY1, KDM1A, LUC7L2, NCL, PAXBP1, PLRG1, PPIE, PRPF40A, PRPF4B, PUF60, RBM10, RBM15, RBM17, RBM22, RBM39, RBM4, SETX, SF3A1, SF3A3, SF3B1, SF3B2, SF3B4, SF3B6, SLU7, SNRNP200, SNRPA1, SNRPB2, SNRPGP15, SNW1, SRSF5, SRSF6, SYF2, U2AF1, WBP4, WDR83, XAB2]
GO:0006376	mRNA splice site selection	GO_BiologicalProcess-EBI-UniProt-GOA-ACAP-ARAP_25.05.2022_00h00	5.58242e-08	3.33084e-07	1.21913e-43	8.28868e-42	[6, 7, 8, 9, 10, 11, 12, 13]	Group50	25.7143	9	[ISY1, LUC7L2, PUF60, SETX, SF3A1, SF3A3, SLU7, SRSF5, SRSF6]
GO:0050658	RNA transport	GO_BiologicalProcess-EBI-UniProt-GOA-ACAP-ARAP_25.05.2022_00h00	0.00024618	0.000657705	4.50944e-09	2.1903e-08	[4, 5, 7]	Group49	7.14286	13	[DDX19A, DDX19B, DDX39A, FYTTD1, MVP, NUP155, NUP37, PABPN1, RAE1, RAN, RANBP2, THOC2, UPF2]
GO:0006913	nucleocytoplasmic transport	GO_BiologicalProcess-EBI-UniProt-GOA-ACAP-ARAP_25.05.2022_00h00	2.72012e-08	1.80334e-07	4.50944e-09	2.1903e-08	[5, 6]	Group49	7.71429	27	[CDK1, CSE1L, DDX19A, DDX19B, DDX39A, ELAVL1, FERMT1, FLNA, FYTTD1, HSP90AA1, HSP90AB1, IPO5, KPNA1, MDN1, NUP155, NUP37, PABPN1, PRKAG1, RAE1, RAN, RANBP2, RANGAP1, RBM22, RBM4, THOC2, UPF2, XPO6]
GO:0034504	protein localization to nucleus	GO_BiologicalProcess-EBI-UniProt-GOA-ACAP-ARAP_25.05.2022_00h00	4.81095e-07	2.29643e-06	4.50944e-09	2.1903e-08	[6]	Group49	7.27273	24	[CCT2, CCT3, CCT4, CCT5, CCT6A, CCT7, CCT8, CDK1, CSE1L, ELAVL1, FERMT1, FLNA, HSP90AA1, HSP90AB1, INTS13, IPO5, KPNA1, NUP155, PLRG1, RAN, RANBP2, RANGAP1, RBM22, TCP1]
GO:0046822	regulation of nucleocytoplasmic transport	GO_BiologicalProcess-EBI-UniProt-GOA-ACAP-ARAP_25.05.2022_00h00	1.39365e-05	5.09109e-05	4.50944e-09	2.1903e-08	[5, 6, 7]	Group49	10.1695	12	[CDK1, FERMT1, FLNA, HSP90AA1, HSP90AB1, IPO5, MDN1, RAN, RANGAP1, RBM22, RBM4, THOC2]
GO:0006405	RNA export from nucleus	GO_BiologicalProcess-EBI-UniProt-GOA-ACAP-ARAP_25.05.2022_00h00	4.47564e-05	0.000143061	4.50944e-09	2.1903e-08	[5, 6, 7, 8]	Group49	10.7527	10	[DDX19A, DDX19B, DDX39A, FYTTD1, NUP155, PABPN1, RAE1, RAN, THOC2, UPF2]
GO:0033157	regulation of intracellular protein transport	GO_BiologicalProcess-EBI-UniProt-GOA-ACAP-ARAP_25.05.2022_00h00	0.00372608	0.0066365	4.50944e-09	2.1903e-08	[5, 6, 7, 8]	Group49	5.30612	13	[CDK1, FERMT1, FLNA, GRIPAP1, HSP90AA1, HSP90AB1, IPO5, PRKN, RAN, RANGAP1, RBM22, RNF2, TOX4]
GO:0051168	nuclear export	GO_BiologicalProcess-EBI-UniProt-GOA-ACAP-ARAP_25.05.2022_00h00	2.02539e-06	8.53047e-06	4.50944e-09	2.1903e-08	[6, 7]	Group49	9.1954	16	[CSE1L, DDX19A, DDX19B, DDX39A, FYTTD1, MDN1, NUP155, PABPN1, RAE1, RAN, RANBP2, RANGAP1, RBM22, THOC2, UPF2, XPO6]
GO:0051170	import into nucleus	GO_BiologicalProcess-EBI-UniProt-GOA-ACAP-ARAP_25.05.2022_00h00	7.31922e-05	0.000222058	4.50944e-09	2.1903e-08	[6, 7]	Group49	7.6087	14	[CDK1, CSE1L, ELAVL1, FERMT1, FLNA, HSP90AA1, HSP90AB1, IPO5, KPNA1, NUP155, PRKAG1, RAN, RANBP2, RBM22]
GO:0042306	regulation of protein import into nucleus	GO_BiologicalProcess-EBI-UniProt-GOA-ACAP-ARAP_25.05.2022_00h00	0.000110823	0.000322557	4.50944e-09	2.1903e-08	[6, 7, 8, 9]	Group49	12.1212	8	[CDK1, FERMT1, FLNA, HSP90AA1, HSP90AB1, IPO5, RAN, RBM22]
GO:0090068	positive regulation of cell cycle process	GO_BiologicalProcess-EBI-UniProt-GOA-ACAP-ARAP_25.05.2022_00h00	0.000264562	0.000691336	2.24416e-06	5.26217e-06	[3, 4, 5, 6]	Group48	6.17761	16	[CCNB1, CDC16, CDC27, CDK1, CUL4B, DDX3X, FEN1, NDC80, NUMA1, PKN2, PLRG1, RAD21, ROCK2, SMC2, SMC4, WIZ]
GO:0045931	positive regulation of mitotic cell cycle	GO_BiologicalProcess-EBI-UniProt-GOA-ACAP-ARAP_25.05.2022_00h00	0.00628588	0.0100462	2.24416e-06	5.26217e-06	[4, 5, 6]	Group48	6.55738	8	[CCNB1, CDC16, CDC27, CDK1, CUL4B, DDX3X, PKN2, PLRG1]
GO:1905818	regulation of chromosome separation	GO_BiologicalProcess-EBI-UniProt-GOA-ACAP-ARAP_25.05.2022_00h00	8.93999e-09	6.80961e-08	2.24416e-06	5.26217e-06	[4, 5, 6]	Group48	13.5593	16	[ANAPC1, ATM, BUB1, BUB1B, BUB3, CCNB1, CDC16, CDC27, IK, NDC80, NUF2, NUMA1, RAD21, SMC2, SMC4, TTK]
GO:1905820	positive regulation of chromosome separation	GO_BiologicalProcess-EBI-UniProt-GOA-ACAP-ARAP_25.05.2022_00h00	0.000357032	0.000900122	2.24416e-06	5.26217e-06	[4, 5, 6, 7]	Group48	17.8571	5	[CDC16, CDC27, NUMA1, SMC2, SMC4]
GO:0030261	chromosome condensation	GO_BiologicalProcess-EBI-UniProt-GOA-ACAP-ARAP_25.05.2022_00h00	0.00608385	0.0097669	2.24416e-06	5.26217e-06	[6]	Group48	9.61539	5	[ACIN1, CDK1, SMARCA5, SMC2, SMC4]
GO:0007076	mitotic chromosome condensation	GO_BiologicalProcess-EBI-UniProt-GOA-ACAP-ARAP_25.05.2022_00h00	0.0110615	0.0160976	2.24416e-06	5.26217e-06	[4, 5, 6, 7, 8, 9]	Group48	14.2857	3	[SMARCA5, SMC2, SMC4]
GO:0060623	regulation of chromosome condensation	GO_BiologicalProcess-EBI-UniProt-GOA-ACAP-ARAP_25.05.2022_00h00	0.00212474	0.00411167	2.24416e-06	5.26217e-06	[6, 7]	Group48	25	3	[SMARCA5, SMC2, SMC4]
GO:0045740	positive regulation of DNA replication	GO_BiologicalProcess-EBI-UniProt-GOA-ACAP-ARAP_25.05.2022_00h00	0.0154978	0.0213393	2.24416e-06	5.26217e-06	[5, 6, 7, 8, 9]	Group48	9.30233	4	[BAZ1A, CDK1, SMARCA5, WIZ]
GO:0031145	anaphase-promoting complex-dependent catabolic process	GO_BiologicalProcess-EBI-UniProt-GOA-ACAP-ARAP_25.05.2022_00h00	0.0199144	0.0267017	2.24416e-06	5.26217e-06	[7, 8, 9, 10]	Group48	11.5385	3	[ANAPC1, CDC16, CDC27]
GO:0007015	actin filament organization	GO_BiologicalProcess-EBI-UniProt-GOA-ACAP-ARAP_25.05.2022_00h00	0.00633839	0.0100405	9.34764e-05	0.000167274	[4, 5, 7]	Group47	4.158	20	[ACTR2, ARHGEF2, CTTN, DIAPH1, DIAPH3, ENAH, FHOD1, FLNA, HIP1, HIP1R, PAK1, PAWR, PKN2, PRKN, ROCK2, SHROOM3, SPTBN1, TOX4, TWF1, VASP]
GO:0030866	cortical actin cytoskeleton organization	GO_BiologicalProcess-EBI-UniProt-GOA-ACAP-ARAP_25.05.2022_00h00	0.00214406	0.00412675	9.34764e-05	0.000167274	[4, 7]	Group47	12.1951	5	[ANLN, FHOD1, ROCK2, TLN1, TOX4]
GO:0045088	regulation of innate immune response	GO_BiologicalProcess-EBI-UniProt-GOA-ACAP-ARAP_25.05.2022_00h00	0.0242118	0.0311793	9.34764e-05	0.000167274	[4, 5, 6, 7]	Group47	4.45344	11	[BIRC3, CASP6, HLA-A, HSP90AA1, MAP3K7, NONO, PAK1, PKN2, PRKDC, UBE2K, XRCC6]
GO:0045089	positive regulation of innate immune response	GO_BiologicalProcess-EBI-UniProt-GOA-ACAP-ARAP_25.05.2022_00h00	0.00775853	0.0119722	9.34764e-05	0.000167274	[4, 5, 6, 7, 8]	Group47	5.88235	9	[CASP6, HSP90AA1, MAP3K7, NONO, PAK1, PKN2, PRKDC, UBE2K, XRCC6]
GO:0051258	protein polymerization	GO_BiologicalProcess-EBI-UniProt-GOA-ACAP-ARAP_25.05.2022_00h00	0.000468754	0.00114941	9.34764e-05	0.000167274	[6]	Group47	5.66667	17	[CTTN, DCTN1, DIAPH1, DIAPH3, DNM1L, DRG1, HIP1R, HSP90AA1, NUMA1, OCLN, PAK1, PRKN, SPTBN1, TUBG1, TWF1, UBE2K, VASP]
GO:0051017	actin filament bundle assembly	GO_BiologicalProcess-EBI-UniProt-GOA-ACAP-ARAP_25.05.2022_00h00	0.0418006	0.0493881	9.34764e-05	0.000167274	[5, 6, 7, 9]	Group47	4.62428	8	[FHOD1, FLNA, PAK1, PAWR, PKN2, PRKN, ROCK2, TOX4]
GO:0032231	regulation of actin filament bundle assembly	GO_BiologicalProcess-EBI-UniProt-GOA-ACAP-ARAP_25.05.2022_00h00	0.0405686	0.0480913	9.34764e-05	0.000167274	[4, 5, 6, 7, 8, 9, 10]	Group47	5.35714	6	[FHOD1, FLNA, PAK1, PKN2, PRKN, ROCK2]
GO:0002223	stimulatory C-type lectin receptor signaling pathway	GO_BiologicalProcess-EBI-UniProt-GOA-ACAP-ARAP_25.05.2022_00h00	0.0160208	0.0219749	9.34764e-05	0.000167274	[5, 6, 7, 8, 9, 10, 11, 12]	Group47	12.5	3	[MAP3K7, PAK1, PKN2]
GO:0000380	alternative mRNA splicing, via spliceosome	GO_BiologicalProcess-EBI-UniProt-GOA-ACAP-ARAP_25.05.2022_00h00	0.000693817	0.00156218	2.96791e-09	1.55244e-08	[8, 9, 10, 11, 12]	Group46	9.30233	8	[KDM1A, PUF60, RBM10, RBM15, RBM17, RBM4, SLU7, SRSF6]
GO:0000381	regulation of alternative mRNA splicing, via spliceosome	GO_BiologicalProcess-EBI-UniProt-GOA-ACAP-ARAP_25.05.2022_00h00	0.0152801	0.0211207	2.96791e-09	1.55244e-08	[7, 8, 9, 10, 11, 12, 13]	Group46	7.69231	5	[PUF60, RBM10, RBM15, RBM4, SRSF6]
GO:1903311	regulation of mRNA metabolic process	GO_BiologicalProcess-EBI-UniProt-GOA-ACAP-ARAP_25.05.2022_00h00	3.4802e-05	0.000113265	2.96791e-09	1.55244e-08	[5, 6, 7, 8]	Group46	6.30915	20	[CDK9, ELAVL1, EXOSC5, HNRNPA0, HNRNPAB, HNRNPK, NCL, PKP3, PUF60, RBM10, RBM15, RBM39, RBM4, ROCK2, SF3B4, SNW1, SRSF6, TAF15, VIM, YBX3]
GO:0043484	regulation of RNA splicing	GO_BiologicalProcess-EBI-UniProt-GOA-ACAP-ARAP_25.05.2022_00h00	4.08129e-07	1.97446e-06	2.96791e-09	1.55244e-08	[5, 6, 7, 8, 9]	Group46	9.27835	18	[AHNAK, CDK12, FAM50A, HNRNPH1, HNRNPK, NCL, PUF60, RBM10, RBM15, RBM22, RBM39, RBM4, SETX, SF3B4, SNW1, SRSF5, SRSF6, TAF9]
GO:0033120	positive regulation of RNA splicing	GO_BiologicalProcess-EBI-UniProt-GOA-ACAP-ARAP_25.05.2022_00h00	0.000326527	0.000840983	2.96791e-09	1.55244e-08	[5, 6, 7, 8, 9, 10]	Group46	14.2857	6	[NCL, RBM22, SETX, SF3B4, SNW1, SRSF5]
GO:0050684	regulation of mRNA processing	GO_BiologicalProcess-EBI-UniProt-GOA-ACAP-ARAP_25.05.2022_00h00	0.000492062	0.00118227	2.96791e-09	1.55244e-08	[6, 7, 8, 9]	Group46	7.48299	11	[CDK9, HNRNPK, NCL, PUF60, RBM10, RBM15, RBM39, RBM4, SF3B4, SNW1, SRSF6]
GO:0048025	negative regulation of mRNA splicing, via spliceosome	GO_BiologicalProcess-EBI-UniProt-GOA-ACAP-ARAP_25.05.2022_00h00	0.014251	0.0200074	2.96791e-09	1.55244e-08	[6, 7, 8, 9, 10, 11, 12, 13]	Group46	13.0435	3	[HNRNPK, RBM10, SRSF6]
GO:0048026	positive regulation of mRNA splicing, via spliceosome	GO_BiologicalProcess-EBI-UniProt-GOA-ACAP-ARAP_25.05.2022_00h00	0.0242824	0.031158	2.96791e-09	1.55244e-08	[6, 7, 8, 9, 10, 11, 12, 13]	Group46	10.7143	3	[NCL, SF3B4, SNW1]
GO:2000112	regulation of cellular macromolecule biosynthetic process	GO_BiologicalProcess-EBI-UniProt-GOA-ACAP-ARAP_25.05.2022_00h00	1.74074e-08	1.19843e-07	2.49808e-08	8.49349e-08	[5, 6]	Group45	6.40569	36	[ABCF1, BZW1, BZW2, DDX3X, EEF1A1, EEFSEC, EIF2S1, EIF2S2, EIF2S3, EIF3E, EIF3F, EIF3G, EIF3H, EIF3I, EIF3L, EIF4A1, EIF4G2, EIF5B, ELAVL1, ETF1, EXOSC5, HBS1L, ILF3, NCL, PAWR, PKP3, PRKDC, RBM4, ROCK2, RPL22, RPS14, RPS6KB2, TRAP1, TUFM, VIM, YBX3]
GO:0006413	translational initiation	GO_BiologicalProcess-EBI-UniProt-GOA-ACAP-ARAP_25.05.2022_00h00	3.73942e-09	3.04253e-08	2.49808e-08	8.49349e-08	[3, 5, 6, 7, 8]	Group45	13.3858	17	[BZW1, BZW2, DDX3X, EIF2S1, EIF2S2, EIF2S3, EIF3E, EIF3F, EIF3G, EIF3H, EIF3I, EIF3L, EIF4A1, EIF4G2, EIF5B, RBM4, RPS6KB2]
GO:0006446	regulation of translational initiation	GO_BiologicalProcess-EBI-UniProt-GOA-ACAP-ARAP_25.05.2022_00h00	2.03245e-05	7.1335e-05	2.49808e-08	8.49349e-08	[4, 6, 7, 8, 9]	Group45	11.7647	10	[BZW1, BZW2, DDX3X, EIF2S1, EIF3E, EIF3H, EIF4G2, EIF5B, RBM4, RPS6KB2]
GO:0043555	regulation of translation in response to stress	GO_BiologicalProcess-EBI-UniProt-GOA-ACAP-ARAP_25.05.2022_00h00	0.014251	0.0200074	2.49808e-08	8.49349e-08	[4, 6, 7, 8, 9]	Group45	13.0435	3	[DDX3X, EIF2S1, RBM4]
GO:0045727	positive regulation of translation	GO_BiologicalProcess-EBI-UniProt-GOA-ACAP-ARAP_25.05.2022_00h00	0.00628622	0.0100021	2.49808e-08	8.49349e-08	[5, 6, 7, 8, 9]	Group45	6.08108	9	[DDX3X, EIF2S3, EIF3E, ELAVL1, PRKDC, RBM4, RPS6KB2, VIM, YBX3]
GO:0045947	negative regulation of translational initiation	GO_BiologicalProcess-EBI-UniProt-GOA-ACAP-ARAP_25.05.2022_00h00	0.0160208	0.0219749	2.49808e-08	8.49349e-08	[4, 5, 6, 7, 8, 9, 10]	Group45	12.5	3	[EIF2S1, EIF3E, RBM4]
GO:0003743	translation initiation factor activity	GO_BiologicalProcess-EBI-UniProt-GOA-ACAP-ARAP_25.05.2022_00h00	1.27892e-09	1.14463e-08	2.49808e-08	8.49349e-08	[4, 6, 7, 8, 9, 10, 11, 12]	Group45	23.0769	12	[EIF2S1, EIF2S2, EIF2S3, EIF3E, EIF3F, EIF3G, EIF3H, EIF3I, EIF3L, EIF4A1, EIF4G2, EIF5B]
GO:0006325	chromatin organization	GO_BiologicalProcess-EBI-UniProt-GOA-ACAP-ARAP_25.05.2022_00h00	1.65703e-05	5.87343e-05	3.10125e-08	1.00421e-07	[4, 6]	Group44	4.99244	33	[BABAM1, BAZ1A, BRD8, BTAF1, CHD4, CHD7, CHD8, CHEK1, DDX21, FAM50A, HELLS, HLTF, IKZF1, KDM1A, KMT2D, MBD2, MBD3, MORF4L1, MTA2, NCOR1, PAK1, PCGF5, PRMT6, RBM15, RIF1, RNF2, SETDB1, SF3B1, SMARCA5, SMARCAD1, SMCHD1, UCHL5, YEATS2]
GO:0016570	histone modification	GO_BiologicalProcess-EBI-UniProt-GOA-ACAP-ARAP_25.05.2022_00h00	1.71645e-08	1.20488e-07	3.10125e-08	1.00421e-07	[5, 6]	Group44	6.52985	35	[ATM, BABAM1, BAZ1A, BRD8, CDK1, CDK9, CHD4, CHEK1, CUL4B, DDX21, GTF3C4, KDM1A, KMT2D, MAP3K7, MBD2, MBD3, MORF4L1, MTA2, NIPBL, PAXBP1, PCGF5, PRMT6, PWP1, RIF1, RNF2, RPS6KA4, SETDB1, SF3B1, SMARCA5, SMARCAD1, SNW1, TAF9, UBE2N, VRK1, YEATS2]
GO:0006338	chromatin remodeling	GO_BiologicalProcess-EBI-UniProt-GOA-ACAP-ARAP_25.05.2022_00h00	0.000963473	0.00205311	3.10125e-08	1.00421e-07	[5, 7]	Group44	5.3125	17	[BAZ1A, BTAF1, CHD4, CHD7, CHD8, DDX21, HELLS, HLTF, MBD2, MBD3, MTA2, PAK1, SF3B1, SMARCA5, SMARCAD1, UCHL5, YEATS2]
GO:0006476	protein deacetylation	GO_BiologicalProcess-EBI-UniProt-GOA-ACAP-ARAP_25.05.2022_00h00	0.000158432	0.000446603	3.10125e-08	1.00421e-07	[6, 7]	Group44	8.52713	11	[CHD4, FLNA, MBD2, MBD3, MORF4L1, MTA2, NIPBL, PRMT6, SMARCA5, SMARCAD1, YEATS2]
GO:0044728	DNA methylation or demethylation	GO_BiologicalProcess-EBI-UniProt-GOA-ACAP-ARAP_25.05.2022_00h00	0.0104366	0.0153757	3.10125e-08	1.00421e-07	[6, 7, 8]	Group44	6.54206	7	[HELLS, HNRNPAB, MBD2, MBD3, MTA2, NIBAN2, SMARCA5]
GO:0140658	ATP-dependent chromatin remodeler activity	GO_BiologicalProcess-EBI-UniProt-GOA-ACAP-ARAP_25.05.2022_00h00	1.63233e-06	6.95686e-06	3.10125e-08	1.00421e-07	[6, 8]	Group44	21.0526	8	[BTAF1, CHD4, CHD7, CHD8, HELLS, HLTF, SMARCA5, SMARCAD1]
GO:0031063	regulation of histone deacetylation	GO_BiologicalProcess-EBI-UniProt-GOA-ACAP-ARAP_25.05.2022_00h00	0.0194512	0.0261786	3.10125e-08	1.00421e-07	[7, 8, 9]	Group44	8.69565	4	[NIPBL, PRMT6, SMARCA5, YEATS2]
GO:0016441	post-transcriptional gene silencing	GO_BiologicalProcess-EBI-UniProt-GOA-ACAP-ARAP_25.05.2022_00h00	0.000592609	0.00136874	0.000207475	0.000352707	[5, 6, 7]	Group43	9.52381	8	[CLP1, ELAVL1, MAP2K2, NCOR1, RAN, RBM4, TIAL1, TRUB1]
GO:0031047	gene silencing by RNA	GO_BiologicalProcess-EBI-UniProt-GOA-ACAP-ARAP_25.05.2022_00h00	0.000181553	0.00049997	0.000207475	0.000352707	[5, 6, 7]	Group43	8.39695	11	[CLP1, DDX3X, ELAVL1, MAP2K2, NCOR1, NUP155, RAN, RBM4, SND1, TIAL1, TRUB1]
GO:2000637	positive regulation of miRNA-mediated gene silencing	GO_BiologicalProcess-EBI-UniProt-GOA-ACAP-ARAP_25.05.2022_00h00	0.022039	0.0291142	0.000207475	0.000352707	[4, 5, 6, 8, 9, 10, 11]	Group43	11.1111	3	[MAP2K2, TIAL1, TRUB1]
GO:0035195	miRNA-mediated gene silencing	GO_BiologicalProcess-EBI-UniProt-GOA-ACAP-ARAP_25.05.2022_00h00	0.000889017	0.0019289	0.000207475	0.000352707	[7, 8, 9]	Group43	10.1449	7	[ELAVL1, MAP2K2, NCOR1, RAN, RBM4, TIAL1, TRUB1]
GO:0035196	miRNA processing	GO_BiologicalProcess-EBI-UniProt-GOA-ACAP-ARAP_25.05.2022_00h00	0.00961962	0.0143493	0.000207475	0.000352707	[7, 8, 9, 10]	Group43	8.62069	5	[DDX3X, MAP2K2, NCOR1, NUP155, TRUB1]
GO:0060964	regulation of miRNA-mediated gene silencing	GO_BiologicalProcess-EBI-UniProt-GOA-ACAP-ARAP_25.05.2022_00h00	0.00431104	0.00738447	0.000207475	0.000352707	[7, 8, 9, 10]	Group43	10.4167	5	[ELAVL1, MAP2K2, NCOR1, TIAL1, TRUB1]
GO:1903798	regulation of miRNA maturation	GO_BiologicalProcess-EBI-UniProt-GOA-ACAP-ARAP_25.05.2022_00h00	0.022039	0.0291142	0.000207475	0.000352707	[6, 7, 8, 9, 10, 11]	Group43	11.1111	3	[MAP2K2, NCOR1, TRUB1]
GO:0006611	protein export from nucleus	GO_BiologicalProcess-EBI-UniProt-GOA-ACAP-ARAP_25.05.2022_00h00	0.0143614	0.0200054	9.50666e-08	2.81066e-07	[5, 6, 7, 8]	Group42	7.8125	5	[CSE1L, RAN, RANGAP1, RBM22, XPO6]
GO:0051168	nuclear export	GO_BiologicalProcess-EBI-UniProt-GOA-ACAP-ARAP_25.05.2022_00h00	2.02539e-06	8.53047e-06	9.50666e-08	2.81066e-07	[6, 7]	Group42	9.1954	16	[CSE1L, DDX19A, DDX19B, DDX39A, FYTTD1, MDN1, NUP155, PABPN1, RAE1, RAN, RANBP2, RANGAP1, RBM22, THOC2, UPF2, XPO6]
GO:0051170	import into nucleus	GO_BiologicalProcess-EBI-UniProt-GOA-ACAP-ARAP_25.05.2022_00h00	7.31922e-05	0.000222058	9.50666e-08	2.81066e-07	[6, 7]	Group42	7.6087	14	[CDK1, CSE1L, ELAVL1, FERMT1, FLNA, HSP90AA1, HSP90AB1, IPO5, KPNA1, NUP155, PRKAG1, RAN, RANBP2, RBM22]
GO:0140142	nucleocytoplasmic carrier activity	GO_BiologicalProcess-EBI-UniProt-GOA-ACAP-ARAP_25.05.2022_00h00	0.000498963	0.00119086	9.50666e-08	2.81066e-07	[6, 7]	Group42	16.6667	5	[CSE1L, IPO5, KPNA1, RAN, XPO6]
GO:0005049	nuclear export signal receptor activity	GO_BiologicalProcess-EBI-UniProt-GOA-ACAP-ARAP_25.05.2022_00h00	0.0016204	0.00327743	9.50666e-08	2.81066e-07	[7, 8]	Group42	27.2727	3	[CSE1L, RAN, XPO6]
GO:0006607	NLS-bearing protein import into nucleus	GO_BiologicalProcess-EBI-UniProt-GOA-ACAP-ARAP_25.05.2022_00h00	0.00833016	0.0126902	9.50666e-08	2.81066e-07	[6, 7, 8, 9]	Group42	15.7895	3	[IPO5, KPNA1, RANBP2]
GO:0008631	intrinsic apoptotic signaling pathway in response to oxidative stress	GO_BiologicalProcess-EBI-UniProt-GOA-ACAP-ARAP_25.05.2022_00h00	0.0256121	0.0327469	0.000264055	0.000427517	[4, 5, 6, 7]	Group41	8	4	[NONO, PPIA, PRKN, TRAP1]
GO:2001243	negative regulation of intrinsic apoptotic signaling pathway	GO_BiologicalProcess-EBI-UniProt-GOA-ACAP-ARAP_25.05.2022_00h00	0.000248534	0.000654229	0.000264055	0.000427517	[5, 6, 7, 8, 9]	Group41	8.77193	10	[ARHGEF2, DDX3X, HELLS, KDM1A, NONO, PPIA, PRKN, TAF9, TRAP1, YBX3]
GO:1902176	negative regulation of oxidative stress-induced intrinsic apoptotic signaling pathway	GO_BiologicalProcess-EBI-UniProt-GOA-ACAP-ARAP_25.05.2022_00h00	0.0013284	0.00279746	0.000264055	0.000427517	[5, 6, 7, 8, 9, 10]	Group41	18.1818	4	[NONO, PPIA, PRKN, TRAP1]
GO:0031396	regulation of protein ubiquitination	GO_BiologicalProcess-EBI-UniProt-GOA-ACAP-ARAP_25.05.2022_00h00	0.00134455	0.00281491	0.000264055	0.000427517	[7, 8, 9]	Group41	5.9633	13	[BIRC3, BUB1B, BUB3, DDX3X, FANCI, GTPBP4, HSP90AA1, HSP90AB1, HSPA5, KDM1A, PPIA, PRKN, UBE2N]
GO:0031398	positive regulation of protein ubiquitination	GO_BiologicalProcess-EBI-UniProt-GOA-ACAP-ARAP_25.05.2022_00h00	0.0218885	0.0290226	0.000264055	0.000427517	[7, 8, 9, 10]	Group41	5.64516	7	[BIRC3, DDX3X, FANCI, HSPA5, KDM1A, PRKN, UBE2N]
GO:1902914	regulation of protein polyubiquitination	GO_BiologicalProcess-EBI-UniProt-GOA-ACAP-ARAP_25.05.2022_00h00	0.0043211	0.00736645	0.000264055	0.000427517	[8, 9, 10]	Group41	13.3333	4	[DDX3X, PPIA, PRKN, UBE2N]
GO:0050658	RNA transport	GO_BiologicalProcess-EBI-UniProt-GOA-ACAP-ARAP_25.05.2022_00h00	0.00024618	0.000657705	2.266e-07	6.42032e-07	[4, 5, 7]	Group40	7.14286	13	[DDX19A, DDX19B, DDX39A, FYTTD1, MVP, NUP155, NUP37, PABPN1, RAE1, RAN, RANBP2, THOC2, UPF2]
GO:0006913	nucleocytoplasmic transport	GO_BiologicalProcess-EBI-UniProt-GOA-ACAP-ARAP_25.05.2022_00h00	2.72012e-08	1.80334e-07	2.266e-07	6.42032e-07	[5, 6]	Group40	7.71429	27	[CDK1, CSE1L, DDX19A, DDX19B, DDX39A, ELAVL1, FERMT1, FLNA, FYTTD1, HSP90AA1, HSP90AB1, IPO5, KPNA1, MDN1, NUP155, NUP37, PABPN1, PRKAG1, RAE1, RAN, RANBP2, RANGAP1, RBM22, RBM4, THOC2, UPF2, XPO6]
GO:0006405	RNA export from nucleus	GO_BiologicalProcess-EBI-UniProt-GOA-ACAP-ARAP_25.05.2022_00h00	4.47564e-05	0.000143061	2.266e-07	6.42032e-07	[5, 6, 7, 8]	Group40	10.7527	10	[DDX19A, DDX19B, DDX39A, FYTTD1, NUP155, PABPN1, RAE1, RAN, THOC2, UPF2]
GO:0006611	protein export from nucleus	GO_BiologicalProcess-EBI-UniProt-GOA-ACAP-ARAP_25.05.2022_00h00	0.0143614	0.0200054	2.266e-07	6.42032e-07	[5, 6, 7, 8]	Group40	7.8125	5	[CSE1L, RAN, RANGAP1, RBM22, XPO6]
GO:0051168	nuclear export	GO_BiologicalProcess-EBI-UniProt-GOA-ACAP-ARAP_25.05.2022_00h00	2.02539e-06	8.53047e-06	2.266e-07	6.42032e-07	[6, 7]	Group40	9.1954	16	[CSE1L, DDX19A, DDX19B, DDX39A, FYTTD1, MDN1, NUP155, PABPN1, RAE1, RAN, RANBP2, RANGAP1, RBM22, THOC2, UPF2, XPO6]
GO:0016973	poly(A)+ mRNA export from nucleus	GO_BiologicalProcess-EBI-UniProt-GOA-ACAP-ARAP_25.05.2022_00h00	0.0013284	0.00279746	2.266e-07	6.42032e-07	[6, 7, 8, 9, 10]	Group40	18.1818	4	[DDX19A, DDX19B, PABPN1, THOC2]
GO:0007062	sister chromatid cohesion	GO_BiologicalProcess-EBI-UniProt-GOA-ACAP-ARAP_25.05.2022_00h00	2.3061e-06	9.59981e-06	3.91585e-06	8.87593e-06	[3, 4, 5, 6, 7]	Group39	14.9254	10	[BUB1, BUB1B, FEN1, MCMBP, MRE11, NIPBL, PPP2R1A, RAD21, SMC1A, SMC3]
GO:0034085	establishment of sister chromatid cohesion	GO_BiologicalProcess-EBI-UniProt-GOA-ACAP-ARAP_25.05.2022_00h00	0.000472315	0.00115026	3.91585e-06	8.87593e-06	[3, 4, 5, 6, 7, 8]	Group39	23.5294	4	[NIPBL, RAD21, SMC1A, SMC3]
GO:0007064	mitotic sister chromatid cohesion	GO_BiologicalProcess-EBI-UniProt-GOA-ACAP-ARAP_25.05.2022_00h00	0.0242824	0.031158	3.91585e-06	8.87593e-06	[4, 5, 6, 7, 8, 9]	Group39	10.7143	3	[NIPBL, SMC1A, SMC3]
GO:0051177	meiotic sister chromatid cohesion	GO_BiologicalProcess-EBI-UniProt-GOA-ACAP-ARAP_25.05.2022_00h00	1.23813e-06	5.34036e-06	3.91585e-06	8.87593e-06	[4, 5, 6, 7, 8, 10]	Group39	35.2941	6	[BUB1, BUB1B, PPP2R1A, RAD21, SMC1A, SMC3]
GO:0071168	protein localization to chromatin	GO_BiologicalProcess-EBI-UniProt-GOA-ACAP-ARAP_25.05.2022_00h00	0.00771148	0.0119511	3.91585e-06	8.87593e-06	[7]	Group39	9.09091	5	[CDK9, MSH2, NIPBL, RAD21, VRK1]
GO:0090307	mitotic spindle assembly	GO_BiologicalProcess-EBI-UniProt-GOA-ACAP-ARAP_25.05.2022_00h00	0.0339792	0.0415173	3.91585e-06	8.87593e-06	[5, 6, 7, 8, 9]	Group39	6.25	5	[DRG1, FLNA, KIF4A, SMC1A, SMC3]
GO:0031346	positive regulation of cell projection organization	GO_BiologicalProcess-EBI-UniProt-GOA-ACAP-ARAP_25.05.2022_00h00	0.00513689	0.00855352	0.000993735	0.00150164	[4, 5, 6]	Group38	4.52128	17	[ACTR2, ANLN, DNM2, DVL3, EHD1, EPS8L2, FLNA, FN1, HSP90AA1, HSPA5, KDM1A, MAP2K2, OCLN, RIT2, SEPTIN7, SETX, TWF1]
GO:0032271	regulation of protein polymerization	GO_BiologicalProcess-EBI-UniProt-GOA-ACAP-ARAP_25.05.2022_00h00	0.00920162	0.0138995	0.000993735	0.00150164	[5, 6, 7]	Group38	5.14019	11	[CTTN, DCTN1, DRG1, HIP1R, HSP90AA1, NUMA1, OCLN, PAK1, SPTBN1, TWF1, VASP]
GO:0097581	lamellipodium organization	GO_BiologicalProcess-EBI-UniProt-GOA-ACAP-ARAP_25.05.2022_00h00	0.00693054	0.0108822	0.000993735	0.00150164	[6]	Group38	7.07071	7	[ACTR2, CTTN, DNM2, HSP90AA1, OCLN, TWF1, VAV2]
GO:0120034	positive regulation of plasma membrane bounded cell projection assembly	GO_BiologicalProcess-EBI-UniProt-GOA-ACAP-ARAP_25.05.2022_00h00	0.0210433	0.0280056	0.000993735	0.00150164	[4, 5, 6, 7, 8]	Group38	5.69106	7	[ACTR2, ANLN, DNM2, EPS8L2, HSP90AA1, OCLN, SEPTIN7]
GO:0010591	regulation of lamellipodium assembly	GO_BiologicalProcess-EBI-UniProt-GOA-ACAP-ARAP_25.05.2022_00h00	0.00324904	0.00587452	0.000993735	0.00150164	[6, 7, 8]	Group38	11.1111	5	[ACTR2, DNM2, HSP90AA1, OCLN, TWF1]
GO:0010976	positive regulation of neuron projection development	GO_BiologicalProcess-EBI-UniProt-GOA-ACAP-ARAP_25.05.2022_00h00	0.037233	0.0451844	0.000993735	0.00150164	[5, 6, 7, 8, 9, 10, 11, 12]	Group38	4.73373	8	[ACTR2, EHD1, FLNA, HSPA5, KDM1A, RIT2, SETX, TWF1]
GO:0016572	histone phosphorylation	GO_BiologicalProcess-EBI-UniProt-GOA-ACAP-ARAP_25.05.2022_00h00	0.000248122	0.000657984	0.000491676	0.000777534	[6, 7]	Group37	15	6	[ATM, CDK1, CHEK1, RPS6KA4, SMARCA5, VRK1]
GO:0018107	peptidyl-threonine phosphorylation	GO_BiologicalProcess-EBI-UniProt-GOA-ACAP-ARAP_25.05.2022_00h00	0.00228745	0.00433284	0.000491676	0.000777534	[6, 7, 8]	Group37	7.08661	9	[AZU1, CALM2, CDK1, CHEK1, PRKDC, ROCK2, TTK, UBE2K, VRK1]
GO:0035173	histone kinase activity	GO_BiologicalProcess-EBI-UniProt-GOA-ACAP-ARAP_25.05.2022_00h00	0.000596564	0.00136904	0.000491676	0.000777534	[7, 8]	Group37	22.2222	4	[CDK1, CHEK1, RPS6KA4, VRK1]
GO:0010800	positive regulation of peptidyl-threonine phosphorylation	GO_BiologicalProcess-EBI-UniProt-GOA-ACAP-ARAP_25.05.2022_00h00	0.0291248	0.0364569	0.000491676	0.000777534	[7, 8, 9, 10]	Group37	10	3	[AZU1, CALM2, UBE2K]
GO:0035065	regulation of histone acetylation	GO_BiologicalProcess-EBI-UniProt-GOA-ACAP-ARAP_25.05.2022_00h00	0.0280484	0.0353568	0.000491676	0.000777534	[7, 8, 9, 10, 11]	Group37	6.57895	5	[CHEK1, DDX21, RPS6KA4, SF3B1, SMARCA5]
GO:0071479	cellular response to ionizing radiation	GO_BiologicalProcess-EBI-UniProt-GOA-ACAP-ARAP_25.05.2022_00h00	0.000871304	0.00190199	5.09331e-05	9.62071e-05	[5, 6]	Group36	8.98876	8	[ATM, ATR, BLM, DNM2, HSPA5, KDM1A, NIPBL, XRCC6]
GO:1901796	regulation of signal transduction by p53 class mediator	GO_BiologicalProcess-EBI-UniProt-GOA-ACAP-ARAP_25.05.2022_00h00	0.00570001	0.0092335	5.09331e-05	9.62071e-05	[5, 6, 7]	Group36	6.66667	8	[ATM, ATR, CHEK1, HNRNPK, KDM1A, PRKN, PRMT6, TAF9]
GO:0071480	cellular response to gamma radiation	GO_BiologicalProcess-EBI-UniProt-GOA-ACAP-ARAP_25.05.2022_00h00	0.000905153	0.00195208	5.09331e-05	9.62071e-05	[6, 7]	Group36	14.7059	5	[ATM, ATR, HSPA5, KDM1A, XRCC6]
GO:0071481	cellular response to X-ray	GO_BiologicalProcess-EBI-UniProt-GOA-ACAP-ARAP_25.05.2022_00h00	0.00015237	0.000432924	5.09331e-05	9.62071e-05	[6, 7]	Group36	30.7692	4	[ATM, DNM2, NIPBL, XRCC6]
GO:1905323	telomerase holoenzyme complex assembly	GO_BiologicalProcess-EBI-UniProt-GOA-ACAP-ARAP_25.05.2022_00h00	4.72146e-05	0.000149582	5.09331e-05	9.62071e-05	[6, 7]	Group36	40	4	[ATM, ATR, HSP90AA1, HSP90AB1]
GO:0006259	DNA metabolic process	GO_BiologicalProcess-EBI-UniProt-GOA-ACAP-ARAP_25.05.2022_00h00	1.53757e-20	7.86355e-19	1.37517e-15	1.16889e-14	[4, 5, 6]	Group35	7.0922	80	[ACTR2, ATM, ATR, BABAM1, BAZ1A, BLM, BRD8, CCT2, CCT3, CCT4, CCT5, CCT6A, CCT7, CCT8, CDK1, CDK9, CHEK1, CUL4B, DDX21, EXOSC5, EXOSC6, FANCI, FEN1, GTF2I, GTPBP4, HELLS, HLTF, HMBOX1, HNRNPAB, HSP90AA1, HSP90AB1, KDM1A, KPNA1, MBD2, MBD3, MCMBP, MORF4L1, MRE11, MSH2, MSH6, MTA2, NABP2, NBN, NIBAN2, NIPBL, NONO, ORC2, ORC3, POLD1, POLE, PPP2R1A, PRKDC, PRMT6, RAD18, RAD21, RAD50, RAN, RFC2, RFC3,…
GO:0010557	positive regulation of macromolecule biosynthetic process	GO_BiologicalProcess-EBI-UniProt-GOA-ACAP-ARAP_25.05.2022_00h00	4.23168e-08	2.61197e-07	1.37517e-15	1.16889e-14	[4, 5, 6]	Group35	4.07662	83	[ACTR2, ARF4, ARHGEF2, ATM, ATR, AZU1, BLM, BRD8, CCT2, CCT3, CCT4, CCT5, CCT6A, CCT7, CCT8, CDK12, CDK9, CHD4, CHD7, CHD8, DDX21, DDX3X, DNM2, DVL3, EIF2S3, EIF3E, ELAVL1, FHOD1, GABPB2, GTF2I, HLTF, HMBOX1, HNRNPAB, HNRNPK, HSP90AA1, HSP90AB1, HSPA5, ILF2, ILF3, KDM1A, KMT2D, MAP2K2, MAZ, MBD2, MBD3, MORF4L1, MTA2, NCL, NIBAN2, NIPBL, OSR1, PAWR, PAXBP1, PCGF5, PFKM, PITX2, PRKDC, PRKN, PSMC3, …
GO:0045935	positive regulation of nucleobase-containing compound metabolic process	GO_BiologicalProcess-EBI-UniProt-GOA-ACAP-ARAP_25.05.2022_00h00	3.24599e-10	3.5214e-09	1.37517e-15	1.16889e-14	[4, 5, 6]	Group35	4.2976	93	[ACTR2, ARF4, ARHGEF2, ATM, ATR, BABAM1, BAZ1A, BLM, BRD8, CCT2, CCT3, CCT4, CCT5, CCT6A, CCT7, CCT8, CDK1, CDK12, CDK9, CHD4, CHD7, CHD8, DDX21, DDX3X, DNM2, DVL3, EXOSC5, EXOSC6, FHOD1, GABPB2, GTF2I, HLTF, HMBOX1, HNRNPAB, HNRNPK, HSP90AA1, HSP90AB1, HSPA5, ILF2, ILF3, KDM1A, KMT2D, MAP2K2, MAZ, MBD2, MBD3, MORF4L1, MRE11, MSH2, MTA2, NABP2, NBN, NCL, NIBAN2, NIPBL, OSR1, PAXBP1, PCGF5, PFKM, …
GO:0051052	regulation of DNA metabolic process	GO_BiologicalProcess-EBI-UniProt-GOA-ACAP-ARAP_25.05.2022_00h00	9.42758e-19	4.21884e-17	1.37517e-15	1.16889e-14	[4, 5, 6, 7]	Group35	9.33099	53	[ACTR2, ATM, ATR, BABAM1, BAZ1A, BLM, BRD8, CCT2, CCT3, CCT4, CCT5, CCT6A, CCT7, CCT8, CDK1, CDK9, CHEK1, EXOSC6, GTPBP4, HMBOX1, HNRNPAB, HSP90AA1, HSP90AB1, KDM1A, KPNA1, MBD2, MBD3, MORF4L1, MRE11, MSH2, MSH6, NABP2, NBN, NIBAN2, ORC3, PPP2R1A, PRKDC, RAD50, RFC2, RFC3, RFC4, RFC5, RIF1, SMARCA5, SMARCAD1, SMC3, SMCHD1, TAF9, TCP1, UBE2N, UCHL5, WIZ, ZNF830]
GO:0051054	positive regulation of DNA metabolic process	GO_BiologicalProcess-EBI-UniProt-GOA-ACAP-ARAP_25.05.2022_00h00	1.85464e-16	7.37736e-15	1.37517e-15	1.16889e-14	[4, 5, 6, 7, 8]	Group35	11.6719	37	[ACTR2, ATM, ATR, BABAM1, BAZ1A, BRD8, CCT2, CCT3, CCT4, CCT5, CCT6A, CCT7, CCT8, CDK1, EXOSC6, HMBOX1, HNRNPAB, HSP90AA1, HSP90AB1, MORF4L1, MRE11, MSH2, NABP2, NBN, PRKDC, RAD50, RFC2, RFC3, RFC4, RFC5, RIF1, SMARCA5, SMCHD1, TCP1, UBE2N, UCHL5, WIZ]
GO:0061621	canonical glycolysis	GO_BiologicalProcess-EBI-UniProt-GOA-ACAP-ARAP_25.05.2022_00h00	0.0160208	0.0219749	0.00154472	0.0022835	[4, 8, 9, 11, 12, 13, 14, 15]	Group34	12.5	3	[HOOK1, HOOK2, PFKM]
GO:0032507	maintenance of protein location in cell	GO_BiologicalProcess-EBI-UniProt-GOA-ACAP-ARAP_25.05.2022_00h00	0.0055396	0.00913906	0.00154472	0.0022835	[3, 4, 6]	Group34	8.33333	6	[HOOK1, HOOK2, HSPA5, RANGAP1, RIT2, TWF1]
GO:0031346	positive regulation of cell projection organization	GO_BiologicalProcess-EBI-UniProt-GOA-ACAP-ARAP_25.05.2022_00h00	0.00513689	0.00855352	0.00154472	0.0022835	[4, 5, 6]	Group34	4.52128	17	[ACTR2, ANLN, DNM2, DVL3, EHD1, EPS8L2, FLNA, FN1, HSP90AA1, HSPA5, KDM1A, MAP2K2, OCLN, RIT2, SEPTIN7, SETX, TWF1]
GO:0072595	maintenance of protein localization in organelle	GO_BiologicalProcess-EBI-UniProt-GOA-ACAP-ARAP_25.05.2022_00h00	0.0224023	0.0294854	0.00154472	0.0022835	[4, 5, 6, 7]	Group34	8.33333	4	[HOOK1, HOOK2, HSPA5, RANGAP1]
GO:0010976	positive regulation of neuron projection development	GO_BiologicalProcess-EBI-UniProt-GOA-ACAP-ARAP_25.05.2022_00h00	0.037233	0.0451844	0.00154472	0.0022835	[5, 6, 7, 8, 9, 10, 11, 12]	Group34	4.73373	8	[ACTR2, EHD1, FLNA, HSPA5, KDM1A, RIT2, SETX, TWF1]
GO:0051053	negative regulation of DNA metabolic process	GO_BiologicalProcess-EBI-UniProt-GOA-ACAP-ARAP_25.05.2022_00h00	7.19781e-05	0.000220241	1.08439e-08	4.09659e-08	[4, 5, 6, 7, 8]	Group33	8.07453	13	[ATM, ATR, BLM, CHEK1, GTPBP4, MSH2, MSH6, NBN, NIBAN2, RAD50, RIF1, SMCHD1, ZNF830]
GO:0008156	negative regulation of DNA replication	GO_BiologicalProcess-EBI-UniProt-GOA-ACAP-ARAP_25.05.2022_00h00	0.00920974	0.0138533	1.08439e-08	4.09659e-08	[5, 6, 7, 8, 9]	Group33	10.8108	4	[ATR, BLM, GTPBP4, ZNF830]
GO:0045005	DNA-templated DNA replication maintenance of fidelity	GO_BiologicalProcess-EBI-UniProt-GOA-ACAP-ARAP_25.05.2022_00h00	7.1181e-06	2.74008e-05	1.08439e-08	4.09659e-08	[5, 6, 7, 8, 9]	Group33	15	9	[ATR, BLM, CDK9, MRE11, NBN, POLD1, POLE, RAD50, ZNF830]
GO:0033260	nuclear DNA replication	GO_BiologicalProcess-EBI-UniProt-GOA-ACAP-ARAP_25.05.2022_00h00	0.0131685	0.0187077	1.08439e-08	4.09659e-08	[4, 5, 8, 9, 10]	Group33	9.7561	4	[BLM, FEN1, WIZ, ZNF830]
GO:0090329	regulation of DNA-templated DNA replication	GO_BiologicalProcess-EBI-UniProt-GOA-ACAP-ARAP_25.05.2022_00h00	5.55032e-05	0.000172784	1.08439e-08	4.09659e-08	[6, 7, 8, 9]	Group33	13.3333	8	[BLM, NBN, RFC2, RFC3, RFC4, RFC5, WIZ, ZNF830]
GO:0071480	cellular response to gamma radiation	GO_BiologicalProcess-EBI-UniProt-GOA-ACAP-ARAP_25.05.2022_00h00	0.000905153	0.00195208	7.86857e-07	2.05793e-06	[6, 7]	Group32	14.7059	5	[ATM, ATR, HSPA5, KDM1A, XRCC6]
GO:1905323	telomerase holoenzyme complex assembly	GO_BiologicalProcess-EBI-UniProt-GOA-ACAP-ARAP_25.05.2022_00h00	4.72146e-05	0.000149582	7.86857e-07	2.05793e-06	[6, 7]	Group32	40	4	[ATM, ATR, HSP90AA1, HSP90AB1]
GO:0051972	regulation of telomerase activity	GO_BiologicalProcess-EBI-UniProt-GOA-ACAP-ARAP_25.05.2022_00h00	2.91241e-05	9.56554e-05	7.86857e-07	2.05793e-06	[5, 6, 7, 8, 9, 10, 11]	Group32	14.5455	8	[ATM, CCT2, CCT4, HMBOX1, HSP90AA1, HSP90AB1, NABP2, TCP1]
GO:0003720	telomerase activity	GO_BiologicalProcess-EBI-UniProt-GOA-ACAP-ARAP_25.05.2022_00h00	4.90519e-05	0.00015404	7.86857e-07	2.05793e-06	[8, 9, 10]	Group32	13.5593	8	[ATM, CCT2, CCT4, HMBOX1, HSP90AA1, HSP90AB1, NABP2, TCP1]
GO:0045910	negative regulation of DNA recombination	GO_BiologicalProcess-EBI-UniProt-GOA-ACAP-ARAP_25.05.2022_00h00	0.00471425	0.00796086	2.05867e-06	4.99964e-06	[5, 6, 7, 8, 9]	Group31	10.2041	5	[BLM, MSH2, MSH6, RIF1, SMCHD1]
GO:0031507	heterochromatin assembly	GO_BiologicalProcess-EBI-UniProt-GOA-ACAP-ARAP_25.05.2022_00h00	2.76179e-05	9.15484e-05	2.05867e-06	4.99964e-06	[6, 7, 8, 9]	Group31	11.3636	10	[BAZ1A, HELLS, KDM1A, KMT2D, MBD2, MBD3, RIF1, SETDB1, SMARCA5, SMCHD1]
GO:0140719	constitutive heterochromatin assembly	GO_BiologicalProcess-EBI-UniProt-GOA-ACAP-ARAP_25.05.2022_00h00	0.00271646	0.00498713	2.05867e-06	4.99964e-06	[7, 8, 9, 10]	Group31	23.0769	3	[HELLS, RIF1, SMCHD1]
GO:2001032	regulation of double-strand break repair via nonhomologous end joining	GO_BiologicalProcess-EBI-UniProt-GOA-ACAP-ARAP_25.05.2022_00h00	0.00681601	0.0107495	2.05867e-06	4.99964e-06	[7, 8, 9, 10]	Group31	11.7647	4	[ACTR2, PRKDC, RIF1, SMCHD1]
GO:0000381	regulation of alternative mRNA splicing, via spliceosome	GO_BiologicalProcess-EBI-UniProt-GOA-ACAP-ARAP_25.05.2022_00h00	0.0152801	0.0211207	5.56958e-06	1.18354e-05	[7, 8, 9, 10, 11, 12, 13]	Group30	7.69231	5	[PUF60, RBM10, RBM15, RBM4, SRSF6]
GO:1903312	negative regulation of mRNA metabolic process	GO_BiologicalProcess-EBI-UniProt-GOA-ACAP-ARAP_25.05.2022_00h00	0.000386396	0.000967341	5.56958e-06	1.18354e-05	[5, 6, 7, 8, 9]	Group30	9.09091	9	[ELAVL1, HNRNPA0, HNRNPAB, HNRNPK, PKP3, RBM10, SRSF6, TAF15, YBX3]
GO:0050684	regulation of mRNA processing	GO_BiologicalProcess-EBI-UniProt-GOA-ACAP-ARAP_25.05.2022_00h00	0.000492062	0.00118227	5.56958e-06	1.18354e-05	[6, 7, 8, 9]	Group30	7.48299	11	[CDK9, HNRNPK, NCL, PUF60, RBM10, RBM15, RBM39, RBM4, SF3B4, SNW1, SRSF6]
GO:0048025	negative regulation of mRNA splicing, via spliceosome	GO_BiologicalProcess-EBI-UniProt-GOA-ACAP-ARAP_25.05.2022_00h00	0.014251	0.0200074	5.56958e-06	1.18354e-05	[6, 7, 8, 9, 10, 11, 12, 13]	Group30	13.0435	3	[HNRNPK, RBM10, SRSF6]
GO:0031330	negative regulation of cellular catabolic process	GO_BiologicalProcess-EBI-UniProt-GOA-ACAP-ARAP_25.05.2022_00h00	0.00801968	0.0123221	0.00169743	0.0024047	[4, 5, 6]	Group29	4.83271	13	[EIF3H, EIF4G2, ELAVL1, HNRNPA0, HNRNPAB, HSP90AB1, PKP3, RBM10, RRAGA, TAF15, TAF9, UCHL5, YBX3]
GO:0061136	regulation of proteasomal protein catabolic process	GO_BiologicalProcess-EBI-UniProt-GOA-ACAP-ARAP_25.05.2022_00h00	0.0171796	0.0234744	0.00169743	0.0024047	[5, 6, 7, 8]	Group29	4.90196	10	[EIF3H, HSP90AB1, PRKN, PSMC2, PSMC3, PSMC4, PSMC6, TAF9, UBE2K, UCHL5]
GO:0043161	proteasome-mediated ubiquitin-dependent protein catabolic process	GO_BiologicalProcess-EBI-UniProt-GOA-ACAP-ARAP_25.05.2022_00h00	0.00429469	0.00739183	0.00169743	0.0024047	[6, 7, 8, 9]	Group29	4.31034	20	[ANAPC1, CDC16, CDC27, CUL2, CUL4B, CUL5, EIF3H, HSP90AB1, HSPA5, PRKN, PSMC2, PSMC3, PSMC4, PSMC6, PSMD11, PSMD12, TAF9, UBE2K, UCHL5, WDR26]
GO:0032435	negative regulation of proteasomal ubiquitin-dependent protein catabolic process	GO_BiologicalProcess-EBI-UniProt-GOA-ACAP-ARAP_25.05.2022_00h00	0.0101147	0.0150252	0.00169743	0.0024047	[6, 7, 8, 9, 10, 11]	Group29	10.5263	4	[EIF3H, HSP90AB1, TAF9, UCHL5]
GO:0000212	meiotic spindle organization	GO_BiologicalProcess-EBI-UniProt-GOA-ACAP-ARAP_25.05.2022_00h00	0.00604283	0.00974474	6.09344e-07	1.65742e-06	[3, 4, 5, 8]	Group28	17.6471	3	[NDC80, PPP2R1A, TUBG1]
GO:0007143	female meiotic nuclear division	GO_BiologicalProcess-EBI-UniProt-GOA-ACAP-ARAP_25.05.2022_00h00	0.00681601	0.0107495	6.09344e-07	1.65742e-06	[3, 4, 5, 6, 8]	Group28	11.7647	4	[ATM, NDC80, PPP2R1A, TTK]
GO:0051306	mitotic sister chromatid separation	GO_BiologicalProcess-EBI-UniProt-GOA-ACAP-ARAP_25.05.2022_00h00	1.06987e-07	5.89254e-07	6.09344e-07	1.65742e-06	[4, 5, 6, 7, 8, 9]	Group28	13.2075	14	[ANAPC1, ATM, BUB1, BUB1B, BUB3, CCNB1, CDC16, CDC27, IK, NDC80, NUF2, PPP2R1A, RAD21, TTK]
GO:0000389	mRNA 3'-splice site recognition	GO_BiologicalProcess-EBI-UniProt-GOA-ACAP-ARAP_25.05.2022_00h00	1.63114e-05	5.8395e-05	3.67224e-15	2.77458e-14	[7, 8, 9, 10, 11, 12, 13, 14]	Group27	50	4	[ISY1, SF3A1, SF3A3, SLU7]
GO:0000245	spliceosomal complex assembly	GO_BiologicalProcess-EBI-UniProt-GOA-ACAP-ARAP_25.05.2022_00h00	3.67224e-15	1.19515e-13	3.67224e-15	2.77458e-14	[6, 7, 8, 9, 10, 11, 12]	Group27	25	19	[CRNKL1, DDX46, HTATSF1, ISY1, LUC7L2, PUF60, SETX, SF3A1, SF3A3, SF3B1, SF3B2, SF3B4, SF3B6, SLU7, SNRNP200, SNRPA1, SNRPB2, SRSF5, SRSF6]
GO:0006376	mRNA splice site selection	GO_BiologicalProcess-EBI-UniProt-GOA-ACAP-ARAP_25.05.2022_00h00	5.58242e-08	3.33084e-07	3.67224e-15	2.77458e-14	[6, 7, 8, 9, 10, 11, 12, 13]	Group27	25.7143	9	[ISY1, LUC7L2, PUF60, SETX, SF3A1, SF3A3, SLU7, SRSF5, SRSF6]
GO:0090522	vesicle tethering involved in exocytosis	GO_BiologicalProcess-EBI-UniProt-GOA-ACAP-ARAP_25.05.2022_00h00	6.5092e-07	3.02636e-06	8.34411e-05	0.000153351	[3, 4, 5, 6, 7, 8]	Group26	55.5556	5	[EXOC2, EXOC3, EXOC4, EXOC5, EXOC7]
GO:0006904	vesicle docking involved in exocytosis	GO_BiologicalProcess-EBI-UniProt-GOA-ACAP-ARAP_25.05.2022_00h00	0.00324904	0.00587452	8.34411e-05	0.000153351	[3, 5, 6, 7, 8]	Group26	11.1111	5	[EXOC2, EXOC3, EXOC4, EXOC5, EXOC7]
GO:0006893	Golgi to plasma membrane transport	GO_BiologicalProcess-EBI-UniProt-GOA-ACAP-ARAP_25.05.2022_00h00	1.39425e-05	5.04185e-05	8.34411e-05	0.000153351	[5, 6, 7]	Group26	13.8462	9	[ARFGEF2, DNM2, EXOC2, EXOC4, EXOC5, EXOC7, NSF, RABEP1, SPTBN1]
GO:0001824	blastocyst development	GO_BiologicalProcess-EBI-UniProt-GOA-ACAP-ARAP_25.05.2022_00h00	0.00724896	0.0113324	0.00956753	0.0114139	[3, 7, 8]	Group25	6.4	8	[CHEK1, NBN, PSMC4, RPL13, SF3B6, THOC2, XAB2, ZNF830]
GO:0001832	blastocyst growth	GO_BiologicalProcess-EBI-UniProt-GOA-ACAP-ARAP_25.05.2022_00h00	0.014251	0.0200074	0.00956753	0.0114139	[3, 4, 8, 9]	Group25	13.0435	3	[CHEK1, NBN, ZNF830]
GO:0001701	in utero embryonic development	GO_BiologicalProcess-EBI-UniProt-GOA-ACAP-ARAP_25.05.2022_00h00	0.00956753	0.0143313	0.00956753	0.0114139	[6, 7]	Group25	4.14747	18	[CCNB1, CHD7, CHD8, CHEK1, EIF2S2, MBD3, MSH2, NBN, PSMC4, RNF2, RPL13, RTCB, SF3B6, SYF2, THOC2, XAB2, YBX3, ZNF830]
GO:0034250	positive regulation of cellular amide metabolic process	GO_BiologicalProcess-EBI-UniProt-GOA-ACAP-ARAP_25.05.2022_00h00	0.0024413	0.00457585	1.09634e-05	2.19267e-05	[4, 5, 6]	Group24	6.14525	11	[CHRNA7, DDX3X, EIF2S3, EIF3E, ELAVL1, PRKDC, RBM4, ROCK2, RPS6KB2, VIM, YBX3]
GO:0006446	regulation of translational initiation	GO_BiologicalProcess-EBI-UniProt-GOA-ACAP-ARAP_25.05.2022_00h00	2.03245e-05	7.1335e-05	1.09634e-05	2.19267e-05	[4, 6, 7, 8, 9]	Group24	11.7647	10	[BZW1, BZW2, DDX3X, EIF2S1, EIF3E, EIF3H, EIF4G2, EIF5B, RBM4, RPS6KB2]
GO:0045727	positive regulation of translation	GO_BiologicalProcess-EBI-UniProt-GOA-ACAP-ARAP_25.05.2022_00h00	0.00628622	0.0100021	1.09634e-05	2.19267e-05	[5, 6, 7, 8, 9]	Group24	6.08108	9	[DDX3X, EIF2S3, EIF3E, ELAVL1, PRKDC, RBM4, RPS6KB2, VIM, YBX3]
GO:0006401	RNA catabolic process	GO_BiologicalProcess-EBI-UniProt-GOA-ACAP-ARAP_25.05.2022_00h00	0.000565219	0.00131395	0.000565219	0.000873521	[5, 6, 7]	Group23	5.57377	17	[ATM, EIF3E, ELAVL1, ETF1, EXOSC5, EXOSC6, FEN1, HNRNPA0, HNRNPAB, PKP3, RBM10, ROCK2, SND1, TAF15, UPF2, VIM, YBX3]
GO:0000956	nuclear-transcribed mRNA catabolic process	GO_BiologicalProcess-EBI-UniProt-GOA-ACAP-ARAP_25.05.2022_00h00	0.0284708	0.0357633	0.000565219	0.000873521	[6, 7, 8, 9]	Group23	5.34351	7	[ATM, EIF3E, ETF1, EXOSC5, EXOSC6, HNRNPAB, UPF2]
GO:0000184	nuclear-transcribed mRNA catabolic process, nonsense-mediated decay	GO_BiologicalProcess-EBI-UniProt-GOA-ACAP-ARAP_25.05.2022_00h00	0.0131685	0.0187077	0.000565219	0.000873521	[7, 8, 9, 10]	Group23	9.7561	4	[EIF3E, ETF1, HNRNPAB, UPF2]
GO:0016574	histone ubiquitination	GO_BiologicalProcess-EBI-UniProt-GOA-ACAP-ARAP_25.05.2022_00h00	0.00771148	0.0119511	0.00223738	0.00298318	[6, 7, 8, 9]	Group22	9.09091	5	[CUL4B, KDM1A, PCGF5, RNF2, UBE2N]
GO:0006513	protein monoubiquitination	GO_BiologicalProcess-EBI-UniProt-GOA-ACAP-ARAP_25.05.2022_00h00	0.0142787	0.0199679	0.00223738	0.00298318	[8, 9]	Group22	6.81818	6	[CUL4B, PCGF5, PRKN, RAD18, RNF2, TSG101]
GO:0035518	histone H2A monoubiquitination	GO_BiologicalProcess-EBI-UniProt-GOA-ACAP-ARAP_25.05.2022_00h00	0.0179084	0.0242849	0.00223738	0.00298318	[8, 9, 10, 11]	Group22	12	3	[CUL4B, PCGF5, RNF2]
GO:0045047	protein targeting to ER	GO_BiologicalProcess-EBI-UniProt-GOA-ACAP-ARAP_25.05.2022_00h00	0.000159053	0.00044485	0.000159053	0.000277323	[6, 7, 8, 9]	Group21	16.2162	6	[HSPA5, SRP19, SRP54, SRP68, SRP72, UBL4A]
GO:0006614	SRP-dependent cotranslational protein targeting to membrane	GO_BiologicalProcess-EBI-UniProt-GOA-ACAP-ARAP_25.05.2022_00h00	0.000596564	0.00136904	0.000159053	0.000277323	[7, 8, 9, 10, 11]	Group21	22.2222	4	[SRP19, SRP54, SRP68, SRP72]
GO:0010611	regulation of cardiac muscle hypertrophy	GO_BiologicalProcess-EBI-UniProt-GOA-ACAP-ARAP_25.05.2022_00h00	0.00961962	0.0143493	0.00961962	0.0112782	[4, 5, 6, 7]	Group20	8.62069	5	[CDK9, ROCK2, TRIM63, TWF1, UBL4A]
GO:0010613	positive regulation of cardiac muscle hypertrophy	GO_BiologicalProcess-EBI-UniProt-GOA-ACAP-ARAP_25.05.2022_00h00	0.0242824	0.031158	0.00961962	0.0112782	[4, 5, 6, 7, 8]	Group20	10.7143	3	[CDK9, ROCK2, TWF1]
GO:0006354	DNA-templated transcription, elongation	GO_BiologicalProcess-EBI-UniProt-GOA-ACAP-ARAP_25.05.2022_00h00	0.0339184	0.0415849	0.0339184	0.0354839	[6, 7, 8, 9, 10]	Group19	5.14706	7	[CDK12, CDK9, HTATSF1, INTS12, INTS13, NELFB, NELFCD]
GO:0032784	regulation of DNA-templated transcription, elongation	GO_BiologicalProcess-EBI-UniProt-GOA-ACAP-ARAP_25.05.2022_00h00	0.0109515	0.0160025	0.0339184	0.0354839	[6, 7, 8, 9, 10, 11]	Group19	6.48148	7	[CDK12, CDK9, HTATSF1, INTS12, INTS13, NELFB, NELFCD]
GO:0030218	erythrocyte differentiation	GO_BiologicalProcess-EBI-UniProt-GOA-ACAP-ARAP_25.05.2022_00h00	0.0127521	0.0181882	0.0127521	0.0146973	[4, 5, 6, 7, 8, 9]	Group18	5.7971	8	[ACIN1, IKZF1, PRKDC, RNF2, RPS14, UBA5, UBL4A, UNC45A]
GO:0018105	peptidyl-serine phosphorylation	GO_BiologicalProcess-EBI-UniProt-GOA-ACAP-ARAP_25.05.2022_00h00	0.00558493	0.0091297	0.00558493	0.0067817	[6, 7, 8]	Group17	4.5977	16	[ATM, ATR, CDK1, HSP90AA1, HSP90AB1, MAP2K2, PAK1, PKN2, PRKDC, PWP1, ROCK2, RPS6KA4, RPS6KB2, TTK, ULK2, VRK1]
GO:0000393	spliceosomal conformational changes to generate catalytic conformation	GO_BiologicalProcess-EBI-UniProt-GOA-ACAP-ARAP_25.05.2022_00h00	0.000213585	0.000574913	0.000213585	0.000354238	[6, 7, 8, 9, 10, 11, 12]	Group16	50	3	[ISY1, SNRNP200, XAB2]
GO:0006369	termination of RNA polymerase II transcription	GO_BiologicalProcess-EBI-UniProt-GOA-ACAP-ARAP_25.05.2022_00h00	0.00418002	0.00726431	0.00418002	0.00526373	[7, 8, 9, 10, 11]	Group15	20	3	[MAZ, PCF11, SETX]
GO:0006301	postreplication repair	GO_BiologicalProcess-EBI-UniProt-GOA-ACAP-ARAP_25.05.2022_00h00	0.00170872	0.00337968	0.00170872	0.00237128	[6, 7, 8]	Group14	12.8205	5	[MSH2, POLD1, RAD18, UBE2N, WDR33]
GO:2000369	regulation of clathrin-dependent endocytosis	GO_BiologicalProcess-EBI-UniProt-GOA-ACAP-ARAP_25.05.2022_00h00	0.00157984	0.00321354	0.00157984	0.00228573	[6, 7, 8]	Group13	17.3913	4	[DNM2, HIP1R, SCYL2, UNC45A]
GO:0003746	translation elongation factor activity	GO_BiologicalProcess-EBI-UniProt-GOA-ACAP-ARAP_25.05.2022_00h00	0.00252949	0.00471644	0.00252949	0.00330779	[6, 7, 8, 9, 10, 11, 12]	Group12	15.3846	4	[EEF1A1, EEFSEC, HBS1L, TUFM]
GO:1903351	cellular response to dopamine	GO_BiologicalProcess-EBI-UniProt-GOA-ACAP-ARAP_25.05.2022_00h00	0.0201251	0.0268835	0.0201251	0.0220727	[6, 7, 8]	Group11	6.31579	6	[DHX15, DHX8, DNM2, FLNA, GNA14, PRKN]
GO:0016579	protein deubiquitination	GO_BiologicalProcess-EBI-UniProt-GOA-ACAP-ARAP_25.05.2022_00h00	0.013287	0.0188014	0.013287	0.0150587	[6, 7, 8]	Group10	5.38922	9	[BABAM1, CDK1, EIF3F, OTULIN, PRKN, RNF2, TAF9, UCHL5, USP48]
GO:0098930	axonal transport	GO_BiologicalProcess-EBI-UniProt-GOA-ACAP-ARAP_25.05.2022_00h00	0.0228207	0.0298168	0.0228207	0.0246318	[6, 7, 8]	Group09	6.94444	5	[ARL8A, ARL8B, DCTN1, KIF1B, KIF4A]
GO:0086002	cardiac muscle cell action potential involved in contraction	GO_BiologicalProcess-EBI-UniProt-GOA-ACAP-ARAP_25.05.2022_00h00	0.038933	0.0467719	0.038933	0.0395141	[6, 8]	Group08	7.01754	4	[DSP, FLNA, NUP155, SCN1A]
GO:0060544	regulation of necroptotic process	GO_BiologicalProcess-EBI-UniProt-GOA-ACAP-ARAP_25.05.2022_00h00	0.00186256	0.00366372	0.00186256	0.00253309	[6, 7]	Group07	16.6667	4	[ARHGEF2, BIRC3, CASP6, YBX3]
GO:0051231	spindle elongation	GO_BiologicalProcess-EBI-UniProt-GOA-ACAP-ARAP_25.05.2022_00h00	0.00340016	0.00611687	0.00340016	0.00436247	[3, 4, 5, 8]	Group06	21.4286	3	[KIF4A, NUMA1, PPP2R1A]
GO:0045292	mRNA cis splicing, via spliceosome	GO_BiologicalProcess-EBI-UniProt-GOA-ACAP-ARAP_25.05.2022_00h00	3.23321e-08	2.06695e-07	3.23321e-08	9.99356e-08	[8, 9, 10, 11, 12]	Group05	33.3333	8	[CWC15, PRPF40A, PRPF4B, RBM17, RBM22, SF3A1, SNRNP200, WBP4]
GO:0033674	positive regulation of kinase activity	GO_BiologicalProcess-EBI-UniProt-GOA-ACAP-ARAP_25.05.2022_00h00	0.00556974	0.00914663	0.00556974	0.00688622	[6, 7, 8, 9]	Group04	4.06654	22	[AZU1, CALM2, CCNB1, DDX3X, DVL3, HSP90AA1, HSP90AB1, MAP2K2, MAP3K7, MRE11, NBN, ORC3, PAK1, PIK3R4, PKN2, PPIA, PRKAG1, RAD50, RANBP2, TAOK1, VAV2, XRCC6]
GO:0033143	regulation of intracellular steroid hormone receptor signaling pathway	GO_BiologicalProcess-EBI-UniProt-GOA-ACAP-ARAP_25.05.2022_00h00	0.0294643	0.0366258	0.0294643	0.0313058	[4, 5, 6, 7, 8, 9]	Group03	6.49351	5	[KDM1A, KMT2D, NCOR1, PAK1, UBA5]
GO:0000413	protein peptidyl-prolyl isomerization	GO_BiologicalProcess-EBI-UniProt-GOA-ACAP-ARAP_25.05.2022_00h00	0.0402173	0.0478332	0.0402173	0.0402173	[7, 8]	Group02	8.82353	3	[PPIA, PPIE, RANBP2]
GO:0030511	positive regulation of transforming growth factor beta receptor signaling pathway	GO_BiologicalProcess-EBI-UniProt-GOA-ACAP-ARAP_25.05.2022_00h00	0.0372702	0.0450768	0.0372702	0.0383996	[4, 5, 6, 7, 8, 9, 10]	Group01	9.09091	3	[FERMT1, HSP90AB1, SNW1]
GO:0009048	dosage compensation by inactivation of X chromosome	GO_BiologicalProcess-EBI-UniProt-GOA-ACAP-ARAP_25.05.2022_00h00	0.0199144	0.0267017	0.0199144	0.0221996	[7, 8, 9]	Group00	11.5385	3	[PCGF5, RBM15, SMCHD1]

## Sheet: Cluster2_functional groups
Additional file 3: Functional groups in which enrichmed GO terms for the “biological process” vocabulary were grouped by ClueGO software for cluster 2 of colosEV miRNA targets
Function	Group PValue Corrected with Benjamini-Hochberg	Groups	Group Genes
transcription initiation from RNA polymerase II promoter	2.6e-35	Group23	CCNH|ENY2|ESR1|GTF2B|GTF2F1|KAT2A|MED10|MED11|MED12|MED13|MED15|MED16|MED18|MED19|MED20|MED21|MED22|MED23|MED24|MED25|MED27|MED28|MED29|MED30|MED31|MED4|MED6|MED7|MED8|POLR2G|SGF29|SUPT20H|TAF13|TAF2|TAF3|TAF4|TAF4B|TAF5|TAF6|TAF6L|TAF8|TRRAP
positive regulation of transcription initiation from RNA polymerase II promoter	3.50302e-17	Group36	ADSL|AHI1|ARRB2|BRD4|CCNC|CCNH|CCNT2|CDC5L|CEBPE|CNOT10|CNOT11|CREBBP|CTBP2|DVL2|DYRK1B|EAF1|EAF2|ECD|EDRF1|ELL|ELL2|ELL3|ENO1|ENY2|EP400|EPC1|EPC2|ESR1|ESR2|EXOSC8|GATA1|GTF2B|GTF2F1|H2BC9|HBB|HIF1A|HSP90AA1|HSPA1A|ICE1|ICE2|IFT74|KAT2A|KAT2B|KAT5|LMO2|MECOM|MED10|MED11|MED12|MED12L|MED13|MED13L|MED15|MED16|MED18|MED19|MED20|MED21|MED22|MED23|MED24|MED25|MED27|MED28|MED29|MED30|MED31|MED4|MED6|M…
centrosome cycle	1.56859e-12	Group38	AHI1|APLP2|ARRB2|BIRC5|CAMSAP1|CARMIL2|CCDC66|CEP120|CEP131|CEP162|CEP350|CEP43|CEP72|CEP89|CNP|CRIPT|DOCK7|DPYSL3|ENTR1|FLII|GIT1|HAUS2|HAUS3|HAUS4|HAUS5|HAUS6|HAUS7|HSP90AA1|HSPA1A|IFT20|IFT74|IFT81|KAT2A|KAT2B|KAT5|KIF11|KIF14|LCA5|LCP1|MAP1B|MAP7|MAP7D3|MED12|MPHOSPH9|MYH11|NAV1|NDE1|NIN|NOP2|NOTCH1|ODF2L|OFD1|PCM1|PIP4K2B|PIP4K2C|PLK1|PPP1R12A|PSMD10|RANBP9|RBM14|SASS6|SDCBP|SKA1|SKA3|SPC24|…
histone acetyltransferase activity	6.08798e-11	Group30	BRD4|CREBBP|ENY2|GTF2B|KAT2A|KAT2B|KAT5|MAP3K7|MED22|MED24|NAP1L2|PML|RNF20|SGF29|SUPT20H|TADA2A|TAF2|TAF4|TAF5|TAF6|TAF6L|TRRAP|WBP2
microtubule cytoskeleton organization	1.97279e-09	Group32	BIRC5|CAMSAP1|CARMIL2|CCDC66|CEP120|CEP131|CEP350|CEP43|CEP72|CNP|CRIPT|DOCK7|ESR1|FLII|GIT1|HAUS2|HAUS3|HAUS4|HAUS5|HAUS6|HAUS7|HSP90AA1|HSPA1A|ICE1|KAT2A|KAT2B|KAT5|KIF11|KIF14|LCP1|MAP1B|MAP7|MAP7D3|MED25|NAV1|NDE1|NIN|OFD1|PCM1|PLK1|PPP1R12A|RANBP9|RBM14|SASS6|SKA1|SKA3|SSNA1
DNA-directed 5'-3' RNA polymerase activity	2.66815e-08	Group17	MED20|MED21|POLR2A|POLR2B|POLR2C|POLR2E|POLR2F|POLR2J|POLR2K
RNA polymerase II general transcription initiation factor activity	5.06912e-08	Group37	ARRB2|BAG6|BRD4|CCNH|CREBBP|EEF1E1|ELL3|ENY2|EP400|EPC1|EPC2|GTF2B|GTF2F1|HSP90AA1|HSPA1A|KAT2A|KAT2B|KAT5|MAP3K7|MECOM|MED22|MED24|MYC|NAP1L2|NEK4|PML|POLL|POLR2A|PPP1R10|PSMD10|RAVER1|RBFOX2|RBM11|RBM14|RNF20|SGF29|SRRM1|SUPT20H|TADA2A|TAF13|TAF2|TAF3|TAF4|TAF4B|TAF5|TAF6|TAF6L|TAF8|TENT4B|TP53BP1|TRA2B|TRRAP|USP15|VCPIP1|WBP2|XRN1|YEATS4
histone H3 acetylation	9.82013e-08	Group28	CDK11A|CPSF7|ENY2|HSPA1A|KAT2A|KAT2B|MAP3K7|NAP1L2|POLR2A|RAVER1|RBFOX2|RBM11|SGF29|SRRM1|SUPT20H|TADA2A|TAF2|TAF4|TAF5|TAF6|TAF6L|TRA2B|TRRAP|USP15|VCPIP1|WBP2
peptidyl-lysine modification	1.01445e-07	Group19	BAG6|BRD4|CREBBP|ENY2|EP400|EPC1|EPC2|GTF2B|KAT2A|KAT2B|KAT5|MAP3K7|MED22|MED24|NAP1L2|PML|SGF29|SUPT20H|TADA2A|TAF2|TAF4|TAF5|TAF6|TAF6L|TRRAP|WBP2|YEATS4
intraciliary transport involved in cilium assembly	4.96767e-07	Group35	AHI1|CCDC14|CCDC66|CEP120|CEP131|CEP162|CEP350|CEP43|CEP72|CEP89|CRIPT|DVL2|ENTR1|HIF1A|IFT20|IFT74|IFT81|KAT2A|KIF5B|LCA5|LUZP1|MAP1B|MED12|MPHOSPH9|NDE1|NIN|NOTCH1|ODF2L|OFD1|PCM1|SSNA1|TCHP|WDR90
regulation of RNA splicing	4.63515e-06	Group20	CDK11A|CNOT10|CNOT11|CPSF7|ENY2|EXOSC8|HSPA1A|KAT2A|KAT2B|POLR2A|POLR2G|RAVER1|RBFOX2|RBM11|SGF29|SRRM1|SUPT20H|TAF15|TAF6L|TENT4B|TRA2B|TRRAP
nuclear receptor coactivator activity	5.34651e-05	Group04	ENY2|MED12|MED13|MED22|MED24|MED30|MED4|RBM14
signal transduction in response to DNA damage	0.000146642	Group34	BIRC5|CDC5L|EEF1E1|EXOSC4|EXOSC8|HSPA1A|KAT2B|KAT5|KIF11|KIF14|MDC1|NDE1|OFD1|PLK1|PML|PPP1R10|PSMD10|SASS6|SDE2|SPC24|TENT4B|TP53BP1|XRN1
nuclear mRNA surveillance	0.000225335	Group33	BIRC5|CDK11A|CNOT10|CNOT11|CPSF7|EDC4|EXOSC4|EXOSC8|MYC|PLK1|PML|POLR2G|PPP1R10|RAVER1|RBFOX2|RBM11|RBM27|SPC24|SRRM1|TAF15|TENT4B|TRA2B|XRN1
intraciliary transport	0.000225819	Group27	AHI1|CCDC66|CEP120|CEP131|CEP162|CEP350|CEP89|ENTR1|IFT20|IFT74|IFT81|LCA5|MPHOSPH9|NOTCH1|ODF2L|OFD1|PCM1|SSNA1|TCHP|WDR90
positive regulation of organelle assembly	0.00025862	Group21	APLP2|CEP120|ENTR1|IFT20|LCP1|PIP4K2B|PIP4K2C|PIP5K1A|SASS6|SDCBP
protein insertion into ER membrane	0.00100905	Group18	AGK|BAG6|EMC2|HSP90AA1|MMGT1|SEC61A1|SEC61B
snRNA transcription by RNA polymerase II	0.0018802	Group25	ELL|ELL2|ELL3|EXOSC4|EXOSC8|ICE1|ICE2|POLR2K
signal transduction by p53 class mediator	0.00313663	Group29	BAG6|CSNK2A2|EEF1E1|ELL3|KAT5|MYC|NOP2|PML|PPP1R10|PSMD10|SDCBP|TENT4B|TP53BP2|XRN1
negative regulation of apoptotic signaling pathway	0.00446476	Group31	AGK|ARRB2|ATP5F1C|ATP5IF1|ATP5PB|ATP5PD|ATP6V1B1|CNP|CSNK2A2|ELL3|ENO1|GATA1|GIT1|HIF1A|HPX|HSP90AA1|HSPA1A|MED12|NME7|PSMD10|PSME3|RAF1|SCG2|TBK1
protein localization to chromatin	0.00453807	Group08	ESR1|PLK1|SGF29|VCPIP1|WBP2
cell proliferation in forebrain	0.00677956	Group16	CAMSAP1|CEP120|CRIPT|DOCK7|KIF14|PCM1
intracellular estrogen receptor signaling pathway	0.00681488	Group06	ESR1|ESR2|RBFOX2|VPS18|WBP2
regulation of cytokinesis	0.0114931	Group09	BIRC5|CSPP1|ENTR1|GIT1|KIF14|PLK1
positive regulation of attachment of mitotic spindle microtubules to kinetochore	0.0115515	Group26	BIRC5|CASR|HIF1A|KAT2B|KAT5|KIF14|PLK1|RAF1|SPC24|TRA2B
maintenance of protein location in nucleus	0.011857	Group00	PML|TAF3|TAF8
regulation of G1/S transition of mitotic cell cycle	0.0122377	Group01	APLP2|CCNH|ECD|KIF14|PML|PSME3|SASS6|SDE2
proton-transporting ATP synthase activity, rotational mechanism	0.0137034	Group22	ARRB2|ATP5F1C|ATP5IF1|ATP5PB|ATP5PD|ATP6V1B1|CSNK2A2|ENO1|GIT1|HIF1A|HSPA1A|MED12|NME7|PSMD10
negative regulation of interleukin-1 beta production	0.0218942	Group10	ARRB2|GIT1|PML
negative regulation of cysteine-type endopeptidase activity involved in apoptotic process	0.0219401	Group12	ARRB2|BIRC5|CSNK2A2|RAF1|TNFAIP8
histone mRNA catabolic process	0.0225988	Group24	EEF1E1|EXOSC4|EXOSC8|MYC|PML|PPP1R10|TENT4B|XRN1
GMP metabolic process	0.0241506	Group13	ADSL|PAICS|PRTFDC1
peptidyl-threonine phosphorylation	0.0259967	Group02	CAB39|CSNK2A2|DYRK1B|PLK1|TBK1|WNK1
triglyceride biosynthetic process	0.0371048	Group03	C3|KAT5|LCP1
positive regulation of BMP signaling pathway	0.0372728	Group05	GDF5|NOTCH1|UBE2O
positive regulation of RNA splicing	0.0372728	Group11	HSPA1A|POLR2A|TRA2B
midbrain development	0.0379757	Group07	ATP5PB|CCDC14|CNP|DLG5|KAT2A
polarized epithelial cell differentiation	0.0384892	Group15	AHI1|DLG5|DVL2|IFT20|MED12
positive regulation of autophagy	0.0540351	Group14	ATP6V1B1|HIF1A|KAT5|MAP3K7|PIP4K2B|PIP4K2C|SPTLC1|TBK1

## Sheet: Cluster2_MED4-SUR2-ARC70-ARC34
Additional file 3: Complete list of GO enrichment terms for the “biological process” vocabulary for cluster 2 of colosEV miRNA targets
ID	Term	Ontology Source	Term PValue	Term PValue Corrected with Benjamini-Hochberg	Group PValue	Group PValue Corrected with Benjamini-Hochberg	GOLevels	GOGroups	% Associated Genes	Nr. Genes	Associated Genes Found
GO:0051457	maintenance of protein location in nucleus	GO_BiologicalProcess-EBI-UniProt-GOA-ACAP-ARAP_25.05.2022_00h00	0.00780066	0.0138779	0.00780066	0.011857	[5, 6, 7, 8]	Group00	12.5	3	[PML, TAF3, TAF8]
GO:2000045	regulation of G1/S transition of mitotic cell cycle	GO_BiologicalProcess-EBI-UniProt-GOA-ACAP-ARAP_25.05.2022_00h00	0.00869519	0.0149479	0.00869519	0.0122377	[6, 7, 8]	Group01	4.7619	8	[APLP2, CCNH, ECD, KIF14, PML, PSME3, SASS6, SDE2]
GO:0018107	peptidyl-threonine phosphorylation	GO_BiologicalProcess-EBI-UniProt-GOA-ACAP-ARAP_25.05.2022_00h00	0.0225761	0.0292724	0.0225761	0.0259967	[6, 7, 8]	Group02	4.72441	6	[CAB39, CSNK2A2, DYRK1B, PLK1, TBK1, WNK1]
GO:0019432	triglyceride biosynthetic process	GO_BiologicalProcess-EBI-UniProt-GOA-ACAP-ARAP_25.05.2022_00h00	0.033199	0.0403131	0.033199	0.0371048	[6, 7, 8]	Group03	7.31707	3	[C3, KAT5, LCP1]
GO:0030374	nuclear receptor coactivator activity	GO_BiologicalProcess-EBI-UniProt-GOA-ACAP-ARAP_25.05.2022_00h00	1.68837e-05	6.62361e-05	1.68837e-05	5.34651e-05	[8, 9, 10, 11, 12, 13, 14]	Group04	12.1212	8	[ENY2, MED12, MED13, MED22, MED24, MED30, MED4, RBM14]
GO:0030513	positive regulation of BMP signaling pathway	GO_BiologicalProcess-EBI-UniProt-GOA-ACAP-ARAP_25.05.2022_00h00	0.0353111	0.0418806	0.0353111	0.0372728	[5, 6, 7, 8, 9, 10]	Group05	7.14286	3	[GDF5, NOTCH1, UBE2O]
GO:0030520	intracellular estrogen receptor signaling pathway	GO_BiologicalProcess-EBI-UniProt-GOA-ACAP-ARAP_25.05.2022_00h00	0.00394546	0.00783967	0.00394546	0.00681488	[5, 6, 7, 8, 9]	Group06	8.19672	5	[ESR1, ESR2, RBFOX2, VPS18, WBP2]
GO:0030901	midbrain development	GO_BiologicalProcess-EBI-UniProt-GOA-ACAP-ARAP_25.05.2022_00h00	0.0349776	0.0418092	0.0349776	0.0379757	[3, 5, 6, 7, 8]	Group07	4.7619	5	[ATP5PB, CCDC14, CNP, DLG5, KAT2A]
GO:0071168	protein localization to chromatin	GO_BiologicalProcess-EBI-UniProt-GOA-ACAP-ARAP_25.05.2022_00h00	0.00250788	0.00532924	0.00250788	0.00453807	[7]	Group08	9.09091	5	[ESR1, PLK1, SGF29, VCPIP1, WBP2]
GO:0032465	regulation of cytokinesis	GO_BiologicalProcess-EBI-UniProt-GOA-ACAP-ARAP_25.05.2022_00h00	0.00725882	0.0132214	0.00725882	0.0114931	[4, 5, 6]	Group09	6.06061	6	[BIRC5, CSPP1, ENTR1, GIT1, KIF14, PLK1]
GO:0032691	negative regulation of interleukin-1 beta production	GO_BiologicalProcess-EBI-UniProt-GOA-ACAP-ARAP_25.05.2022_00h00	0.0172849	0.0247158	0.0172849	0.0218942	[5, 6, 7, 8, 9]	Group10	9.375	3	[ARRB2, GIT1, PML]
GO:0033120	positive regulation of RNA splicing	GO_BiologicalProcess-EBI-UniProt-GOA-ACAP-ARAP_25.05.2022_00h00	0.0353111	0.0418806	0.0353111	0.0372728	[5, 6, 7, 8, 9, 10]	Group11	7.14286	3	[HSPA1A, POLR2A, TRA2B]
GO:0043154	negative regulation of cysteine-type endopeptidase activity involved in apoptotic process	GO_BiologicalProcess-EBI-UniProt-GOA-ACAP-ARAP_25.05.2022_00h00	0.0178985	0.0248951	0.0178985	0.0219401	[6, 7, 8, 9, 10, 11]	Group12	5.68182	5	[ARRB2, BIRC5, CSNK2A2, RAF1, TNFAIP8]
GO:0046037	GMP metabolic process	GO_BiologicalProcess-EBI-UniProt-GOA-ACAP-ARAP_25.05.2022_00h00	0.0203373	0.0275364	0.0203373	0.0241506	[7, 8, 9, 10]	Group13	8.82353	3	[ADSL, PAICS, PRTFDC1]
GO:0010508	positive regulation of autophagy	GO_BiologicalProcess-EBI-UniProt-GOA-ACAP-ARAP_25.05.2022_00h00	0.0142041	0.0213062	0.0540351	0.0540351	[4, 5, 6, 7]	Group14	4.72973	7	[HIF1A, KAT5, MAP3K7, PIP4K2B, PIP4K2C, SPTLC1, TBK1]
GO:0016241	regulation of macroautophagy	GO_BiologicalProcess-EBI-UniProt-GOA-ACAP-ARAP_25.05.2022_00h00	0.0271345	0.0337526	0.0540351	0.0540351	[5, 6, 7]	Group14	4.14201	7	[ATP6V1B1, HIF1A, MAP3K7, PIP4K2B, PIP4K2C, SPTLC1, TBK1]
GO:0001738	morphogenesis of a polarized epithelium	GO_BiologicalProcess-EBI-UniProt-GOA-ACAP-ARAP_25.05.2022_00h00	0.0374763	0.0441067	0.0374763	0.0384892	[5, 6]	Group15	4.6729	5	[AHI1, DLG5, DVL2, IFT20, MED12]
GO:0030859	polarized epithelial cell differentiation	GO_BiologicalProcess-EBI-UniProt-GOA-ACAP-ARAP_25.05.2022_00h00	0.00977081	0.0155722	0.0374763	0.0384892	[5, 6, 7]	Group15	11.5385	3	[AHI1, DLG5, IFT20]
GO:0031122	cytoplasmic microtubule organization	GO_BiologicalProcess-EBI-UniProt-GOA-ACAP-ARAP_25.05.2022_00h00	0.0282108	0.0348085	0.00410342	0.00677956	[4, 5, 7]	Group16	5.97015	4	[CAMSAP1, CEP120, CRIPT, PCM1]
GO:0021846	cell proliferation in forebrain	GO_BiologicalProcess-EBI-UniProt-GOA-ACAP-ARAP_25.05.2022_00h00	0.000815714	0.00198102	0.00410342	0.00677956	[4, 6, 7, 8, 9]	Group16	16	4	[CEP120, DOCK7, KIF14, PCM1]
GO:0003899	DNA-directed 5'-3' RNA polymerase activity	GO_BiologicalProcess-EBI-UniProt-GOA-ACAP-ARAP_25.05.2022_00h00	4.21286e-09	2.92985e-08	4.21286e-09	2.66815e-08	[6, 7, 8]	Group17	26.4706	9	[MED20, MED21, POLR2A, POLR2B, POLR2C, POLR2E, POLR2F, POLR2J, POLR2K]
GO:0001055	RNA polymerase II activity	GO_BiologicalProcess-EBI-UniProt-GOA-ACAP-ARAP_25.05.2022_00h00	4.90946e-05	0.000166922	4.21286e-09	2.66815e-08	[7, 8, 9, 10, 11]	Group17	60	3	[POLR2A, POLR2B, POLR2J]
GO:0051205	protein insertion into membrane	GO_BiologicalProcess-EBI-UniProt-GOA-ACAP-ARAP_25.05.2022_00h00	0.0012832	0.00302046	0.000451417	0.00100905	[5, 6, 7]	Group18	8.57143	6	[AGK, BAG6, EMC2, HSP90AA1, MMGT1, SEC61A1]
GO:0045048	protein insertion into ER membrane	GO_BiologicalProcess-EBI-UniProt-GOA-ACAP-ARAP_25.05.2022_00h00	0.000694531	0.00171392	0.000451417	0.00100905	[6, 7, 8]	Group18	16.6667	4	[BAG6, EMC2, MMGT1, SEC61A1]
GO:0006620	post-translational protein targeting to endoplasmic reticulum membrane	GO_BiologicalProcess-EBI-UniProt-GOA-ACAP-ARAP_25.05.2022_00h00	0.00238868	0.00522096	0.000451417	0.00100905	[6, 7, 8, 9, 10]	Group18	18.75	3	[BAG6, SEC61A1, SEC61B]
GO:0018205	peptidyl-lysine modification	GO_BiologicalProcess-EBI-UniProt-GOA-ACAP-ARAP_25.05.2022_00h00	1.61589e-08	1.07492e-07	2.13568e-08	1.01445e-07	[6, 7]	Group19	6.05381	27	[BAG6, BRD4, CREBBP, ENY2, EP400, EPC1, EPC2, GTF2B, KAT2A, KAT2B, KAT5, MAP3K7, MED22, MED24, NAP1L2, PML, SGF29, SUPT20H, TADA2A, TAF2, TAF4, TAF5, TAF6, TAF6L, TRRAP, WBP2, YEATS4]
GO:1901985	positive regulation of protein acetylation	GO_BiologicalProcess-EBI-UniProt-GOA-ACAP-ARAP_25.05.2022_00h00	0.000427859	0.00112866	2.13568e-08	1.01445e-07	[6, 7, 8, 9]	Group19	10.5263	6	[KAT2A, KAT5, NAP1L2, PML, TADA2A, WBP2]
GO:0004402	histone acetyltransferase activity	GO_BiologicalProcess-EBI-UniProt-GOA-ACAP-ARAP_25.05.2022_00h00	2.70503e-07	1.59181e-06	2.13568e-08	1.01445e-07	[7, 8, 10, 11]	Group19	20.5128	8	[CREBBP, GTF2B, KAT2A, KAT2B, KAT5, MED22, MED24, TADA2A]
GO:1903311	regulation of mRNA metabolic process	GO_BiologicalProcess-EBI-UniProt-GOA-ACAP-ARAP_25.05.2022_00h00	0.00347664	0.00718819	1.34175e-06	4.63515e-06	[5, 6, 7, 8]	Group20	4.10095	13	[CDK11A, CNOT10, CNOT11, CPSF7, EXOSC8, POLR2G, RAVER1, RBFOX2, RBM11, SRRM1, TAF15, TENT4B, TRA2B]
GO:0043484	regulation of RNA splicing	GO_BiologicalProcess-EBI-UniProt-GOA-ACAP-ARAP_25.05.2022_00h00	6.98379e-06	3.14271e-05	1.34175e-06	4.63515e-06	[5, 6, 7, 8, 9]	Group20	7.2165	14	[ENY2, HSPA1A, KAT2A, KAT2B, POLR2A, RAVER1, RBFOX2, RBM11, SGF29, SRRM1, SUPT20H, TAF6L, TRA2B, TRRAP]
GO:0050684	regulation of mRNA processing	GO_BiologicalProcess-EBI-UniProt-GOA-ACAP-ARAP_25.05.2022_00h00	0.0137275	0.0210031	1.34175e-06	4.63515e-06	[6, 7, 8, 9]	Group20	4.7619	7	[CDK11A, CPSF7, RAVER1, RBFOX2, RBM11, SRRM1, TRA2B]
GO:0016308	1-phosphatidylinositol-4-phosphate 5-kinase activity	GO_BiologicalProcess-EBI-UniProt-GOA-ACAP-ARAP_25.05.2022_00h00	0.000552571	0.00138596	0.000108893	0.00025862	[9, 10, 11]	Group21	30	3	[PIP4K2B, PIP4K2C, PIP5K1A]
GO:1902117	positive regulation of organelle assembly	GO_BiologicalProcess-EBI-UniProt-GOA-ACAP-ARAP_25.05.2022_00h00	0.000200531	0.000590025	0.000108893	0.00025862	[4, 5, 6, 7]	Group21	8.60215	8	[CEP120, ENTR1, IFT20, LCP1, PIP4K2B, PIP4K2C, SASS6, SDCBP]
GO:1900077	negative regulation of cellular response to insulin stimulus	GO_BiologicalProcess-EBI-UniProt-GOA-ACAP-ARAP_25.05.2022_00h00	0.00399518	0.0077375	0.000108893	0.00025862	[3, 4, 5, 7, 8, 9, 10]	Group21	10.5263	4	[APLP2, LCP1, PIP4K2B, PIP4K2C]
GO:0046933	proton-transporting ATP synthase activity, rotational mechanism	GO_BiologicalProcess-EBI-UniProt-GOA-ACAP-ARAP_25.05.2022_00h00	0.0046218	0.00883919	0.0100973	0.0137034	[8, 9, 10, 11, 12, 13]	Group22	15	3	[ATP5F1C, ATP5PB, ATP5PD]
GO:0010821	regulation of mitochondrion organization	GO_BiologicalProcess-EBI-UniProt-GOA-ACAP-ARAP_25.05.2022_00h00	0.0215186	0.0286291	0.0100973	0.0137034	[5, 6]	Group22	4.34783	7	[ARRB2, ATP5IF1, CSNK2A2, HIF1A, HSPA1A, MED12, PSMD10]
GO:0009205	purine ribonucleoside triphosphate metabolic process	GO_BiologicalProcess-EBI-UniProt-GOA-ACAP-ARAP_25.05.2022_00h00	0.00552896	0.0104436	0.0100973	0.0137034	[7, 8, 9]	Group22	4.23077	11	[ATP5F1C, ATP5IF1, ATP5PB, ATP5PD, ATP6V1B1, ENO1, GIT1, HIF1A, HSPA1A, MED12, NME7]
GO:1903578	regulation of ATP metabolic process	GO_BiologicalProcess-EBI-UniProt-GOA-ACAP-ARAP_25.05.2022_00h00	0.0386277	0.0451148	0.0100973	0.0137034	[6, 7, 8, 9, 10, 11]	Group22	5.40541	4	[ATP5IF1, ENO1, GIT1, HIF1A]
GO:0006367	transcription initiation from RNA polymerase II promoter	GO_BiologicalProcess-EBI-UniProt-GOA-ACAP-ARAP_25.05.2022_00h00	6.59139e-39	5.04241e-37	6.94712e-37	2.6399e-35	[7, 8, 9, 10, 11]	Group23	35.2381	37	[CCNH, ESR1, GTF2B, GTF2F1, MED10, MED11, MED12, MED13, MED15, MED16, MED18, MED19, MED20, MED21, MED22, MED23, MED24, MED25, MED27, MED28, MED29, MED30, MED31, MED4, MED6, MED7, MED8, POLR2G, TAF13, TAF2, TAF3, TAF4, TAF4B, TAF5, TAF6, TAF6L, TAF8]
GO:0016251	RNA polymerase II general transcription initiation factor activity	GO_BiologicalProcess-EBI-UniProt-GOA-ACAP-ARAP_25.05.2022_00h00	1.96655e-12	1.76989e-11	6.94712e-37	2.6399e-35	[8, 9, 10, 11]	Group23	30	12	[CCNH, GTF2B, GTF2F1, TAF13, TAF2, TAF3, TAF4, TAF4B, TAF5, TAF6, TAF6L, TAF8]
GO:0035522	monoubiquitinated histone H2A deubiquitination	GO_BiologicalProcess-EBI-UniProt-GOA-ACAP-ARAP_25.05.2022_00h00	1.27702e-10	9.76918e-10	6.94712e-37	2.6399e-35	[8, 9, 10, 11]	Group23	30.303	10	[ENY2, KAT2A, SGF29, SUPT20H, TAF2, TAF4, TAF5, TAF6, TAF6L, TRRAP]
GO:0042789	mRNA transcription by RNA polymerase II	GO_BiologicalProcess-EBI-UniProt-GOA-ACAP-ARAP_25.05.2022_00h00	1.22689e-06	6.70408e-06	6.94712e-37	2.6399e-35	[8, 9, 10, 11]	Group23	17.0213	8	[TAF13, TAF2, TAF3, TAF4, TAF4B, TAF5, TAF6, TAF8]
GO:0032204	regulation of telomere maintenance	GO_BiologicalProcess-EBI-UniProt-GOA-ACAP-ARAP_25.05.2022_00h00	0.0387656	0.0449329	0.0172464	0.0225988	[5, 6, 7, 8]	Group24	4.62963	5	[MYC, PML, PPP1R10, TENT4B, XRN1]
GO:1901798	positive regulation of signal transduction by p53 class mediator	GO_BiologicalProcess-EBI-UniProt-GOA-ACAP-ARAP_25.05.2022_00h00	0.0291796	0.0357158	0.0172464	0.0225988	[5, 6, 7, 8]	Group24	7.69231	3	[EEF1E1, MYC, PML]
GO:0034661	ncRNA catabolic process	GO_BiologicalProcess-EBI-UniProt-GOA-ACAP-ARAP_25.05.2022_00h00	0.00921277	0.0151565	0.0172464	0.0225988	[6, 7, 8]	Group24	8.33333	4	[EXOSC4, EXOSC8, TENT4B, XRN1]
GO:0071044	histone mRNA catabolic process	GO_BiologicalProcess-EBI-UniProt-GOA-ACAP-ARAP_25.05.2022_00h00	0.00196566	0.00442273	0.0172464	0.0225988	[7, 8, 9, 10]	Group24	20	3	[EXOSC4, TENT4B, XRN1]
GO:0042795	snRNA transcription by RNA polymerase II	GO_BiologicalProcess-EBI-UniProt-GOA-ACAP-ARAP_25.05.2022_00h00	5.44461e-06	2.60321e-05	0.000890621	0.0018802	[8, 9, 10, 11, 12]	Group25	31.25	5	[ELL, ELL2, ELL3, ICE1, ICE2]
GO:0016073	snRNA metabolic process	GO_BiologicalProcess-EBI-UniProt-GOA-ACAP-ARAP_25.05.2022_00h00	0.000135798	0.000415542	0.000890621	0.0018802	[7, 8]	Group25	10.6061	7	[ELL, ELL2, ELL3, EXOSC4, EXOSC8, ICE1, ICE2]
GO:0006383	transcription by RNA polymerase III	GO_BiologicalProcess-EBI-UniProt-GOA-ACAP-ARAP_25.05.2022_00h00	0.0196856	0.0268919	0.000890621	0.0018802	[7, 8, 9, 10]	Group25	6.66667	4	[ELL, ICE1, ICE2, POLR2K]
GO:0045945	positive regulation of transcription by RNA polymerase III	GO_BiologicalProcess-EBI-UniProt-GOA-ACAP-ARAP_25.05.2022_00h00	0.0060873	0.0112212	0.000890621	0.0018802	[7, 8, 9, 10, 11, 12]	Group25	13.6364	3	[ELL, ICE1, ICE2]
GO:0007080	mitotic metaphase plate congression	GO_BiologicalProcess-EBI-UniProt-GOA-ACAP-ARAP_25.05.2022_00h00	0.0207902	0.0279026	0.00790363	0.0115515	[4, 5, 6, 7, 8, 9]	Group26	6.55738	4	[BIRC5, KAT2B, KAT5, KIF14]
GO:0071333	cellular response to glucose stimulus	GO_BiologicalProcess-EBI-UniProt-GOA-ACAP-ARAP_25.05.2022_00h00	0.0266618	0.0337129	0.00790363	0.0115515	[5, 7, 8]	Group26	4.54545	6	[BIRC5, CASR, HIF1A, KAT5, RAF1, TRA2B]
GO:0033047	regulation of mitotic sister chromatid segregation	GO_BiologicalProcess-EBI-UniProt-GOA-ACAP-ARAP_25.05.2022_00h00	0.00367273	0.00739378	0.00790363	0.0115515	[5, 6, 7, 8, 9]	Group26	8.33333	5	[BIRC5, KAT2B, KAT5, PLK1, SPC24]
GO:1902425	positive regulation of attachment of mitotic spindle microtubules to kinetochore	GO_BiologicalProcess-EBI-UniProt-GOA-ACAP-ARAP_25.05.2022_00h00	0.000264552	0.000749565	0.00790363	0.0115515	[5, 6, 7, 8, 9, 10, 11, 12]	Group26	37.5	3	[BIRC5, KAT2B, KAT5]
GO:0042073	intraciliary transport	GO_BiologicalProcess-EBI-UniProt-GOA-ACAP-ARAP_25.05.2022_00h00	1.92211e-05	7.17277e-05	8.91392e-05	0.000225819	[3, 5, 6, 7]	Group27	14.2857	7	[CEP131, IFT20, IFT74, IFT81, LCA5, PCM1, SSNA1]
GO:0044782	cilium organization	GO_BiologicalProcess-EBI-UniProt-GOA-ACAP-ARAP_25.05.2022_00h00	8.91392e-05	0.000278333	8.91392e-05	0.000225819	[5, 6]	Group27	4.51467	20	[AHI1, CCDC66, CEP120, CEP131, CEP162, CEP350, CEP89, ENTR1, IFT20, IFT74, IFT81, LCA5, MPHOSPH9, NOTCH1, ODF2L, OFD1, PCM1, SSNA1, TCHP, WDR90]
GO:0060271	cilium assembly	GO_BiologicalProcess-EBI-UniProt-GOA-ACAP-ARAP_25.05.2022_00h00	0.000315553	0.000862135	8.91392e-05	0.000225819	[6, 7]	Group27	4.34783	18	[AHI1, CCDC66, CEP120, CEP131, CEP162, CEP350, CEP89, ENTR1, IFT20, IFT74, IFT81, MPHOSPH9, NOTCH1, ODF2L, OFD1, PCM1, TCHP, WDR90]
GO:1902017	regulation of cilium assembly	GO_BiologicalProcess-EBI-UniProt-GOA-ACAP-ARAP_25.05.2022_00h00	0.00875301	0.0148801	8.91392e-05	0.000225819	[5, 6, 7, 8]	Group27	5.82524	6	[CEP120, ENTR1, IFT20, MPHOSPH9, ODF2L, TCHP]
GO:1905515	non-motile cilium assembly	GO_BiologicalProcess-EBI-UniProt-GOA-ACAP-ARAP_25.05.2022_00h00	0.00796753	0.0140119	8.91392e-05	0.000225819	[7, 8]	Group27	6.94444	5	[CEP131, CEP350, CEP89, IFT74, PCM1]
GO:0016579	protein deubiquitination	GO_BiologicalProcess-EBI-UniProt-GOA-ACAP-ARAP_25.05.2022_00h00	3.29883e-05	0.000117377	2.32582e-08	9.82013e-08	[6, 7, 8]	Group28	7.18563	12	[ENY2, KAT2A, SGF29, SUPT20H, TAF2, TAF4, TAF5, TAF6, TAF6L, TRRAP, USP15, VCPIP1]
GO:0043484	regulation of RNA splicing	GO_BiologicalProcess-EBI-UniProt-GOA-ACAP-ARAP_25.05.2022_00h00	6.98379e-06	3.14271e-05	2.32582e-08	9.82013e-08	[5, 6, 7, 8, 9]	Group28	7.2165	14	[ENY2, HSPA1A, KAT2A, KAT2B, POLR2A, RAVER1, RBFOX2, RBM11, SGF29, SRRM1, SUPT20H, TAF6L, TRA2B, TRRAP]
GO:0050684	regulation of mRNA processing	GO_BiologicalProcess-EBI-UniProt-GOA-ACAP-ARAP_25.05.2022_00h00	0.0137275	0.0210031	2.32582e-08	9.82013e-08	[6, 7, 8, 9]	Group28	4.7619	7	[CDK11A, CPSF7, RAVER1, RBFOX2, RBM11, SRRM1, TRA2B]
GO:0043966	histone H3 acetylation	GO_BiologicalProcess-EBI-UniProt-GOA-ACAP-ARAP_25.05.2022_00h00	1.03152e-11	8.76792e-11	2.32582e-08	9.82013e-08	[7, 8, 10, 11]	Group28	18.0723	15	[ENY2, KAT2A, KAT2B, MAP3K7, NAP1L2, SGF29, SUPT20H, TADA2A, TAF2, TAF4, TAF5, TAF6, TAF6L, TRRAP, WBP2]
GO:0035522	monoubiquitinated histone H2A deubiquitination	GO_BiologicalProcess-EBI-UniProt-GOA-ACAP-ARAP_25.05.2022_00h00	1.27702e-10	9.76918e-10	2.32582e-08	9.82013e-08	[8, 9, 10, 11]	Group28	30.303	10	[ENY2, KAT2A, SGF29, SUPT20H, TAF2, TAF4, TAF5, TAF6, TAF6L, TRRAP]
GO:0072331	signal transduction by p53 class mediator	GO_BiologicalProcess-EBI-UniProt-GOA-ACAP-ARAP_25.05.2022_00h00	0.00591897	0.0110439	0.00156831	0.00313663	[4, 5, 6]	Group29	4.71204	9	[BAG6, EEF1E1, ELL3, KAT5, MYC, NOP2, PML, PSMD10, TP53BP2]
GO:0072332	intrinsic apoptotic signaling pathway by p53 class mediator	GO_BiologicalProcess-EBI-UniProt-GOA-ACAP-ARAP_25.05.2022_00h00	0.0178985	0.0248951	0.00156831	0.00313663	[5, 6, 7]	Group29	5.68182	5	[BAG6, ELL3, MYC, PML, TP53BP2]
GO:1901796	regulation of signal transduction by p53 class mediator	GO_BiologicalProcess-EBI-UniProt-GOA-ACAP-ARAP_25.05.2022_00h00	0.0175981	0.0247019	0.00156831	0.00313663	[5, 6, 7]	Group29	5	6	[EEF1E1, ELL3, MYC, NOP2, PML, PSMD10]
GO:0032204	regulation of telomere maintenance	GO_BiologicalProcess-EBI-UniProt-GOA-ACAP-ARAP_25.05.2022_00h00	0.0387656	0.0449329	0.00156831	0.00313663	[5, 6, 7, 8]	Group29	4.62963	5	[MYC, PML, PPP1R10, TENT4B, XRN1]
GO:1901798	positive regulation of signal transduction by p53 class mediator	GO_BiologicalProcess-EBI-UniProt-GOA-ACAP-ARAP_25.05.2022_00h00	0.0291796	0.0357158	0.00156831	0.00313663	[5, 6, 7, 8]	Group29	7.69231	3	[EEF1E1, MYC, PML]
GO:2000059	negative regulation of ubiquitin-dependent protein catabolic process	GO_BiologicalProcess-EBI-UniProt-GOA-ACAP-ARAP_25.05.2022_00h00	0.0138241	0.0209415	0.00156831	0.00313663	[5, 6, 7, 8, 9, 10]	Group29	7.40741	4	[BAG6, CSNK2A2, PML, SDCBP]
GO:0044154	histone H3-K14 acetylation	GO_BiologicalProcess-EBI-UniProt-GOA-ACAP-ARAP_25.05.2022_00h00	3.0156e-05	0.000109854	6.4084e-12	6.08798e-11	[8, 9, 11, 12]	Group30	22.7273	5	[KAT2A, NAP1L2, SGF29, TADA2A, WBP2]
GO:0031058	positive regulation of histone modification	GO_BiologicalProcess-EBI-UniProt-GOA-ACAP-ARAP_25.05.2022_00h00	0.0157168	0.0231218	6.4084e-12	6.08798e-11	[6, 7, 8]	Group30	5.12821	6	[BRD4, KAT2A, NAP1L2, RNF20, TADA2A, WBP2]
GO:1901985	positive regulation of protein acetylation	GO_BiologicalProcess-EBI-UniProt-GOA-ACAP-ARAP_25.05.2022_00h00	0.000427859	0.00112866	6.4084e-12	6.08798e-11	[6, 7, 8, 9]	Group30	10.5263	6	[KAT2A, KAT5, NAP1L2, PML, TADA2A, WBP2]
GO:0090043	regulation of tubulin deacetylation	GO_BiologicalProcess-EBI-UniProt-GOA-ACAP-ARAP_25.05.2022_00h00	0.00397868	0.00780433	6.4084e-12	6.08798e-11	[7, 8, 9]	Group30	15.7895	3	[KAT2A, SGF29, TADA2A]
GO:0004402	histone acetyltransferase activity	GO_BiologicalProcess-EBI-UniProt-GOA-ACAP-ARAP_25.05.2022_00h00	2.70503e-07	1.59181e-06	6.4084e-12	6.08798e-11	[7, 8, 10, 11]	Group30	20.5128	8	[CREBBP, GTF2B, KAT2A, KAT2B, KAT5, MED22, MED24, TADA2A]
GO:0043966	histone H3 acetylation	GO_BiologicalProcess-EBI-UniProt-GOA-ACAP-ARAP_25.05.2022_00h00	1.03152e-11	8.76792e-11	6.4084e-12	6.08798e-11	[7, 8, 10, 11]	Group30	18.0723	15	[ENY2, KAT2A, KAT2B, MAP3K7, NAP1L2, SGF29, SUPT20H, TADA2A, TAF2, TAF4, TAF5, TAF6, TAF6L, TRRAP, WBP2]
GO:0007006	mitochondrial membrane organization	GO_BiologicalProcess-EBI-UniProt-GOA-ACAP-ARAP_25.05.2022_00h00	0.0196285	0.0270555	0.00234987	0.00446476	[5, 6]	Group31	4.87805	6	[AGK, ATP5IF1, CNP, HSP90AA1, HSPA1A, MED12]
GO:0010821	regulation of mitochondrion organization	GO_BiologicalProcess-EBI-UniProt-GOA-ACAP-ARAP_25.05.2022_00h00	0.0215186	0.0286291	0.00234987	0.00446476	[5, 6]	Group31	4.34783	7	[ARRB2, ATP5IF1, CSNK2A2, HIF1A, HSPA1A, MED12, PSMD10]
GO:0001961	positive regulation of cytokine-mediated signaling pathway	GO_BiologicalProcess-EBI-UniProt-GOA-ACAP-ARAP_25.05.2022_00h00	0.0219321	0.0289276	0.00234987	0.00446476	[4, 5, 6, 7, 8]	Group31	6.45161	4	[HIF1A, HPX, HSPA1A, TBK1]
GO:0010823	negative regulation of mitochondrion organization	GO_BiologicalProcess-EBI-UniProt-GOA-ACAP-ARAP_25.05.2022_00h00	0.0175873	0.0249153	0.00234987	0.00446476	[5, 6, 7]	Group31	6.89655	4	[ARRB2, HSPA1A, MED12, PSMD10]
GO:2001234	negative regulation of apoptotic signaling pathway	GO_BiologicalProcess-EBI-UniProt-GOA-ACAP-ARAP_25.05.2022_00h00	0.00182784	0.00423726	0.00234987	0.00446476	[4, 5, 6, 7, 8]	Group31	4.6332	12	[ARRB2, CSNK2A2, ELL3, ENO1, GATA1, HIF1A, HSPA1A, MED12, PSMD10, PSME3, RAF1, SCG2]
GO:2001237	negative regulation of extrinsic apoptotic signaling pathway	GO_BiologicalProcess-EBI-UniProt-GOA-ACAP-ARAP_25.05.2022_00h00	0.0387656	0.0449329	0.00234987	0.00446476	[5, 6, 7, 8, 9]	Group31	4.62963	5	[GATA1, HSPA1A, PSME3, RAF1, SCG2]
GO:0009205	purine ribonucleoside triphosphate metabolic process	GO_BiologicalProcess-EBI-UniProt-GOA-ACAP-ARAP_25.05.2022_00h00	0.00552896	0.0104436	0.00234987	0.00446476	[7, 8, 9]	Group31	4.23077	11	[ATP5F1C, ATP5IF1, ATP5PB, ATP5PD, ATP6V1B1, ENO1, GIT1, HIF1A, HSPA1A, MED12, NME7]
GO:0045648	positive regulation of erythrocyte differentiation	GO_BiologicalProcess-EBI-UniProt-GOA-ACAP-ARAP_25.05.2022_00h00	0.0219673	0.0287265	0.00234987	0.00446476	[5, 6, 7, 8, 9, 10, 11]	Group31	8.57143	3	[GATA1, HIF1A, HSPA1A]
GO:0000226	microtubule cytoskeleton organization	GO_BiologicalProcess-EBI-UniProt-GOA-ACAP-ARAP_25.05.2022_00h00	2.88909e-11	2.32648e-10	2.59577e-10	1.97279e-09	[3, 6]	Group32	5.6899	40	[BIRC5, CAMSAP1, CCDC66, CEP120, CEP131, CEP350, CEP43, CEP72, CNP, CRIPT, DOCK7, GIT1, HAUS2, HAUS3, HAUS4, HAUS5, HAUS6, HAUS7, HSPA1A, KAT2A, KAT2B, KAT5, KIF11, KIF14, MAP1B, MAP7, MAP7D3, NAV1, NDE1, NIN, OFD1, PCM1, PLK1, PPP1R12A, RANBP9, RBM14, SASS6, SKA1, SKA3, SSNA1]
GO:0031109	microtubule polymerization or depolymerization	GO_BiologicalProcess-EBI-UniProt-GOA-ACAP-ARAP_25.05.2022_00h00	7.7145e-07	4.37155e-06	2.59577e-10	1.97279e-09	[4, 7]	Group32	9.42029	13	[CAMSAP1, GIT1, HAUS2, HSPA1A, KIF14, MAP1B, MAP7D3, NDE1, NIN, RANBP9, SKA1, SKA3, SSNA1]
GO:0031334	positive regulation of protein-containing complex assembly	GO_BiologicalProcess-EBI-UniProt-GOA-ACAP-ARAP_25.05.2022_00h00	0.0100858	0.0159085	2.59577e-10	1.97279e-09	[4, 5, 6, 7]	Group32	4.32692	9	[CARMIL2, ESR1, GIT1, HSP90AA1, HSPA1A, ICE1, LCP1, MAP1B, MED25]
GO:0070507	regulation of microtubule cytoskeleton organization	GO_BiologicalProcess-EBI-UniProt-GOA-ACAP-ARAP_25.05.2022_00h00	0.00899531	0.0149596	2.59577e-10	1.97279e-09	[4, 5, 6, 7]	Group32	4.73373	8	[CAMSAP1, GIT1, HSPA1A, MAP1B, PLK1, SASS6, SKA1, SKA3]
GO:0007052	mitotic spindle organization	GO_BiologicalProcess-EBI-UniProt-GOA-ACAP-ARAP_25.05.2022_00h00	0.0341692	0.0411645	2.59577e-10	1.97279e-09	[4, 5, 6, 8]	Group32	4.28571	6	[BIRC5, HSPA1A, KIF11, OFD1, PLK1, SASS6]
GO:0051258	protein polymerization	GO_BiologicalProcess-EBI-UniProt-GOA-ACAP-ARAP_25.05.2022_00h00	0.00216602	0.00480292	2.59577e-10	1.97279e-09	[6]	Group32	4.33333	13	[CAMSAP1, CARMIL2, FLII, GIT1, HAUS2, HSP90AA1, HSPA1A, MAP1B, MAP7D3, NDE1, NIN, RANBP9, SSNA1]
GO:0031110	regulation of microtubule polymerization or depolymerization	GO_BiologicalProcess-EBI-UniProt-GOA-ACAP-ARAP_25.05.2022_00h00	0.00725882	0.0132214	2.59577e-10	1.97279e-09	[5, 6, 7, 8]	Group32	6.06061	6	[CAMSAP1, GIT1, HSPA1A, MAP1B, SKA1, SKA3]
GO:0032273	positive regulation of protein polymerization	GO_BiologicalProcess-EBI-UniProt-GOA-ACAP-ARAP_25.05.2022_00h00	0.0270603	0.0339362	2.59577e-10	1.97279e-09	[5, 6, 7, 8]	Group32	5.10204	5	[CARMIL2, GIT1, HSP90AA1, HSPA1A, MAP1B]
GO:0046785	microtubule polymerization	GO_BiologicalProcess-EBI-UniProt-GOA-ACAP-ARAP_25.05.2022_00h00	4.94018e-06	2.43822e-05	2.59577e-10	1.97279e-09	[5, 7, 8]	Group32	10.6383	10	[CAMSAP1, GIT1, HAUS2, HSPA1A, MAP1B, MAP7D3, NDE1, NIN, RANBP9, SSNA1]
GO:0007020	microtubule nucleation	GO_BiologicalProcess-EBI-UniProt-GOA-ACAP-ARAP_25.05.2022_00h00	4.76232e-06	2.42878e-05	2.59577e-10	1.97279e-09	[4, 6, 7, 8, 9]	Group32	17.5	7	[GIT1, HAUS2, HSPA1A, NDE1, NIN, RANBP9, SSNA1]
GO:0031113	regulation of microtubule polymerization	GO_BiologicalProcess-EBI-UniProt-GOA-ACAP-ARAP_25.05.2022_00h00	0.0219321	0.0289276	2.59577e-10	1.97279e-09	[5, 6, 7, 8, 9]	Group32	6.45161	4	[CAMSAP1, GIT1, HSPA1A, MAP1B]
GO:0090169	regulation of spindle assembly	GO_BiologicalProcess-EBI-UniProt-GOA-ACAP-ARAP_25.05.2022_00h00	0.0254352	0.0324299	2.59577e-10	1.97279e-09	[5, 6, 7, 8, 9]	Group32	8.10811	3	[HSPA1A, PLK1, SASS6]
GO:2001251	negative regulation of chromosome organization	GO_BiologicalProcess-EBI-UniProt-GOA-ACAP-ARAP_25.05.2022_00h00	0.0349776	0.0418092	8.3018e-05	0.000225335	[5, 6, 7]	Group33	4.7619	5	[BIRC5, PLK1, SPC24, TENT4B, XRN1]
GO:0032204	regulation of telomere maintenance	GO_BiologicalProcess-EBI-UniProt-GOA-ACAP-ARAP_25.05.2022_00h00	0.0387656	0.0449329	8.3018e-05	0.000225335	[5, 6, 7, 8]	Group33	4.62963	5	[MYC, PML, PPP1R10, TENT4B, XRN1]
GO:0050779	RNA destabilization	GO_BiologicalProcess-EBI-UniProt-GOA-ACAP-ARAP_25.05.2022_00h00	0.00957736	0.0155887	8.3018e-05	0.000225335	[4, 5, 6, 7, 8, 9]	Group33	5.71429	6	[CNOT10, CNOT11, EXOSC8, POLR2G, RBM27, TENT4B]
GO:1903311	regulation of mRNA metabolic process	GO_BiologicalProcess-EBI-UniProt-GOA-ACAP-ARAP_25.05.2022_00h00	0.00347664	0.00718819	8.3018e-05	0.000225335	[5, 6, 7, 8]	Group33	4.10095	13	[CDK11A, CNOT10, CNOT11, CPSF7, EXOSC8, POLR2G, RAVER1, RBFOX2, RBM11, SRRM1, TAF15, TENT4B, TRA2B]
GO:0034661	ncRNA catabolic process	GO_BiologicalProcess-EBI-UniProt-GOA-ACAP-ARAP_25.05.2022_00h00	0.00921277	0.0151565	8.3018e-05	0.000225335	[6, 7, 8]	Group33	8.33333	4	[EXOSC4, EXOSC8, TENT4B, XRN1]
GO:1903313	positive regulation of mRNA metabolic process	GO_BiologicalProcess-EBI-UniProt-GOA-ACAP-ARAP_25.05.2022_00h00	0.0341692	0.0411645	8.3018e-05	0.000225335	[5, 6, 7, 8, 9]	Group33	4.28571	6	[CNOT10, CNOT11, EXOSC8, POLR2G, TENT4B, TRA2B]
GO:0000956	nuclear-transcribed mRNA catabolic process	GO_BiologicalProcess-EBI-UniProt-GOA-ACAP-ARAP_25.05.2022_00h00	0.00194475	0.004441	8.3018e-05	0.000225335	[6, 7, 8, 9]	Group33	6.10687	8	[CNOT10, CNOT11, EDC4, EXOSC4, EXOSC8, POLR2G, TENT4B, XRN1]
GO:0050684	regulation of mRNA processing	GO_BiologicalProcess-EBI-UniProt-GOA-ACAP-ARAP_25.05.2022_00h00	0.0137275	0.0210031	8.3018e-05	0.000225335	[6, 7, 8, 9]	Group33	4.7619	7	[CDK11A, CPSF7, RAVER1, RBFOX2, RBM11, SRRM1, TRA2B]
GO:0043628	small regulatory ncRNA 3'-end processing	GO_BiologicalProcess-EBI-UniProt-GOA-ACAP-ARAP_25.05.2022_00h00	0.00397868	0.00780433	8.3018e-05	0.000225335	[7, 8, 9]	Group33	15.7895	3	[EXOSC4, EXOSC8, TENT4B]
GO:0000291	nuclear-transcribed mRNA catabolic process, exonucleolytic	GO_BiologicalProcess-EBI-UniProt-GOA-ACAP-ARAP_25.05.2022_00h00	0.00397868	0.00780433	8.3018e-05	0.000225335	[7, 8, 9, 10]	Group33	15.7895	3	[EXOSC4, EXOSC8, POLR2G]
GO:0071028	nuclear mRNA surveillance	GO_BiologicalProcess-EBI-UniProt-GOA-ACAP-ARAP_25.05.2022_00h00	0.000552571	0.00138596	8.3018e-05	0.000225335	[7, 8, 9, 10]	Group33	30	3	[EXOSC4, EXOSC8, XRN1]
GO:0071044	histone mRNA catabolic process	GO_BiologicalProcess-EBI-UniProt-GOA-ACAP-ARAP_25.05.2022_00h00	0.00196566	0.00442273	8.3018e-05	0.000225335	[7, 8, 9, 10]	Group33	20	3	[EXOSC4, TENT4B, XRN1]
GO:0000288	nuclear-transcribed mRNA catabolic process, deadenylation-dependent decay	GO_BiologicalProcess-EBI-UniProt-GOA-ACAP-ARAP_25.05.2022_00h00	0.00751742	0.0135314	8.3018e-05	0.000225335	[6, 7, 8, 9, 10, 11, 12]	Group33	7.04225	5	[CNOT10, CNOT11, EXOSC8, POLR2G, TENT4B]
GO:0042770	signal transduction in response to DNA damage	GO_BiologicalProcess-EBI-UniProt-GOA-ACAP-ARAP_25.05.2022_00h00	0.00240208	0.00517631	5.0167e-05	0.000146642	[4, 5, 6]	Group34	5.02513	10	[CDC5L, EEF1E1, KAT5, MDC1, PLK1, PML, PPP1R10, PSMD10, SDE2, TP53BP1]
GO:1902850	microtubule cytoskeleton organization involved in mitosis	GO_BiologicalProcess-EBI-UniProt-GOA-ACAP-ARAP_25.05.2022_00h00	0.00961867	0.0154911	5.0167e-05	0.000146642	[4, 5, 7]	Group34	4.67836	8	[BIRC5, HSPA1A, KAT5, KIF11, NDE1, OFD1, PLK1, SASS6]
GO:0000075	cell cycle checkpoint signaling	GO_BiologicalProcess-EBI-UniProt-GOA-ACAP-ARAP_25.05.2022_00h00	0.00895027	0.0150483	5.0167e-05	0.000146642	[4, 5, 6, 7, 8]	Group34	4.41176	9	[BIRC5, CDC5L, MDC1, PLK1, PML, PPP1R10, SDE2, SPC24, TP53BP1]
GO:2001251	negative regulation of chromosome organization	GO_BiologicalProcess-EBI-UniProt-GOA-ACAP-ARAP_25.05.2022_00h00	0.0349776	0.0418092	5.0167e-05	0.000146642	[5, 6, 7]	Group34	4.7619	5	[BIRC5, PLK1, SPC24, TENT4B, XRN1]
GO:0007080	mitotic metaphase plate congression	GO_BiologicalProcess-EBI-UniProt-GOA-ACAP-ARAP_25.05.2022_00h00	0.0207902	0.0279026	5.0167e-05	0.000146642	[4, 5, 6, 7, 8, 9]	Group34	6.55738	4	[BIRC5, KAT2B, KAT5, KIF14]
GO:0007093	mitotic cell cycle checkpoint signaling	GO_BiologicalProcess-EBI-UniProt-GOA-ACAP-ARAP_25.05.2022_00h00	0.0162293	0.0236485	5.0167e-05	0.000146642	[4, 5, 6, 7, 8, 9]	Group34	4.60526	7	[BIRC5, MDC1, PLK1, PML, PPP1R10, SDE2, SPC24]
GO:0000132	establishment of mitotic spindle orientation	GO_BiologicalProcess-EBI-UniProt-GOA-ACAP-ARAP_25.05.2022_00h00	0.0203373	0.0275364	5.0167e-05	0.000146642	[5, 6, 7, 9]	Group34	8.82353	3	[KAT5, NDE1, PLK1]
GO:0033047	regulation of mitotic sister chromatid segregation	GO_BiologicalProcess-EBI-UniProt-GOA-ACAP-ARAP_25.05.2022_00h00	0.00367273	0.00739378	5.0167e-05	0.000146642	[5, 6, 7, 8, 9]	Group34	8.33333	5	[BIRC5, KAT2B, KAT5, PLK1, SPC24]
GO:0034661	ncRNA catabolic process	GO_BiologicalProcess-EBI-UniProt-GOA-ACAP-ARAP_25.05.2022_00h00	0.00921277	0.0151565	5.0167e-05	0.000146642	[6, 7, 8]	Group34	8.33333	4	[EXOSC4, EXOSC8, TENT4B, XRN1]
GO:0000077	DNA damage checkpoint signaling	GO_BiologicalProcess-EBI-UniProt-GOA-ACAP-ARAP_25.05.2022_00h00	0.00852936	0.0148295	5.0167e-05	0.000146642	[5, 6, 7, 8, 9, 10]	Group34	5.22388	7	[CDC5L, MDC1, PLK1, PML, PPP1R10, SDE2, TP53BP1]
GO:0044773	mitotic DNA damage checkpoint signaling	GO_BiologicalProcess-EBI-UniProt-GOA-ACAP-ARAP_25.05.2022_00h00	0.0171147	0.0247032	5.0167e-05	0.000146642	[6, 7, 8, 9, 10, 11]	Group34	5.74713	5	[MDC1, PLK1, PML, PPP1R10, SDE2]
GO:0071044	histone mRNA catabolic process	GO_BiologicalProcess-EBI-UniProt-GOA-ACAP-ARAP_25.05.2022_00h00	0.00196566	0.00442273	5.0167e-05	0.000146642	[7, 8, 9, 10]	Group34	20	3	[EXOSC4, TENT4B, XRN1]
GO:1902425	positive regulation of attachment of mitotic spindle microtubules to kinetochore	GO_BiologicalProcess-EBI-UniProt-GOA-ACAP-ARAP_25.05.2022_00h00	0.000264552	0.000749565	5.0167e-05	0.000146642	[5, 6, 7, 8, 9, 10, 11, 12]	Group34	37.5	3	[BIRC5, KAT2B, KAT5]
GO:0010970	transport along microtubule	GO_BiologicalProcess-EBI-UniProt-GOA-ACAP-ARAP_25.05.2022_00h00	6.85417e-05	0.000218477	1.30728e-07	4.96767e-07	[4, 5, 6]	Group35	6.66667	12	[CEP131, HIF1A, IFT20, IFT74, IFT81, KIF5B, LCA5, MAP1B, MED12, NDE1, PCM1, SSNA1]
GO:0042073	intraciliary transport	GO_BiologicalProcess-EBI-UniProt-GOA-ACAP-ARAP_25.05.2022_00h00	1.92211e-05	7.17277e-05	1.30728e-07	4.96767e-07	[3, 5, 6, 7]	Group35	14.2857	7	[CEP131, IFT20, IFT74, IFT81, LCA5, PCM1, SSNA1]
GO:0034453	microtubule anchoring	GO_BiologicalProcess-EBI-UniProt-GOA-ACAP-ARAP_25.05.2022_00h00	0.0011015	0.00263328	1.30728e-07	4.96767e-07	[4, 7]	Group35	14.8148	4	[CEP350, CEP43, NIN, PCM1]
GO:0044782	cilium organization	GO_BiologicalProcess-EBI-UniProt-GOA-ACAP-ARAP_25.05.2022_00h00	8.91392e-05	0.000278333	1.30728e-07	4.96767e-07	[5, 6]	Group35	4.51467	20	[AHI1, CCDC66, CEP120, CEP131, CEP162, CEP350, CEP89, ENTR1, IFT20, IFT74, IFT81, LCA5, MPHOSPH9, NOTCH1, ODF2L, OFD1, PCM1, SSNA1, TCHP, WDR90]
GO:0072384	organelle transport along microtubule	GO_BiologicalProcess-EBI-UniProt-GOA-ACAP-ARAP_25.05.2022_00h00	0.0231004	0.0297006	1.30728e-07	4.96767e-07	[4, 5, 6, 7]	Group35	5.31915	5	[HIF1A, KIF5B, MAP1B, MED12, NDE1]
GO:0035720	intraciliary anterograde transport	GO_BiologicalProcess-EBI-UniProt-GOA-ACAP-ARAP_25.05.2022_00h00	0.00339327	0.00711192	1.30728e-07	4.96767e-07	[4, 6, 7, 8]	Group35	16.6667	3	[IFT20, IFT74, IFT81]
GO:0035735	intraciliary transport involved in cilium assembly	GO_BiologicalProcess-EBI-UniProt-GOA-ACAP-ARAP_25.05.2022_00h00	5.6867e-06	2.63656e-05	1.30728e-07	4.96767e-07	[4, 6, 7, 8]	Group35	50	4	[CEP131, IFT74, IFT81, PCM1]
GO:0047497	mitochondrion transport along microtubule	GO_BiologicalProcess-EBI-UniProt-GOA-ACAP-ARAP_25.05.2022_00h00	0.0132226	0.020435	1.30728e-07	4.96767e-07	[5, 6, 7, 8]	Group35	10.3448	3	[HIF1A, MAP1B, MED12]
GO:0060271	cilium assembly	GO_BiologicalProcess-EBI-UniProt-GOA-ACAP-ARAP_25.05.2022_00h00	0.000315553	0.000862135	1.30728e-07	4.96767e-07	[6, 7]	Group35	4.34783	18	[AHI1, CCDC66, CEP120, CEP131, CEP162, CEP350, CEP89, ENTR1, IFT20, IFT74, IFT81, MPHOSPH9, NOTCH1, ODF2L, OFD1, PCM1, TCHP, WDR90]
GO:0072698	protein localization to microtubule cytoskeleton	GO_BiologicalProcess-EBI-UniProt-GOA-ACAP-ARAP_25.05.2022_00h00	0.000470425	0.00119958	1.30728e-07	4.96767e-07	[7]	Group35	10.3448	6	[CCDC14, CEP131, CEP350, CEP72, CRIPT, PCM1]
GO:1905515	non-motile cilium assembly	GO_BiologicalProcess-EBI-UniProt-GOA-ACAP-ARAP_25.05.2022_00h00	0.00796753	0.0140119	1.30728e-07	4.96767e-07	[7, 8]	Group35	6.94444	5	[CEP131, CEP350, CEP89, IFT74, PCM1]
GO:0014020	primary neural tube formation	GO_BiologicalProcess-EBI-UniProt-GOA-ACAP-ARAP_25.05.2022_00h00	0.0387656	0.0449329	1.30728e-07	4.96767e-07	[6, 7, 8, 9, 10]	Group35	4.62963	5	[DVL2, HIF1A, KAT2A, LUZP1, MED12]
GO:0071539	protein localization to centrosome	GO_BiologicalProcess-EBI-UniProt-GOA-ACAP-ARAP_25.05.2022_00h00	0.000269095	0.000748572	1.30728e-07	4.96767e-07	[9]	Group35	14.7059	5	[CCDC14, CEP131, CEP350, CEP72, PCM1]
GO:0003713	transcription coactivator activity	GO_BiologicalProcess-EBI-UniProt-GOA-ACAP-ARAP_25.05.2022_00h00	1.95596e-16	1.99508e-15	1.84369e-18	3.50302e-17	[7, 8, 9, 10, 11, 12, 13]	Group36	10.5611	32	[BRD4, CREBBP, CTBP2, DYRK1B, ENY2, KAT2A, KAT2B, KAT5, LMO2, MED12, MED12L, MED13, MED16, MED20, MED21, MED22, MED23, MED24, MED27, MED30, MED4, MED6, MED7, NOTCH1, RBM14, RNF20, SS18L1, TADA2A, TAF6, TAF6L, TRIM25, WBP2]
GO:0051123	RNA polymerase II preinitiation complex assembly	GO_BiologicalProcess-EBI-UniProt-GOA-ACAP-ARAP_25.05.2022_00h00	8.82383e-38	4.50015e-36	1.84369e-18	3.50302e-17	[8, 9, 10, 11, 12]	Group36	47.6923	31	[ESR1, GTF2B, MED10, MED11, MED15, MED16, MED18, MED19, MED20, MED21, MED22, MED23, MED24, MED25, MED27, MED28, MED29, MED30, MED31, MED4, MED6, MED7, MED8, TAF13, TAF2, TAF3, TAF4, TAF5, TAF6, TAF6L, TAF8]
GO:0060261	positive regulation of transcription initiation from RNA polymerase II promoter	GO_BiologicalProcess-EBI-UniProt-GOA-ACAP-ARAP_25.05.2022_00h00	9.49057e-41	1.45205e-38	1.84369e-18	3.50302e-17	[8, 9, 10, 11, 12, 13]	Group36	52.459	32	[ESR1, MED10, MED11, MED12, MED13, MED15, MED16, MED18, MED19, MED20, MED21, MED22, MED23, MED24, MED25, MED27, MED28, MED29, MED30, MED31, MED4, MED6, MED7, MED8, TAF13, TAF2, TAF3, TAF4, TAF4B, TAF5, TAF6, TAF8]
GO:0010557	positive regulation of macromolecule biosynthetic process	GO_BiologicalProcess-EBI-UniProt-GOA-ACAP-ARAP_25.05.2022_00h00	7.04668e-19	8.98452e-18	1.84369e-18	3.50302e-17	[4, 5, 6]	Group36	4.51866	92	[AHI1, ARRB2, BRD4, CCNC, CCNT2, CDC5L, CEBPE, CREBBP, CTBP2, DVL2, DYRK1B, EAF1, EAF2, ECD, EDRF1, ELL, ELL2, ELL3, ENY2, EP400, EPC1, EPC2, ESR1, ESR2, GATA1, GTF2F1, HIF1A, HSP90AA1, ICE1, ICE2, IFT74, KAT2A, KAT2B, KAT5, LMO2, MECOM, MED10, MED11, MED12, MED12L, MED13, MED15, MED16, MED18, MED19, MED20, MED21, MED22, MED23, MED24, MED25, MED27, MED28, MED29, MED30, MED31, MED4, MED6, MED7, ME…
GO:0031328	positive regulation of cellular biosynthetic process	GO_BiologicalProcess-EBI-UniProt-GOA-ACAP-ARAP_25.05.2022_00h00	9.20801e-19	1.08371e-17	1.84369e-18	3.50302e-17	[4, 5, 6]	Group36	4.40019	95	[ADSL, AHI1, ARRB2, BRD4, CCNC, CCNT2, CDC5L, CEBPE, CREBBP, CTBP2, DVL2, DYRK1B, EAF1, EAF2, ECD, EDRF1, ELL, ELL2, ELL3, ENO1, ENY2, EP400, EPC1, EPC2, ESR1, ESR2, GATA1, GTF2F1, HBB, HIF1A, HSP90AA1, ICE1, ICE2, IFT74, KAT2A, KAT2B, KAT5, LMO2, MECOM, MED10, MED11, MED12, MED12L, MED13, MED15, MED16, MED18, MED19, MED20, MED21, MED22, MED23, MED24, MED25, MED27, MED28, MED29, MED30, MED31, MED…
GO:0045935	positive regulation of nucleobase-containing compound metabolic process	GO_BiologicalProcess-EBI-UniProt-GOA-ACAP-ARAP_25.05.2022_00h00	1.50406e-22	2.87651e-21	1.84369e-18	3.50302e-17	[4, 5, 6]	Group36	4.71349	102	[AHI1, ARRB2, BRD4, CCNC, CCNT2, CDC5L, CEBPE, CNOT10, CNOT11, CREBBP, CTBP2, DVL2, DYRK1B, EAF1, EAF2, ECD, EDRF1, ELL, ELL2, ELL3, ENO1, ENY2, EP400, EPC1, EPC2, ESR1, ESR2, EXOSC8, GATA1, GTF2F1, HIF1A, HSP90AA1, HSPA1A, ICE1, ICE2, IFT74, KAT2A, KAT2B, KAT5, LMO2, MECOM, MED10, MED11, MED12, MED12L, MED13, MED15, MED16, MED18, MED19, MED20, MED21, MED22, MED23, MED24, MED25, MED27, MED28, MED…
GO:0051254	positive regulation of RNA metabolic process	GO_BiologicalProcess-EBI-UniProt-GOA-ACAP-ARAP_25.05.2022_00h00	1.08974e-23	2.38187e-22	1.84369e-18	3.50302e-17	[4, 5, 6, 7, 8]	Group36	5.03597	98	[AHI1, BRD4, CCNC, CCNT2, CDC5L, CEBPE, CNOT10, CNOT11, CREBBP, CTBP2, DVL2, DYRK1B, EAF1, EAF2, ECD, EDRF1, ELL, ELL2, ELL3, ENY2, EP400, EPC1, EPC2, ESR1, ESR2, EXOSC8, GATA1, GTF2F1, HIF1A, HSPA1A, ICE1, ICE2, IFT74, KAT2A, KAT2B, KAT5, LMO2, MECOM, MED10, MED11, MED12, MED12L, MED13, MED15, MED16, MED18, MED19, MED20, MED21, MED22, MED23, MED24, MED25, MED27, MED28, MED29, MED30, MED31, MED4,…
GO:0065004	protein-DNA complex assembly	GO_BiologicalProcess-EBI-UniProt-GOA-ACAP-ARAP_25.05.2022_00h00	9.95017e-21	1.52238e-19	1.84369e-18	3.50302e-17	[6]	Group36	13.4387	34	[ESR1, GTF2B, H2BC9, MED10, MED11, MED15, MED16, MED18, MED19, MED20, MED21, MED22, MED23, MED24, MED25, MED27, MED28, MED29, MED30, MED31, MED4, MED6, MED7, MED8, NAP1L2, SUPT16H, TAF13, TAF2, TAF3, TAF4, TAF5, TAF6, TAF6L, TAF8]
GO:0006354	DNA-templated transcription, elongation	GO_BiologicalProcess-EBI-UniProt-GOA-ACAP-ARAP_25.05.2022_00h00	1.88705e-27	4.81197e-26	1.84369e-18	3.50302e-17	[6, 7, 8, 9, 10]	Group36	23.5294	32	[BRD4, CCNT2, EAF1, EAF2, ELL, ELL2, ELL3, ENY2, GTF2F1, MED10, MED11, MED15, MED16, MED18, MED19, MED20, MED21, MED22, MED23, MED24, MED25, MED27, MED28, MED29, MED30, MED31, MED4, MED6, MED7, MED8, SUPT16H, TCEA1]
GO:0032784	regulation of DNA-templated transcription, elongation	GO_BiologicalProcess-EBI-UniProt-GOA-ACAP-ARAP_25.05.2022_00h00	3.76422e-28	1.15185e-26	1.84369e-18	3.50302e-17	[6, 7, 8, 9, 10, 11]	Group36	27.7778	30	[BRD4, CCNT2, EAF1, EAF2, ELL, ELL2, ELL3, GTF2F1, MED10, MED11, MED15, MED16, MED18, MED19, MED20, MED21, MED22, MED23, MED24, MED25, MED27, MED28, MED29, MED30, MED31, MED4, MED6, MED7, MED8, SUPT16H]
GO:0045893	positive regulation of transcription, DNA-templated	GO_BiologicalProcess-EBI-UniProt-GOA-ACAP-ARAP_25.05.2022_00h00	3.60567e-20	5.01516e-19	1.84369e-18	3.50302e-17	[6, 7, 8, 9, 10, 11]	Group36	4.88346	88	[AHI1, BRD4, CCNC, CCNT2, CDC5L, CEBPE, CREBBP, CTBP2, DVL2, DYRK1B, EAF1, EAF2, ECD, EDRF1, ELL, ELL2, ELL3, ENY2, EP400, EPC1, EPC2, ESR1, ESR2, GATA1, GTF2F1, HIF1A, ICE1, ICE2, IFT74, KAT2A, KAT2B, KAT5, LMO2, MECOM, MED10, MED11, MED12, MED12L, MED13, MED15, MED16, MED18, MED19, MED20, MED21, MED22, MED23, MED24, MED25, MED27, MED28, MED29, MED30, MED31, MED4, MED6, MED7, MED8, MYC, NEK4, NO…
GO:0006367	transcription initiation from RNA polymerase II promoter	GO_BiologicalProcess-EBI-UniProt-GOA-ACAP-ARAP_25.05.2022_00h00	6.59139e-39	5.04241e-37	1.84369e-18	3.50302e-17	[7, 8, 9, 10, 11]	Group36	35.2381	37	[CCNH, ESR1, GTF2B, GTF2F1, MED10, MED11, MED12, MED13, MED15, MED16, MED18, MED19, MED20, MED21, MED22, MED23, MED24, MED25, MED27, MED28, MED29, MED30, MED31, MED4, MED6, MED7, MED8, POLR2G, TAF13, TAF2, TAF3, TAF4, TAF4B, TAF5, TAF6, TAF6L, TAF8]
GO:0003712	transcription coregulator activity	GO_BiologicalProcess-EBI-UniProt-GOA-ACAP-ARAP_25.05.2022_00h00	4.10481e-21	6.97818e-20	1.84369e-18	3.50302e-17	[7, 8, 9, 10, 11, 12]	Group36	8.92193	48	[BRD4, CREBBP, CTBP2, DYRK1B, ENO1, ENY2, HSPA1A, KAT2A, KAT2B, KAT5, LMO2, MED10, MED11, MED12, MED12L, MED13, MED13L, MED15, MED16, MED18, MED19, MED20, MED21, MED22, MED23, MED24, MED27, MED29, MED30, MED31, MED4, MED6, MED7, MED8, NOTCH1, RBFOX2, RBM14, RNF20, SS18L1, SUPT20H, TADA2A, TAF15, TAF6, TAF6L, TP53BP1, TRIM25, TRRAP, WBP2]
GO:0016251	RNA polymerase II general transcription initiation factor activity	GO_BiologicalProcess-EBI-UniProt-GOA-ACAP-ARAP_25.05.2022_00h00	1.96655e-12	1.76989e-11	1.84369e-18	3.50302e-17	[8, 9, 10, 11]	Group36	30	12	[CCNH, GTF2B, GTF2F1, TAF13, TAF2, TAF3, TAF4, TAF4B, TAF5, TAF6, TAF6L, TAF8]
GO:0032786	positive regulation of DNA-templated transcription, elongation	GO_BiologicalProcess-EBI-UniProt-GOA-ACAP-ARAP_25.05.2022_00h00	1.32233e-33	5.05792e-32	1.84369e-18	3.50302e-17	[7, 8, 9, 10, 11, 12]	Group36	45.9016	28	[BRD4, CCNT2, ELL, ELL2, ELL3, GTF2F1, MED10, MED11, MED15, MED16, MED18, MED19, MED20, MED21, MED22, MED23, MED24, MED25, MED27, MED28, MED29, MED30, MED31, MED4, MED6, MED7, MED8, SUPT16H]
GO:0045944	positive regulation of transcription by RNA polymerase II	GO_BiologicalProcess-EBI-UniProt-GOA-ACAP-ARAP_25.05.2022_00h00	1.45558e-16	1.59074e-15	1.84369e-18	3.50302e-17	[7, 8, 9, 10, 11, 12]	Group36	5.14762	68	[AHI1, BRD4, CCNC, CCNT2, CDC5L, CEBPE, CREBBP, CTBP2, DVL2, EAF2, ECD, ELL, ELL2, ELL3, EPC1, ESR1, GATA1, GTF2F1, HIF1A, IFT74, KAT2A, KAT2B, KAT5, LMO2, MECOM, MED10, MED11, MED12, MED12L, MED13, MED15, MED16, MED18, MED19, MED20, MED21, MED22, MED23, MED24, MED25, MED27, MED28, MED29, MED30, MED31, MED4, MED6, MED7, MED8, MYC, NOTCH1, PPP1R12A, RAF1, RBM14, SS18L1, SUPT16H, TAF13, TAF2, TAF3,…
GO:0044154	histone H3-K14 acetylation	GO_BiologicalProcess-EBI-UniProt-GOA-ACAP-ARAP_25.05.2022_00h00	3.0156e-05	0.000109854	9.33785e-09	5.06912e-08	[8, 9, 11, 12]	Group37	22.7273	5	[KAT2A, NAP1L2, SGF29, TADA2A, WBP2]
GO:2001020	regulation of response to DNA damage stimulus	GO_BiologicalProcess-EBI-UniProt-GOA-ACAP-ARAP_25.05.2022_00h00	3.69865e-09	2.69473e-08	9.33785e-09	5.06912e-08	[4, 5, 6]	Group37	7.20721	24	[EEF1E1, ELL3, ENY2, EP400, EPC1, EPC2, KAT2A, KAT2B, KAT5, MYC, NEK4, PML, PPP1R10, PSMD10, SGF29, SUPT20H, TAF2, TAF4, TAF5, TAF6, TAF6L, TP53BP1, TRRAP, YEATS4]
GO:2001022	positive regulation of response to DNA damage stimulus	GO_BiologicalProcess-EBI-UniProt-GOA-ACAP-ARAP_25.05.2022_00h00	0.0120555	0.0188213	9.33785e-09	5.06912e-08	[3, 4, 5, 6, 7]	Group37	4.49438	8	[EEF1E1, EP400, EPC1, EPC2, KAT5, MYC, TRRAP, YEATS4]
GO:0016570	histone modification	GO_BiologicalProcess-EBI-UniProt-GOA-ACAP-ARAP_25.05.2022_00h00	5.4806e-08	3.49388e-07	9.33785e-09	5.06912e-08	[5, 6]	Group37	5.41045	29	[BRD4, CREBBP, ENY2, EP400, EPC1, EPC2, GTF2B, KAT2A, KAT2B, KAT5, MAP3K7, MECOM, MED22, MED24, NAP1L2, RBM14, RNF20, SGF29, SUPT20H, TADA2A, TAF2, TAF4, TAF5, TAF6, TAF6L, TRRAP, USP15, WBP2, YEATS4]
GO:0051052	regulation of DNA metabolic process	GO_BiologicalProcess-EBI-UniProt-GOA-ACAP-ARAP_25.05.2022_00h00	5.08662e-05	0.000169186	9.33785e-09	5.06912e-08	[4, 5, 6, 7]	Group37	4.22535	24	[ARRB2, ENY2, EP400, EPC1, EPC2, HSP90AA1, KAT2A, KAT2B, KAT5, MYC, PML, PPP1R10, SGF29, SUPT20H, TAF2, TAF4, TAF5, TAF6, TAF6L, TENT4B, TP53BP1, TRRAP, XRN1, YEATS4]
GO:0006282	regulation of DNA repair	GO_BiologicalProcess-EBI-UniProt-GOA-ACAP-ARAP_25.05.2022_00h00	6.78475e-08	4.15227e-07	9.33785e-09	5.06912e-08	[5, 6, 7, 8]	Group37	8.03571	18	[ENY2, EP400, EPC1, EPC2, KAT2A, KAT2B, KAT5, PML, SGF29, SUPT20H, TAF2, TAF4, TAF5, TAF6, TAF6L, TP53BP1, TRRAP, YEATS4]
GO:0018205	peptidyl-lysine modification	GO_BiologicalProcess-EBI-UniProt-GOA-ACAP-ARAP_25.05.2022_00h00	1.61589e-08	1.07492e-07	9.33785e-09	5.06912e-08	[6, 7]	Group37	6.05381	27	[BAG6, BRD4, CREBBP, ENY2, EP400, EPC1, EPC2, GTF2B, KAT2A, KAT2B, KAT5, MAP3K7, MED22, MED24, NAP1L2, PML, SGF29, SUPT20H, TADA2A, TAF2, TAF4, TAF5, TAF6, TAF6L, TRRAP, WBP2, YEATS4]
GO:0016579	protein deubiquitination	GO_BiologicalProcess-EBI-UniProt-GOA-ACAP-ARAP_25.05.2022_00h00	3.29883e-05	0.000117377	9.33785e-09	5.06912e-08	[6, 7, 8]	Group37	7.18563	12	[ENY2, KAT2A, SGF29, SUPT20H, TAF2, TAF4, TAF5, TAF6, TAF6L, TRRAP, USP15, VCPIP1]
GO:0043484	regulation of RNA splicing	GO_BiologicalProcess-EBI-UniProt-GOA-ACAP-ARAP_25.05.2022_00h00	6.98379e-06	3.14271e-05	9.33785e-09	5.06912e-08	[5, 6, 7, 8, 9]	Group37	7.2165	14	[ENY2, HSPA1A, KAT2A, KAT2B, POLR2A, RAVER1, RBFOX2, RBM11, SGF29, SRRM1, SUPT20H, TAF6L, TRA2B, TRRAP]
GO:0045911	positive regulation of DNA recombination	GO_BiologicalProcess-EBI-UniProt-GOA-ACAP-ARAP_25.05.2022_00h00	0.000357025	0.000958331	9.33785e-09	5.06912e-08	[5, 6, 7, 8, 9]	Group37	9.09091	7	[EP400, EPC1, EPC2, KAT5, TP53BP1, TRRAP, YEATS4]
GO:2000779	regulation of double-strand break repair	GO_BiologicalProcess-EBI-UniProt-GOA-ACAP-ARAP_25.05.2022_00h00	0.00364555	0.00743692	9.33785e-09	5.06912e-08	[6, 7, 8, 9]	Group37	5.51724	8	[EP400, EPC1, EPC2, KAT5, PML, TP53BP1, TRRAP, YEATS4]
GO:0000724	double-strand break repair via homologous recombination	GO_BiologicalProcess-EBI-UniProt-GOA-ACAP-ARAP_25.05.2022_00h00	0.0144822	0.0215123	9.33785e-09	5.06912e-08	[7, 8, 9]	Group37	4.34783	8	[EP400, EPC1, EPC2, KAT5, POLL, TP53BP1, TRRAP, YEATS4]
GO:0004402	histone acetyltransferase activity	GO_BiologicalProcess-EBI-UniProt-GOA-ACAP-ARAP_25.05.2022_00h00	2.70503e-07	1.59181e-06	9.33785e-09	5.06912e-08	[7, 8, 10, 11]	Group37	20.5128	8	[CREBBP, GTF2B, KAT2A, KAT2B, KAT5, MED22, MED24, TADA2A]
GO:0043966	histone H3 acetylation	GO_BiologicalProcess-EBI-UniProt-GOA-ACAP-ARAP_25.05.2022_00h00	1.03152e-11	8.76792e-11	9.33785e-09	5.06912e-08	[7, 8, 10, 11]	Group37	18.0723	15	[ENY2, KAT2A, KAT2B, MAP3K7, NAP1L2, SGF29, SUPT20H, TADA2A, TAF2, TAF4, TAF5, TAF6, TAF6L, TRRAP, WBP2]
GO:0043967	histone H4 acetylation	GO_BiologicalProcess-EBI-UniProt-GOA-ACAP-ARAP_25.05.2022_00h00	0.000451417	0.00117062	9.33785e-09	5.06912e-08	[7, 8, 10, 11]	Group37	8.75	7	[EP400, EPC1, EPC2, KAT2A, KAT5, TRRAP, YEATS4]
GO:0043968	histone H2A acetylation	GO_BiologicalProcess-EBI-UniProt-GOA-ACAP-ARAP_25.05.2022_00h00	2.55483e-06	1.34789e-05	9.33785e-09	5.06912e-08	[7, 8, 10, 11]	Group37	25	6	[EP400, EPC1, EPC2, KAT5, TRRAP, YEATS4]
GO:0016251	RNA polymerase II general transcription initiation factor activity	GO_BiologicalProcess-EBI-UniProt-GOA-ACAP-ARAP_25.05.2022_00h00	1.96655e-12	1.76989e-11	9.33785e-09	5.06912e-08	[8, 9, 10, 11]	Group37	30	12	[CCNH, GTF2B, GTF2F1, TAF13, TAF2, TAF3, TAF4, TAF4B, TAF5, TAF6, TAF6L, TAF8]
GO:0035522	monoubiquitinated histone H2A deubiquitination	GO_BiologicalProcess-EBI-UniProt-GOA-ACAP-ARAP_25.05.2022_00h00	1.27702e-10	9.76918e-10	9.33785e-09	5.06912e-08	[8, 9, 10, 11]	Group37	30.303	10	[ENY2, KAT2A, SGF29, SUPT20H, TAF2, TAF4, TAF5, TAF6, TAF6L, TRRAP]
GO:0042789	mRNA transcription by RNA polymerase II	GO_BiologicalProcess-EBI-UniProt-GOA-ACAP-ARAP_25.05.2022_00h00	1.22689e-06	6.70408e-06	9.33785e-09	5.06912e-08	[8, 9, 10, 11]	Group37	17.0213	8	[TAF13, TAF2, TAF3, TAF4, TAF4B, TAF5, TAF6, TAF8]
GO:0000226	microtubule cytoskeleton organization	GO_BiologicalProcess-EBI-UniProt-GOA-ACAP-ARAP_25.05.2022_00h00	2.88909e-11	2.32648e-10	1.23836e-13	1.56859e-12	[3, 6]	Group38	5.6899	40	[BIRC5, CAMSAP1, CCDC66, CEP120, CEP131, CEP350, CEP43, CEP72, CNP, CRIPT, DOCK7, GIT1, HAUS2, HAUS3, HAUS4, HAUS5, HAUS6, HAUS7, HSPA1A, KAT2A, KAT2B, KAT5, KIF11, KIF14, MAP1B, MAP7, MAP7D3, NAV1, NDE1, NIN, OFD1, PCM1, PLK1, PPP1R12A, RANBP9, RBM14, SASS6, SKA1, SKA3, SSNA1]
GO:0007051	spindle organization	GO_BiologicalProcess-EBI-UniProt-GOA-ACAP-ARAP_25.05.2022_00h00	3.69827e-05	0.000128599	1.23836e-13	1.56859e-12	[3, 4, 7]	Group38	6.22222	14	[BIRC5, CEP120, CEP72, HAUS2, HAUS3, HAUS4, HAUS5, HAUS6, HAUS7, HSPA1A, KIF11, OFD1, PLK1, SASS6]
GO:0007098	centrosome cycle	GO_BiologicalProcess-EBI-UniProt-GOA-ACAP-ARAP_25.05.2022_00h00	9.14306e-13	8.74305e-12	1.23836e-13	1.56859e-12	[3, 4, 5, 8]	Group38	13.6054	20	[CEP120, CEP131, CEP72, HAUS2, HAUS3, HAUS4, HAUS5, HAUS6, HAUS7, KAT2A, KAT2B, KIF11, NDE1, NIN, OFD1, PCM1, PLK1, PPP1R12A, RBM14, SASS6]
GO:0010639	negative regulation of organelle organization	GO_BiologicalProcess-EBI-UniProt-GOA-ACAP-ARAP_25.05.2022_00h00	5.61605e-05	0.00018282	1.23836e-13	1.56859e-12	[4, 5, 6]	Group38	4.82234	19	[ARRB2, BIRC5, CAMSAP1, CARMIL2, FLII, HSPA1A, KAT2A, KAT2B, MAP1B, MED12, MPHOSPH9, ODF2L, PLK1, PSMD10, RBM14, SPC24, TCHP, TENT4B, XRN1]
GO:1902115	regulation of organelle assembly	GO_BiologicalProcess-EBI-UniProt-GOA-ACAP-ARAP_25.05.2022_00h00	9.79396e-06	4.04993e-05	1.23836e-13	1.56859e-12	[4, 5, 6]	Group38	6.25	16	[CEP120, ENTR1, HSPA1A, IFT20, KAT2A, KAT2B, LCP1, MPHOSPH9, ODF2L, PIP4K2B, PIP4K2C, PLK1, RBM14, SASS6, SDCBP, TCHP]
GO:1902850	microtubule cytoskeleton organization involved in mitosis	GO_BiologicalProcess-EBI-UniProt-GOA-ACAP-ARAP_25.05.2022_00h00	0.00961867	0.0154911	1.23836e-13	1.56859e-12	[4, 5, 7]	Group38	4.67836	8	[BIRC5, HSPA1A, KAT5, KIF11, NDE1, OFD1, PLK1, SASS6]
GO:0051298	centrosome duplication	GO_BiologicalProcess-EBI-UniProt-GOA-ACAP-ARAP_25.05.2022_00h00	9.31328e-06	3.95814e-05	1.23836e-13	1.56859e-12	[3, 4, 5, 6, 9]	Group38	11.25	9	[CEP120, CEP131, CEP72, KAT2A, KAT2B, NDE1, OFD1, RBM14, SASS6]
GO:0031109	microtubule polymerization or depolymerization	GO_BiologicalProcess-EBI-UniProt-GOA-ACAP-ARAP_25.05.2022_00h00	7.7145e-07	4.37155e-06	1.23836e-13	1.56859e-12	[4, 7]	Group38	9.42029	13	[CAMSAP1, GIT1, HAUS2, HSPA1A, KIF14, MAP1B, MAP7D3, NDE1, NIN, RANBP9, SKA1, SKA3, SSNA1]
GO:0044782	cilium organization	GO_BiologicalProcess-EBI-UniProt-GOA-ACAP-ARAP_25.05.2022_00h00	8.91392e-05	0.000278333	1.23836e-13	1.56859e-12	[5, 6]	Group38	4.51467	20	[AHI1, CCDC66, CEP120, CEP131, CEP162, CEP350, CEP89, ENTR1, IFT20, IFT74, IFT81, LCA5, MPHOSPH9, NOTCH1, ODF2L, OFD1, PCM1, SSNA1, TCHP, WDR90]
GO:0070507	regulation of microtubule cytoskeleton organization	GO_BiologicalProcess-EBI-UniProt-GOA-ACAP-ARAP_25.05.2022_00h00	0.00899531	0.0149596	1.23836e-13	1.56859e-12	[4, 5, 6, 7]	Group38	4.73373	8	[CAMSAP1, GIT1, HSPA1A, MAP1B, PLK1, SASS6, SKA1, SKA3]
GO:1902117	positive regulation of organelle assembly	GO_BiologicalProcess-EBI-UniProt-GOA-ACAP-ARAP_25.05.2022_00h00	0.000200531	0.000590025	1.23836e-13	1.56859e-12	[4, 5, 6, 7]	Group38	8.60215	8	[CEP120, ENTR1, IFT20, LCP1, PIP4K2B, PIP4K2C, SASS6, SDCBP]
GO:0007052	mitotic spindle organization	GO_BiologicalProcess-EBI-UniProt-GOA-ACAP-ARAP_25.05.2022_00h00	0.0341692	0.0411645	1.23836e-13	1.56859e-12	[4, 5, 6, 8]	Group38	4.28571	6	[BIRC5, HSPA1A, KIF11, OFD1, PLK1, SASS6]
GO:0051225	spindle assembly	GO_BiologicalProcess-EBI-UniProt-GOA-ACAP-ARAP_25.05.2022_00h00	1.56782e-05	6.31253e-05	1.23836e-13	1.56859e-12	[4, 5, 7, 8]	Group38	7.74194	12	[BIRC5, HAUS2, HAUS3, HAUS4, HAUS5, HAUS6, HAUS7, HSPA1A, KIF11, OFD1, PLK1, SASS6]
GO:0120034	positive regulation of plasma membrane bounded cell projection assembly	GO_BiologicalProcess-EBI-UniProt-GOA-ACAP-ARAP_25.05.2022_00h00	0.0196285	0.0270555	1.23836e-13	1.56859e-12	[4, 5, 6, 7, 8]	Group38	4.87805	6	[CARMIL2, CEP120, DPYSL3, ENTR1, HSP90AA1, IFT20]
GO:0140694	non-membrane-bounded organelle assembly	GO_BiologicalProcess-EBI-UniProt-GOA-ACAP-ARAP_25.05.2022_00h00	1.76917e-05	6.76706e-05	1.23836e-13	1.56859e-12	[6]	Group38	4.90654	21	[BIRC5, CEP120, CEP72, FLII, HAUS2, HAUS3, HAUS4, HAUS5, HAUS6, HAUS7, HSPA1A, KAT2A, KAT2B, KIF11, LCP1, MYH11, NOP2, OFD1, PLK1, RBM14, SASS6]
GO:1902116	negative regulation of organelle assembly	GO_BiologicalProcess-EBI-UniProt-GOA-ACAP-ARAP_25.05.2022_00h00	0.000146182	0.000438545	1.23836e-13	1.56859e-12	[5, 6, 7]	Group38	12.766	6	[KAT2A, KAT2B, MPHOSPH9, ODF2L, RBM14, TCHP]
GO:0010824	regulation of centrosome duplication	GO_BiologicalProcess-EBI-UniProt-GOA-ACAP-ARAP_25.05.2022_00h00	0.000231464	0.000668188	1.23836e-13	1.56859e-12	[4, 5, 6, 7, 10]	Group38	11.7647	6	[CEP120, CEP131, KAT2A, KAT2B, RBM14, SASS6]
GO:1900077	negative regulation of cellular response to insulin stimulus	GO_BiologicalProcess-EBI-UniProt-GOA-ACAP-ARAP_25.05.2022_00h00	0.00399518	0.0077375	1.23836e-13	1.56859e-12	[3, 4, 5, 7, 8, 9, 10]	Group38	10.5263	4	[APLP2, LCP1, PIP4K2B, PIP4K2C]
GO:0007099	centriole replication	GO_BiologicalProcess-EBI-UniProt-GOA-ACAP-ARAP_25.05.2022_00h00	9.22888e-06	4.03434e-05	1.23836e-13	1.56859e-12	[3, 4, 5, 6, 7, 8, 9, 10]	Group38	15.9091	7	[CEP120, CEP72, KAT2A, KAT2B, OFD1, RBM14, SASS6]
GO:0060271	cilium assembly	GO_BiologicalProcess-EBI-UniProt-GOA-ACAP-ARAP_25.05.2022_00h00	0.000315553	0.000862135	1.23836e-13	1.56859e-12	[6, 7]	Group38	4.34783	18	[AHI1, CCDC66, CEP120, CEP131, CEP162, CEP350, CEP89, ENTR1, IFT20, IFT74, IFT81, MPHOSPH9, NOTCH1, ODF2L, OFD1, PCM1, TCHP, WDR90]
GO:1902017	regulation of cilium assembly	GO_BiologicalProcess-EBI-UniProt-GOA-ACAP-ARAP_25.05.2022_00h00	0.00875301	0.0148801	1.23836e-13	1.56859e-12	[5, 6, 7, 8]	Group38	5.82524	6	[CEP120, ENTR1, IFT20, MPHOSPH9, ODF2L, TCHP]
GO:0000132	establishment of mitotic spindle orientation	GO_BiologicalProcess-EBI-UniProt-GOA-ACAP-ARAP_25.05.2022_00h00	0.0203373	0.0275364	1.23836e-13	1.56859e-12	[5, 6, 7, 9]	Group38	8.82353	3	[KAT5, NDE1, PLK1]
GO:0033047	regulation of mitotic sister chromatid segregation	GO_BiologicalProcess-EBI-UniProt-GOA-ACAP-ARAP_25.05.2022_00h00	0.00367273	0.00739378	1.23836e-13	1.56859e-12	[5, 6, 7, 8, 9]	Group38	8.33333	5	[BIRC5, KAT2B, KAT5, PLK1, SPC24]
GO:0045724	positive regulation of cilium assembly	GO_BiologicalProcess-EBI-UniProt-GOA-ACAP-ARAP_25.05.2022_00h00	0.0172849	0.0247158	1.23836e-13	1.56859e-12	[5, 6, 7, 8, 9]	Group38	9.375	3	[CEP120, ENTR1, IFT20]
GO:0090169	regulation of spindle assembly	GO_BiologicalProcess-EBI-UniProt-GOA-ACAP-ARAP_25.05.2022_00h00	0.0254352	0.0324299	1.23836e-13	1.56859e-12	[5, 6, 7, 8, 9]	Group38	8.10811	3	[HSPA1A, PLK1, SASS6]
GO:1902018	negative regulation of cilium assembly	GO_BiologicalProcess-EBI-UniProt-GOA-ACAP-ARAP_25.05.2022_00h00	0.00339327	0.00711192	1.23836e-13	1.56859e-12	[6, 7, 8, 9]	Group38	16.6667	3	[MPHOSPH9, ODF2L, TCHP]
GO:0046600	negative regulation of centriole replication	GO_BiologicalProcess-EBI-UniProt-GOA-ACAP-ARAP_25.05.2022_00h00	0.000264552	0.000749565	1.23836e-13	1.56859e-12	[4, 5, 6, 7, 8, 9, 10, 11, 12]	Group38	37.5	3	[KAT2A, KAT2B, RBM14]

## Sheet: Cluster3_functional groups
Additional file 3: Functional groups in which enrichmed GO terms for the “biological process” vocabulary were grouped by ClueGO software for cluster 3 of colosEV miRNA targets
Function	Group PValue Corrected with Benjamini-Hochberg	Groups	Group Genes
glycogen catabolic process	0.02	Group01	GABARAPL1|PPP1CA|STBD1
spinal cord motor neuron differentiation	0.02	Group03	ABT1|LBX1|LHX3|LMO4
vitamin D receptor signaling pathway	0.02	Group05	CYP27B1|KANK2|PIM1
centriole replication	0.02	Group08	CCDC57|CEP152|CEP63|CETN1|CNTROB|GOLGA2|UVRAG
glycogen metabolic process	0.02	Group11	EPM2A|GABARAPL1|GBE1|GSK3B|GYG1|GYG2|GYS1|PPP1CA|PPP1CB|PPP1CC|PPP1R3C|STBD1
regulation of extrinsic apoptotic signaling pathway	0.02	Group12	GATA1|GCLC|GSK3B|MAPK7|NOS3|PPP1CA|RBCK1|SGK3
cellular response to nitrogen starvation	0.02	Group13	BECN1|DAPK1|EPM2A|FEZ1|GABARAPL1|GABARAPL2|GPSM1|GSK3B|PRKAA2|SH3GLB1|STBD1|UVRAG
negative regulation of G1/S transition of mitotic cell cycle	0.01	Group07	FHL1|KANK2|KLF4|MDM2
positive regulation of cell-substrate adhesion	0.01	Group09	CEACAM6|FN1|GSK3B|NCOA3|PLEKHA2|VWC2
regulation of glycoprotein biosynthetic process	0.02	Group00	GATA1|GOLGA2|NECAB2
intermediate filament cytoskeleton organization	0.02	Group04	KRT27|KRT75|KRT86|MACF1
negative regulation of cell migration involved in sprouting angiogenesis	0.02	Group10	KLF4|MEOX2|NOS3|STARD13
reciprocal meiotic recombination	0.03	Group02	HSF2BP|SLX4|TEX11
protein localization to microtubule cytoskeleton	0.03	Group06	GAS2L2|GSK3B|PIBF1

## Sheet: Cluster3_GYS1-KANK2
Additional file 3: Complete list of GO enrichment terms for the “biological process” vocabulary for cluster 3 of colosEV miRNA targets
ID	Term	Ontology Source	Term PValue	Term PValue Corrected with Benjamini-Hochberg	Group PValue	Group PValue Corrected with Benjamini-Hochberg	GOLevels	GOGroups	% Associated Genes	Nr. Genes	Associated Genes Found
GO:0010559	regulation of glycoprotein biosynthetic process	GO_BiologicalProcess-EBI-UniProt-GOA-ACAP-ARAP_25.05.2022_00h00	0.01	0.02	0.01	0.02	[5, 6, 7]	Group00	6.82	3	[GATA1, GOLGA2, NECAB2]
GO:0005980	glycogen catabolic process	GO_BiologicalProcess-EBI-UniProt-GOA-ACAP-ARAP_25.05.2022_00h00	0.04	0.04	0.04	0.04	[6, 7, 8]	Group01	18.75	3	[GABARAPL1, PPP1CA, STBD1]
GO:0007131	reciprocal meiotic recombination	GO_BiologicalProcess-EBI-UniProt-GOA-ACAP-ARAP_25.05.2022_00h00	0.03	0.03	0.03	0.03	[3, 4, 5, 6, 7, 8, 9, 10]	Group02	4.84	3	[HSF2BP, SLX4, TEX11]
GO:0021522	spinal cord motor neuron differentiation	GO_BiologicalProcess-EBI-UniProt-GOA-ACAP-ARAP_25.05.2022_00h00	0.04	0.04	0.04	0.04	[4, 5, 6, 7, 8, 9, 10]	Group03	11.76	4	[ABT1, LBX1, LHX3, LMO4]
GO:0045104	intermediate filament cytoskeleton organization	GO_BiologicalProcess-EBI-UniProt-GOA-ACAP-ARAP_25.05.2022_00h00	0.02	0.02	0.02	0.02	[3, 6]	Group04	4.26	4	[KRT27, KRT75, KRT86, MACF1]
GO:0070561	vitamin D receptor signaling pathway	GO_BiologicalProcess-EBI-UniProt-GOA-ACAP-ARAP_25.05.2022_00h00	0.02	0.02	0.02	0.02	[4, 5, 6, 7, 8, 9]	Group05	23.08	3	[CYP27B1, KANK2, PIM1]
GO:0072698	protein localization to microtubule cytoskeleton	GO_BiologicalProcess-EBI-UniProt-GOA-ACAP-ARAP_25.05.2022_00h00	0.03	0.03	0.03	0.03	[7]	Group06	5.17	3	[GAS2L2, GSK3B, PIBF1]
GO:2000134	negative regulation of G1/S transition of mitotic cell cycle	GO_BiologicalProcess-EBI-UniProt-GOA-ACAP-ARAP_25.05.2022_00h00	0.01	0.01	0.01	0.01	[6, 7, 8, 9]	Group07	5.26	4	[FHL1, KANK2, KLF4, MDM2]
GO:0007098	centrosome cycle	GO_BiologicalProcess-EBI-UniProt-GOA-ACAP-ARAP_25.05.2022_00h00	0.002	0.02	0.04	0.04	[3, 4, 5, 8]	Group08	4.76	7	[CCDC57, CEP152, CEP63, CETN1, CNTROB, GOLGA2, UVRAG]
GO:0007099	centriole replication	GO_BiologicalProcess-EBI-UniProt-GOA-ACAP-ARAP_25.05.2022_00h00	0.02	0.02	0.04	0.04	[3, 4, 5, 6, 7, 8, 9, 10]	Group08	11.36	5	[CCDC57, CEP152, CEP63, CETN1, CNTROB]
GO:0010811	positive regulation of cell-substrate adhesion	GO_BiologicalProcess-EBI-UniProt-GOA-ACAP-ARAP_25.05.2022_00h00	0.02	0.01	0.04	0.01	[4, 5, 6]	Group09	4.41	6	[CEACAM6, FN1, GSK3B, NCOA3, PLEKHA2, VWC2]
GO:0001954	positive regulation of cell-matrix adhesion	GO_BiologicalProcess-EBI-UniProt-GOA-ACAP-ARAP_25.05.2022_00h00	0.02	0.03	0.04	0.01	[5, 6, 7]	Group09	4.92	3	[CEACAM6, GSK3B, PLEKHA2]
GO:0043535	regulation of blood vessel endothelial cell migration	GO_BiologicalProcess-EBI-UniProt-GOA-ACAP-ARAP_25.05.2022_00h00	0.02	0.02	0.02	0.02	[5, 6, 7, 8]	Group10	4.12	4	[KLF4, MEOX2, NOS3, STARD13]
GO:0090051	negative regulation of cell migration involved in sprouting angiogenesis	GO_BiologicalProcess-EBI-UniProt-GOA-ACAP-ARAP_25.05.2022_00h00	0	0	0.02	0.02	[6, 7, 8, 9, 10, 11, 12, 13]	Group10	20	3	[KLF4, MEOX2, STARD13]
GO:0005977	glycogen metabolic process	GO_BiologicalProcess-EBI-UniProt-GOA-ACAP-ARAP_25.05.2022_00h00	0.02	0.02	0.02	0.04	[6, 7]	Group11	15.38	12	[EPM2A, GABARAPL1, GBE1, GSK3B, GYG1, GYG2, GYS1, PPP1CA, PPP1CB, PPP1CC, PPP1R3C, STBD1]
GO:0005978	glycogen biosynthetic process	GO_BiologicalProcess-EBI-UniProt-GOA-ACAP-ARAP_25.05.2022_00h00	0.02	0.02	0.02	0.04	[7, 8]	Group11	17.39	8	[EPM2A, GBE1, GSK3B, GYG1, GYG2, GYS1, PPP1CA, PPP1R3C]
GO:0005979	regulation of glycogen biosynthetic process	GO_BiologicalProcess-EBI-UniProt-GOA-ACAP-ARAP_25.05.2022_00h00	0.02	0.02	0.02	0.04	[6, 7, 8, 9]	Group11	10	3	[GSK3B, PPP1CA, PPP1R3C]
GO:2001236	regulation of extrinsic apoptotic signaling pathway	GO_BiologicalProcess-EBI-UniProt-GOA-ACAP-ARAP_25.05.2022_00h00	0.02	0.02	0.02	0.04	[5, 6, 7, 8]	Group12	4.68	8	[GATA1, GCLC, GSK3B, MAPK7, NOS3, PPP1CA, RBCK1, SGK3]
GO:2001237	negative regulation of extrinsic apoptotic signaling pathway	GO_BiologicalProcess-EBI-UniProt-GOA-ACAP-ARAP_25.05.2022_00h00	0.02	0.02	0.02	0.04	[5, 6, 7, 8, 9]	Group12	5.56	6	[GATA1, GCLC, GSK3B, MAPK7, NOS3, SGK3]
GO:2001239	regulation of extrinsic apoptotic signaling pathway in absence of ligand	GO_BiologicalProcess-EBI-UniProt-GOA-ACAP-ARAP_25.05.2022_00h00	0.02	0.02	0.02	0.04	[5, 6, 7, 8, 9]	Group12	8.89	4	[GATA1, MAPK7, PPP1CA, SGK3]
GO:0010508	positive regulation of autophagy	GO_BiologicalProcess-EBI-UniProt-GOA-ACAP-ARAP_25.05.2022_00h00	0.02	0.02	0.02	0.04	[4, 5, 6, 7]	Group13	5.41	8	[BECN1, DAPK1, EPM2A, GPSM1, GSK3B, PRKAA2, SH3GLB1, UVRAG]
GO:0006995	cellular response to nitrogen starvation	GO_BiologicalProcess-EBI-UniProt-GOA-ACAP-ARAP_25.05.2022_00h00	0.02	0.02	0.02	0.04	[5, 6, 7]	Group13	25	3	[BECN1, GABARAPL1, GABARAPL2]
GO:0016241	regulation of macroautophagy	GO_BiologicalProcess-EBI-UniProt-GOA-ACAP-ARAP_25.05.2022_00h00	0.02	0.02	0.02	0.04	[5, 6, 7]	Group13	4.14	7	[BECN1, EPM2A, FEZ1, GPSM1, PRKAA2, SH3GLB1, UVRAG]
GO:0000045	autophagosome assembly	GO_BiologicalProcess-EBI-UniProt-GOA-ACAP-ARAP_25.05.2022_00h00	0.02	0.02	0.02	0.04	[6, 7]	Group13	6.14	7	[BECN1, EPM2A, FEZ1, GABARAPL1, GABARAPL2, SH3GLB1, STBD1]
GO:2000785	regulation of autophagosome assembly	GO_BiologicalProcess-EBI-UniProt-GOA-ACAP-ARAP_25.05.2022_00h00	0.01	0.02	0	0.04	[5, 6, 7, 8]	Group13	6.38	3	[BECN1, FEZ1, SH3GLB1]

## Sheet: Cluster4_functional groups
Additional file 3: Functional groups in which enrichmed GO terms for the “biological process” vocabulary were grouped by ClueGO software for cluster 4 of colosEV miRNA targets
Function	Group PValue Corrected with Benjamini-Hochberg	Groups	Group Genes
protein tyrosine kinase activity	4.40822e-09	Group10	ALK|CHMP6|DDR2|EPHA2|EPHA3|EPHA5|EPHA7|FGFR4|IGF1R|MUSK|NCK2|NTRK2|PRNP|ROR2|SHC1
late endosome to lysosome transport	6.55531e-06	Group11	CDK2|CHMP1B|CHMP2A|CHMP2B|CHMP5|CHMP6|EPHA3|EXOC1|LAMP1|LYST|MLH1|RNF103-CHMP3|SNAP47|SNCA|TOR1AIP1|TRAF3IP1|VPS39
RNA polymerase II general transcription initiation factor activity	5.08648e-05	Group09	TAF1|TAF10|TAF11|TAF7|TAF7L|TAF8|TBP
positive regulation of protein localization to membrane	0.000615225	Group08	EPHA2|EPHA3|EZR|HRAS|IKBKG|PRNP
hippocampus development	0.00063417	Group01	ALK|CRKL|EPHA5|IGF1R|YWHAE
regulation of potassium ion transmembrane transport	0.000677649	Group06	KCNJ2|KCNK3|MTNR1B|PRNP|YWHAE
regulation of early endosome to late endosome transport	0.000751746	Group02	EZR|RAB21|RNF103-CHMP3
glutamate secretion	0.000925818	Group00	DTNBP1|NTRK2|SNCA
regulation of long-term neuronal synaptic plasticity	0.000934187	Group03	HRAS|NRAS|SNCA
axo-dendritic transport	0.00248371	Group05	DTNBP1|KIF1C|KLC3|RAB21
cellular response to amyloid-beta	0.00284807	Group04	IGF1R|PRNP|VCAM1
regulation of amyloid-beta formation	0.00376031	Group07	DAND5|NTRK2|PRNP

## Sheet: Cluster4_PEAK1
Additional file 3: Complete list of GO enrichment terms for the “biological process” vocabulary for cluster 4 of colosEV miRNA targets
ID	Term	Ontology Source	Term PValue	Term PValue Corrected with Benjamini-Hochberg	Group PValue	Group PValue Corrected with Benjamini-Hochberg	GOLevels	GOGroups	% Associated Genes	Nr. Genes	Associated Genes Found
GO:0014047	glutamate secretion	GO_BiologicalProcess-EBI-UniProt-GOA-ACAP-ARAP_25.05.2022_00h00	0.000694364	0.000902673	0.000694364	0.000925818	[4, 6, 7, 8, 9]	Group00	10.7143	3	[DTNBP1, NTRK2, SNCA]
GO:0021766	hippocampus development	GO_BiologicalProcess-EBI-UniProt-GOA-ACAP-ARAP_25.05.2022_00h00	0.000264238	0.000412211	0.000264238	0.00063417	[3, 4, 5, 6, 7, 8, 9, 10, 11]	Group01	5.49451	5	[ALK, CRKL, EPHA5, IGF1R, YWHAE]
GO:2000641	regulation of early endosome to late endosome transport	GO_BiologicalProcess-EBI-UniProt-GOA-ACAP-ARAP_25.05.2022_00h00	0.000250582	0.000407196	0.000250582	0.000751746	[4, 5, 6, 7]	Group02	15	3	[EZR, RAB21, RNF103-CHMP3]
GO:0048169	regulation of long-term neuronal synaptic plasticity	GO_BiologicalProcess-EBI-UniProt-GOA-ACAP-ARAP_25.05.2022_00h00	0.000622791	0.000837547	0.000622791	0.000934187	[5, 7, 8, 9, 10, 11]	Group03	11.1111	3	[HRAS, NRAS, SNCA]
GO:1904646	cellular response to amyloid-beta	GO_BiologicalProcess-EBI-UniProt-GOA-ACAP-ARAP_25.05.2022_00h00	0.00261073	0.0029091	0.00261073	0.00284807	[6, 7]	Group04	6.81818	3	[IGF1R, PRNP, VCAM1]
GO:0008088	axo-dendritic transport	GO_BiologicalProcess-EBI-UniProt-GOA-ACAP-ARAP_25.05.2022_00h00	0.00206976	0.00244608	0.00206976	0.00248371	[5, 6, 7]	Group05	4.65116	4	[DTNBP1, KIF1C, KLC3, RAB21]
GO:0008089	anterograde axonal transport	GO_BiologicalProcess-EBI-UniProt-GOA-ACAP-ARAP_25.05.2022_00h00	0.00492096	0.00505046	0.00206976	0.00248371	[7, 8, 9]	Group05	5.45455	3	[DTNBP1, KIF1C, RAB21]
GO:1901379	regulation of potassium ion transmembrane transport	GO_BiologicalProcess-EBI-UniProt-GOA-ACAP-ARAP_25.05.2022_00h00	0.000338825	0.000508237	0.000338825	0.000677649	[6, 7, 8, 9]	Group06	5.20833	5	[KCNJ2, KCNK3, MTNR1B, PRNP, YWHAE]
GO:1901016	regulation of potassium ion transmembrane transporter activity	GO_BiologicalProcess-EBI-UniProt-GOA-ACAP-ARAP_25.05.2022_00h00	0.00886616	0.00886616	0.000338825	0.000677649	[6, 7, 8, 9, 10, 11]	Group06	4.41176	3	[KCNK3, MTNR1B, YWHAE]
GO:0034205	amyloid-beta formation	GO_BiologicalProcess-EBI-UniProt-GOA-ACAP-ARAP_25.05.2022_00h00	0.00376031	0.00396357	0.00376031	0.00376031	[6, 7]	Group07	6	3	[DAND5, NTRK2, PRNP]
GO:1902003	regulation of amyloid-beta formation	GO_BiologicalProcess-EBI-UniProt-GOA-ACAP-ARAP_25.05.2022_00h00	0.00228358	0.00261939	0.00376031	0.00376031	[5, 6, 7, 8]	Group07	7.14286	3	[DAND5, NTRK2, PRNP]
GO:1905477	positive regulation of protein localization to membrane	GO_BiologicalProcess-EBI-UniProt-GOA-ACAP-ARAP_25.05.2022_00h00	0.000582334	0.00084115	0.000358881	0.000615225	[4, 5, 6, 7]	Group08	4.62963	5	[EPHA2, EPHA3, EZR, HRAS, PRNP]
GO:0050856	regulation of T cell receptor signaling pathway	GO_BiologicalProcess-EBI-UniProt-GOA-ACAP-ARAP_25.05.2022_00h00	0.00296543	0.00321255	0.000358881	0.000615225	[5, 6, 7, 8, 9, 10, 11]	Group08	6.52174	3	[EZR, IKBKG, PRNP]
GO:0051123	RNA polymerase II preinitiation complex assembly	GO_BiologicalProcess-EBI-UniProt-GOA-ACAP-ARAP_25.05.2022_00h00	1.59151e-07	5.64264e-07	1.27162e-05	5.08648e-05	[8, 9, 10, 11, 12]	Group09	10.7692	7	[TAF1, TAF10, TAF11, TAF7, TAF7L, TAF8, TBP]
GO:0060261	positive regulation of transcription initiation from RNA polymerase II promoter	GO_BiologicalProcess-EBI-UniProt-GOA-ACAP-ARAP_25.05.2022_00h00	2.18534e-06	5.01342e-06	1.27162e-05	5.08648e-05	[8, 9, 10, 11, 12, 13]	Group09	9.83607	6	[TAF1, TAF10, TAF11, TAF7, TAF8, TBP]
GO:0016251	RNA polymerase II general transcription initiation factor activity	GO_BiologicalProcess-EBI-UniProt-GOA-ACAP-ARAP_25.05.2022_00h00	4.84586e-09	3.14981e-08	1.27162e-05	5.08648e-05	[8, 9, 10, 11]	Group09	17.5	7	[TAF1, TAF10, TAF11, TAF7, TAF7L, TAF8, TBP]
GO:0042789	mRNA transcription by RNA polymerase II	GO_BiologicalProcess-EBI-UniProt-GOA-ACAP-ARAP_25.05.2022_00h00	4.53697e-07	1.26387e-06	1.27162e-05	5.08648e-05	[8, 9, 10, 11]	Group09	12.766	6	[TAF1, TAF10, TAF11, TAF7, TAF8, TBP]
GO:0005005	transmembrane-ephrin receptor activity	GO_BiologicalProcess-EBI-UniProt-GOA-ACAP-ARAP_25.05.2022_00h00	3.22991e-06	6.99814e-06	3.67351e-10	4.40822e-09	[8, 9, 10, 11, 12]	Group10	23.5294	4	[EPHA2, EPHA3, EPHA5, EPHA7]
GO:0048013	ephrin receptor signaling pathway	GO_BiologicalProcess-EBI-UniProt-GOA-ACAP-ARAP_25.05.2022_00h00	2.15861e-05	3.82662e-05	3.67351e-10	4.40822e-09	[6, 7, 8]	Group10	9.25926	5	[EPHA2, EPHA3, EPHA5, EPHA7, NCK2]
GO:0004713	protein tyrosine kinase activity	GO_BiologicalProcess-EBI-UniProt-GOA-ACAP-ARAP_25.05.2022_00h00	9.37482e-11	1.21873e-09	3.67351e-10	4.40822e-09	[7, 8, 9]	Group10	5.70342	15	[ALK, CHMP6, DDR2, EPHA2, EPHA3, EPHA5, EPHA7, FGFR4, IGF1R, MUSK, NCK2, NTRK2, PRNP, ROR2, SHC1]
GO:0007176	regulation of epidermal growth factor-activated receptor activity	GO_BiologicalProcess-EBI-UniProt-GOA-ACAP-ARAP_25.05.2022_00h00	0.000939845	0.00118239	3.67351e-10	4.40822e-09	[4, 5, 6, 7, 8, 9, 10, 11, 12]	Group10	9.67742	3	[CHMP6, NCK2, SHC1]
GO:0061097	regulation of protein tyrosine kinase activity	GO_BiologicalProcess-EBI-UniProt-GOA-ACAP-ARAP_25.05.2022_00h00	0.000607326	0.000845918	3.67351e-10	4.40822e-09	[7, 8, 9, 10]	Group10	4.58716	5	[ALK, CHMP6, NCK2, PRNP, SHC1]
GO:0005006	epidermal growth factor receptor activity	GO_BiologicalProcess-EBI-UniProt-GOA-ACAP-ARAP_25.05.2022_00h00	0.00123426	0.00150425	3.67351e-10	4.40822e-09	[8, 9, 10, 11]	Group10	8.82353	3	[CHMP6, NCK2, SHC1]
GO:0000281	mitotic cytokinesis	GO_BiologicalProcess-EBI-UniProt-GOA-ACAP-ARAP_25.05.2022_00h00	1.74362e-06	4.25008e-06	1.09255e-06	6.55531e-06	[4, 5, 6]	Group11	7.6087	7	[CHMP1B, CHMP2A, CHMP2B, CHMP5, CHMP6, EXOC1, RNF103-CHMP3]
GO:0046761	viral budding from plasma membrane	GO_BiologicalProcess-EBI-UniProt-GOA-ACAP-ARAP_25.05.2022_00h00	2.48795e-10	2.42575e-09	1.09255e-06	6.55531e-06	[3, 4, 5, 8]	Group11	40	6	[CHMP1B, CHMP2A, CHMP2B, CHMP5, CHMP6, RNF103-CHMP3]
GO:0051298	centrosome duplication	GO_BiologicalProcess-EBI-UniProt-GOA-ACAP-ARAP_25.05.2022_00h00	1.07417e-05	2.09462e-05	1.09255e-06	6.55531e-06	[3, 4, 5, 6, 9]	Group11	7.5	6	[CDK2, CHMP1B, CHMP2A, CHMP2B, CHMP5, RNF103-CHMP3]
GO:0007041	lysosomal transport	GO_BiologicalProcess-EBI-UniProt-GOA-ACAP-ARAP_25.05.2022_00h00	2.18898e-07	7.1142e-07	1.09255e-06	6.55531e-06	[5, 6]	Group11	6.47482	9	[CHMP1B, CHMP2A, CHMP2B, CHMP5, CHMP6, LAMP1, LYST, RNF103-CHMP3, VPS39]
GO:0070507	regulation of microtubule cytoskeleton organization	GO_BiologicalProcess-EBI-UniProt-GOA-ACAP-ARAP_25.05.2022_00h00	1.14091e-06	2.96636e-06	1.09255e-06	6.55531e-06	[4, 5, 6, 7]	Group11	5.32544	9	[CHMP1B, CHMP2A, CHMP2B, CHMP5, CHMP6, EPHA3, RNF103-CHMP3, SNCA, TRAF3IP1]
GO:0006906	vesicle fusion	GO_BiologicalProcess-EBI-UniProt-GOA-ACAP-ARAP_25.05.2022_00h00	6.16479e-08	2.40427e-07	1.09255e-06	6.55531e-06	[5, 6, 7]	Group11	7.5	9	[CHMP1B, CHMP2A, CHMP2B, CHMP5, CHMP6, RNF103-CHMP3, SNAP47, SNCA, VPS39]
GO:0051225	spindle assembly	GO_BiologicalProcess-EBI-UniProt-GOA-ACAP-ARAP_25.05.2022_00h00	5.35824e-05	9.08572e-05	1.09255e-06	6.55531e-06	[4, 5, 7, 8]	Group11	4.51613	7	[CHMP1B, CHMP2A, CHMP2B, CHMP5, CHMP6, MLH1, RNF103-CHMP3]
GO:0071763	nuclear membrane organization	GO_BiologicalProcess-EBI-UniProt-GOA-ACAP-ARAP_25.05.2022_00h00	1.1496e-08	6.40491e-08	1.09255e-06	6.55531e-06	[5, 6, 7]	Group11	15.5556	7	[CHMP1B, CHMP2A, CHMP2B, CHMP5, CHMP6, RNF103-CHMP3, TOR1AIP1]
GO:0010824	regulation of centrosome duplication	GO_BiologicalProcess-EBI-UniProt-GOA-ACAP-ARAP_25.05.2022_00h00	1.62745e-05	3.0224e-05	1.09255e-06	6.55531e-06	[4, 5, 6, 7, 10]	Group11	9.80392	5	[CHMP1B, CHMP2A, CHMP2B, CHMP5, RNF103-CHMP3]
GO:0061952	midbody abscission	GO_BiologicalProcess-EBI-UniProt-GOA-ACAP-ARAP_25.05.2022_00h00	1.32157e-09	1.03082e-08	1.09255e-06	6.55531e-06	[5, 6, 7, 8]	Group11	31.5789	6	[CHMP1B, CHMP2A, CHMP2B, CHMP5, CHMP6, RNF103-CHMP3]
GO:1902774	late endosome to lysosome transport	GO_BiologicalProcess-EBI-UniProt-GOA-ACAP-ARAP_25.05.2022_00h00	6.95395e-11	1.35602e-09	1.09255e-06	6.55531e-06	[6, 7]	Group11	30.4348	7	[CHMP1B, CHMP2A, CHMP2B, CHMP5, CHMP6, RNF103-CHMP3, VPS39]
GO:0007040	lysosome organization	GO_BiologicalProcess-EBI-UniProt-GOA-ACAP-ARAP_25.05.2022_00h00	3.26889e-06	6.70983e-06	1.09255e-06	6.55531e-06	[7]	Group11	6.93069	7	[CHMP1B, CHMP2A, CHMP2B, CHMP5, CHMP6, LYST, RNF103-CHMP3]
GO:0036258	multivesicular body assembly	GO_BiologicalProcess-EBI-UniProt-GOA-ACAP-ARAP_25.05.2022_00h00	4.13186e-08	1.79047e-07	1.09255e-06	6.55531e-06	[6, 7, 8]	Group11	18.75	6	[CHMP1B, CHMP2A, CHMP2B, CHMP5, CHMP6, RNF103-CHMP3]
GO:0051469	vesicle fusion with vacuole	GO_BiologicalProcess-EBI-UniProt-GOA-ACAP-ARAP_25.05.2022_00h00	4.66372e-11	1.81885e-09	1.09255e-06	6.55531e-06	[6, 7, 8]	Group11	50	6	[CHMP1B, CHMP2A, CHMP2B, CHMP5, CHMP6, RNF103-CHMP3]
GO:1904903	ESCRT III complex disassembly	GO_BiologicalProcess-EBI-UniProt-GOA-ACAP-ARAP_25.05.2022_00h00	2.94787e-07	8.84362e-07	1.09255e-06	6.55531e-06	[7]	Group11	40	4	[CHMP1B, CHMP2A, CHMP2B, CHMP5]
GO:1901673	regulation of mitotic spindle assembly	GO_BiologicalProcess-EBI-UniProt-GOA-ACAP-ARAP_25.05.2022_00h00	1.3844e-08	6.74894e-08	1.09255e-06	6.55531e-06	[6, 7, 8, 9, 10]	Group11	22.2222	6	[CHMP1B, CHMP2A, CHMP2B, CHMP5, CHMP6, RNF103-CHMP3]

## Sheet: Cluster5_functional groups
Additional file 3: Functional groups in which enrichmed GO terms for the “biological process” vocabulary were grouped by ClueGO software for cluster 5 of colosEV miRNA targets
Function	Group PValue Corrected with Benjamini-Hochberg	Groups	Group Genes
negative regulation of cellular amide metabolic process	3.86e-16	Group19	ABCA7|ADAR|AGO1|AGO2|AGO3|ATXN2|CSNK1E|DDX1|DDX17|DDX20|DHX30|DHX9|EIF2AK2|EIF4G1|FMR1|FXR1|GEMIN4|GIGYF2|HNRNPA2B1|HNRNPC|HNRNPD|HNRNPM|HNRNPR|IGF2BP2|IGF2BP3|JAK3|LARP7|LIN28A|NUP98|PRKRA|PUM1|PUM2|RBM3|RPL15|RPS3|RPS3A|RPS4X|RPS6KA1|RPS6KA3|UPF1|USP49|YTHDF2|YTHDF3
regulation of translation	2.031e-15	Group18	ABCA7|ADAR|AGO1|AGO2|AGO3|ATXN2|DDX1|DHX9|EIF2AK2|EIF4G1|FMR1|FXR1|GIGYF2|HNRNPD|IGF2BP2|IGF2BP3|JAK3|LIN28A|PUM1|PUM2|RBM3|RPL15|RPS3|RPS3A|RPS4X|RPS6KA1|RPS6KA3|UPF1|YTHDF2|YTHDF3
negative regulation of cellular macromolecule biosynthetic process	4.576e-15	Group15	ABCA7|ADAR|AGO1|AGO2|AGO3|ATXN2|CSNK1E|DDX1|DHX9|EIF2AK2|EIF4G1|FMR1|FXR1|GIGYF2|HNRNPD|IGF2BP2|IGF2BP3|JAK3|LIN28A|PRKRA|PUM1|PUM2|RBM3|RPL15|RPS3|RPS4X|RPS6KA1|RPS6KA3|UPF1|YTHDF2|YTHDF3
regulation of mRNA stability	6.058e-15	Group13	AGO1|AGO2|AGO3|ATXN2|DDX17|DHX9|FMR1|FXR1|GIGYF2|HNRNPA2B1|HNRNPC|HNRNPD|HNRNPM|IGF2BP2|IGF2BP3|LARP7|LIN28A|NUP153|NUP214|NUP88|NUP98|PUM1|PUM2|RBM3|SEC13|UPF1|XPO1|YTHDF2|YTHDF3
regulation of mRNA metabolic process	4.4245e-14	Group12	AGO1|AGO2|AGO3|CLK3|DDX1|DDX17|DDX20|DHX9|FMR1|FXR1|GEMIN4|GIGYF2|HNRNPA2B1|HNRNPC|HNRNPD|HNRNPM|HNRNPR|IGF2BP2|IGF2BP3|LARP7|NUP98|PUM1|PUM2|RBM3|UPF1|USP49|YTHDF2|YTHDF3
mRNA destabilization	8.0432e-14	Group16	ADAR|AGO1|AGO2|AGO3|CSNK1E|DHX9|EIF4G1|FMR1|FXR1|GIGYF2|HNRNPA2B1|HNRNPC|HNRNPD|IGF2BP2|IGF2BP3|LIN28A|PUM1|RBM3|RPS4X|UPF1|YTHDF2|YTHDF3
RIG-I signaling pathway	9.82594e-10	Group17	ADAR|APOBEC3C|AXIN1|BIRC2|BIRC3|CUL3|DDX1|DDX17|DDX60|DHX58|DHX9|EIF2AK2|EIF4G1|FMR1|HUWE1|IRAK1|LRRK2|PHB1|PUM1|PUM2|RPS6KA1|RPS6KA3|TRIM41|ZBP1
RNA transport	6.54619e-09	Group14	ATXN2|DHX9|FMR1|HNRNPA2B1|HNRNPC|HNRNPD|HSPA9|IGF2BP2|IGF2BP3|NUP153|NUP214|NUP88|NUP98|PKD1|SEC13|UPF1|XPO1
peptidyl-serine phosphorylation	7.55756e-09	Group05	AXIN1|BRSK2|CAMKV|CSNK1E|EIF4G1|HDAC6|LMTK2|LRRK2|MAD2L2|MAP3K10|MAST1|MYO3B|PKD1|PKN3|RPS6KA1|RPS6KA2|RPS6KA3
protein tyrosine kinase activity	1.50963e-07	Group07	AXL|CLK3|EIF2AK2|FGFR3|FLT1|FLT4|JAK3|LMTK2|LTK|MAP2K3|MAP3K10|SHC1|TEK|TNK1
regulation of cytokine-mediated signaling pathway	5.68934e-07	Group10	ADAR|AXL|CD74|DDX1|DHX9|IRAK1|JAK3|PRG2|TRIM41|YTHDF2|YTHDF3|ZBP1
regulation of type I interferon-mediated signaling pathway	5.1428e-05	Group11	ADAR|AXL|CD74|DHX58|DHX9|IRAK1|TRIM41|YTHDF2|YTHDF3|ZBP1
negative regulation of glycoprotein biosynthetic process	0.000160327	Group04	ABCA7|AGO2|JAK3
JUN kinase kinase kinase activity	0.000175741	Group09	AXIN1|FLT1|IRAK1|LRRK2|MAP3K10|MAP3K21|RPS3
regulation of NIK/NF-kappaB signaling	0.000288551	Group02	AGO3|BIRC2|EIF2AK2|IRAK1|PHB1|RPS3
positive regulation of nitric-oxide synthase biosynthetic process	0.000466177	Group01	JAK3|LRRK2|MAP2K3
positive regulation of autophagy of mitochondrion in response to mitochondrial depolarization	0.000466177	Group03	HDAC6|HOOK2|HUWE1
regulation of hematopoietic stem cell differentiation	0.00129304	Group08	ADAR|EIF2AK2|FLT1|FLT4|HSPA9|YTHDF2
spliceosomal snRNP assembly	0.00472275	Group06	DDX20|GEMIN4|HNRNPC
non-membrane spanning protein tyrosine kinase activity	0.0106506	Group00	EIF2AK2|JAK3|TNK1

## Sheet: Cluster5_USP9-KIAA0928
Additional file 3: Complete list of GO enrichment terms for the “biological process” vocabulary for cluster 5 of colosEV miRNA targets
ID	Term	Ontology Source	Term PValue	Term PValue Corrected with Benjamini-Hochberg	Group PValue	Group PValue Corrected with Benjamini-Hochberg	GOLevels	GOGroups	% Associated Genes	Nr. Genes	Associated Genes Found
GO:0004715	non-membrane spanning protein tyrosine kinase activity	GO_BiologicalProcess-EBI-UniProt-GOA-ACAP-ARAP_25.05.2022_00h00	0.0106506	0.0109594	0.0106506	0.0106506	[8, 9, 10]	Group00	5.35714	3	[EIF2AK2, JAK3, TNK1]
GO:0051770	positive regulation of nitric-oxide synthase biosynthetic process	GO_BiologicalProcess-EBI-UniProt-GOA-ACAP-ARAP_25.05.2022_00h00	0.00039257	0.000536009	0.00039257	0.000466177	[5, 6, 7]	Group01	16.6667	3	[JAK3, LRRK2, MAP2K3]
GO:1901222	regulation of NIK/NF-kappaB signaling	GO_BiologicalProcess-EBI-UniProt-GOA-ACAP-ARAP_25.05.2022_00h00	0.000227804	0.000323481	0.000227804	0.000288551	[5, 6, 7]	Group02	5.66038	6	[AGO3, BIRC2, EIF2AK2, IRAK1, PHB1, RPS3]
GO:1904925	positive regulation of autophagy of mitochondrion in response to mitochondrial depolarization	GO_BiologicalProcess-EBI-UniProt-GOA-ACAP-ARAP_25.05.2022_00h00	0.00039257	0.000536009	0.00039257	0.000466177	[5, 6, 7, 8, 9]	Group03	16.6667	3	[HDAC6, HOOK2, HUWE1]
GO:0010561	negative regulation of glycoprotein biosynthetic process	GO_BiologicalProcess-EBI-UniProt-GOA-ACAP-ARAP_25.05.2022_00h00	0.000109697	0.000173078	0.000109697	0.000160327	[5, 6, 7, 8]	Group04	25	3	[ABCA7, AGO2, JAK3]
GO:0018105	peptidyl-serine phosphorylation	GO_BiologicalProcess-EBI-UniProt-GOA-ACAP-ARAP_25.05.2022_00h00	3.5799e-09	1.49513e-08	3.5799e-09	7.55756e-09	[6, 7, 8]	Group05	4.88506	17	[AXIN1, BRSK2, CAMKV, CSNK1E, EIF4G1, HDAC6, LMTK2, LRRK2, MAD2L2, MAP3K10, MAST1, MYO3B, PKD1, PKN3, RPS6KA1, RPS6KA2, RPS6KA3]
GO:0000387	spliceosomal snRNP assembly	GO_BiologicalProcess-EBI-UniProt-GOA-ACAP-ARAP_25.05.2022_00h00	0.00447418	0.00481314	0.00447418	0.00472275	[6, 7, 8, 9, 10, 11, 12]	Group06	7.31707	3	[DDX20, GEMIN4, HNRNPC]
GO:0004713	protein tyrosine kinase activity	GO_BiologicalProcess-EBI-UniProt-GOA-ACAP-ARAP_25.05.2022_00h00	3.18889e-08	1.07815e-07	7.94544e-08	1.50963e-07	[7, 8, 9]	Group07	5.32319	14	[AXL, CLK3, EIF2AK2, FGFR3, FLT1, FLT4, JAK3, LMTK2, LTK, MAP2K3, MAP3K10, SHC1, TEK, TNK1]
GO:0043552	positive regulation of phosphatidylinositol 3-kinase activity	GO_BiologicalProcess-EBI-UniProt-GOA-ACAP-ARAP_25.05.2022_00h00	0.00261778	0.00299778	7.94544e-08	1.50963e-07	[5, 6, 7, 8, 9, 10, 11, 12]	Group07	8.82353	3	[FGFR3, FLT1, TEK]
GO:0004714	transmembrane receptor protein tyrosine kinase activity	GO_BiologicalProcess-EBI-UniProt-GOA-ACAP-ARAP_25.05.2022_00h00	2.60225e-06	6.15866e-06	7.94544e-08	1.50963e-07	[8, 9, 10]	Group07	7.47664	8	[AXL, FGFR3, FLT1, FLT4, LMTK2, LTK, SHC1, TEK]
GO:0002244	hematopoietic progenitor cell differentiation	GO_BiologicalProcess-EBI-UniProt-GOA-ACAP-ARAP_25.05.2022_00h00	0.00115693	0.00144109	0.00115693	0.00129304	[4, 5, 6, 7, 8]	Group08	4.16667	6	[ADAR, EIF2AK2, FLT1, FLT4, HSPA9, YTHDF2]
GO:0060218	hematopoietic stem cell differentiation	GO_BiologicalProcess-EBI-UniProt-GOA-ACAP-ARAP_25.05.2022_00h00	0.00360408	0.00399828	0.00115693	0.00129304	[5, 6, 7, 8, 9]	Group08	7.89474	3	[EIF2AK2, HSPA9, YTHDF2]
GO:1902036	regulation of hematopoietic stem cell differentiation	GO_BiologicalProcess-EBI-UniProt-GOA-ACAP-ARAP_25.05.2022_00h00	0.00039257	0.000536009	0.00115693	0.00129304	[5, 6, 7, 8, 9, 10]	Group08	16.6667	3	[EIF2AK2, HSPA9, YTHDF2]
GO:0043507	positive regulation of JUN kinase activity	GO_BiologicalProcess-EBI-UniProt-GOA-ACAP-ARAP_25.05.2022_00h00	0.00696573	0.00738159	0.000129493	0.000175741	[7, 8, 9, 10, 11, 12, 13]	Group09	6.25	3	[AXIN1, MAP3K10, RPS3]
GO:0004706	JUN kinase kinase kinase activity	GO_BiologicalProcess-EBI-UniProt-GOA-ACAP-ARAP_25.05.2022_00h00	0.000141757	0.000214144	0.000129493	0.000175741	[6, 7, 8]	Group09	23.0769	3	[LRRK2, MAP3K10, MAP3K21]
GO:0043406	positive regulation of MAP kinase activity	GO_BiologicalProcess-EBI-UniProt-GOA-ACAP-ARAP_25.05.2022_00h00	0.000679206	0.000893031	0.000129493	0.000175741	[6, 7, 8, 9, 10, 11, 12]	Group09	4.61538	6	[AXIN1, FLT1, IRAK1, LRRK2, MAP3K10, RPS3]
GO:0060760	positive regulation of response to cytokine stimulus	GO_BiologicalProcess-EBI-UniProt-GOA-ACAP-ARAP_25.05.2022_00h00	0.000245147	0.000341283	3.29383e-07	5.68934e-07	[3, 4, 5, 6]	Group10	7.24638	5	[AXL, CD74, DHX9, TRIM41, ZBP1]
GO:0001959	regulation of cytokine-mediated signaling pathway	GO_BiologicalProcess-EBI-UniProt-GOA-ACAP-ARAP_25.05.2022_00h00	4.53569e-05	7.31895e-05	3.29383e-07	5.68934e-07	[4, 5, 6, 7]	Group10	5.06329	8	[ADAR, AXL, CD74, IRAK1, TRIM41, YTHDF2, YTHDF3, ZBP1]
GO:0061082	myeloid leukocyte cytokine production	GO_BiologicalProcess-EBI-UniProt-GOA-ACAP-ARAP_25.05.2022_00h00	0.0011848	0.00145036	3.29383e-07	5.68934e-07	[4, 7]	Group10	7.01754	4	[AXL, CD74, DDX1, PRG2]
GO:0002719	negative regulation of cytokine production involved in immune response	GO_BiologicalProcess-EBI-UniProt-GOA-ACAP-ARAP_25.05.2022_00h00	0.0038814	0.00423969	3.29383e-07	5.68934e-07	[4, 5, 6, 7, 8]	Group10	7.69231	3	[AXL, JAK3, PRG2]
GO:0060760	positive regulation of response to cytokine stimulus	GO_BiologicalProcess-EBI-UniProt-GOA-ACAP-ARAP_25.05.2022_00h00	0.000245147	0.000341283	3.24808e-05	5.1428e-05	[3, 4, 5, 6]	Group11	7.24638	5	[AXL, CD74, DHX9, TRIM41, ZBP1]
GO:0001959	regulation of cytokine-mediated signaling pathway	GO_BiologicalProcess-EBI-UniProt-GOA-ACAP-ARAP_25.05.2022_00h00	4.53569e-05	7.31895e-05	3.24808e-05	5.1428e-05	[4, 5, 6, 7]	Group11	5.06329	8	[ADAR, AXL, CD74, IRAK1, TRIM41, YTHDF2, YTHDF3, ZBP1]
GO:0045824	negative regulation of innate immune response	GO_BiologicalProcess-EBI-UniProt-GOA-ACAP-ARAP_25.05.2022_00h00	0.00341694	0.00385084	3.24808e-05	5.1428e-05	[4, 5, 6, 7, 8]	Group11	5.26316	4	[ADAR, DHX58, YTHDF2, YTHDF3]
GO:0060337	type I interferon signaling pathway	GO_BiologicalProcess-EBI-UniProt-GOA-ACAP-ARAP_25.05.2022_00h00	3.56398e-05	6.02483e-05	3.24808e-05	5.1428e-05	[5, 6, 7, 8, 9]	Group11	7.89474	6	[ADAR, IRAK1, TRIM41, YTHDF2, YTHDF3, ZBP1]
GO:0060338	regulation of type I interferon-mediated signaling pathway	GO_BiologicalProcess-EBI-UniProt-GOA-ACAP-ARAP_25.05.2022_00h00	2.2126e-05	4.13407e-05	3.24808e-05	5.1428e-05	[5, 6, 7, 8, 9, 10]	Group11	11.9048	5	[ADAR, TRIM41, YTHDF2, YTHDF3, ZBP1]
GO:0000380	alternative mRNA splicing, via spliceosome	GO_BiologicalProcess-EBI-UniProt-GOA-ACAP-ARAP_25.05.2022_00h00	0.00068026	0.000878154	1.16434e-14	4.4245e-14	[8, 9, 10, 11, 12]	Group12	5.81395	5	[DDX17, DHX9, FMR1, FXR1, HNRNPM]
GO:0000381	regulation of alternative mRNA splicing, via spliceosome	GO_BiologicalProcess-EBI-UniProt-GOA-ACAP-ARAP_25.05.2022_00h00	0.0159203	0.0161477	1.16434e-14	4.4245e-14	[7, 8, 9, 10, 11, 12, 13]	Group12	4.61538	3	[DDX17, FMR1, FXR1]
GO:1903311	regulation of mRNA metabolic process	GO_BiologicalProcess-EBI-UniProt-GOA-ACAP-ARAP_25.05.2022_00h00	1.25864e-14	1.48939e-13	1.16434e-14	4.4245e-14	[5, 6, 7, 8]	Group12	6.94006	22	[AGO1, AGO2, AGO3, DDX17, DHX9, FMR1, FXR1, GIGYF2, HNRNPA2B1, HNRNPC, HNRNPD, HNRNPM, IGF2BP2, IGF2BP3, LARP7, NUP98, PUM1, PUM2, RBM3, UPF1, YTHDF2, YTHDF3]
GO:0043484	regulation of RNA splicing	GO_BiologicalProcess-EBI-UniProt-GOA-ACAP-ARAP_25.05.2022_00h00	0.000189721	0.000280629	1.16434e-14	4.4245e-14	[5, 6, 7, 8, 9]	Group12	4.12371	8	[CLK3, DDX17, FMR1, FXR1, HNRNPA2B1, LARP7, NUP98, RBM3]
GO:0050684	regulation of mRNA processing	GO_BiologicalProcess-EBI-UniProt-GOA-ACAP-ARAP_25.05.2022_00h00	2.70721e-05	4.9285e-05	1.16434e-14	4.4245e-14	[6, 7, 8, 9]	Group12	5.44218	8	[DDX17, DHX9, FMR1, FXR1, HNRNPA2B1, LARP7, NUP98, RBM3]
GO:0000398	mRNA splicing, via spliceosome	GO_BiologicalProcess-EBI-UniProt-GOA-ACAP-ARAP_25.05.2022_00h00	4.05389e-08	1.3083e-07	1.16434e-14	4.4245e-14	[7, 8, 9, 10, 11]	Group12	4.79233	15	[DDX1, DDX17, DDX20, DHX9, FMR1, FXR1, GEMIN4, HNRNPA2B1, HNRNPC, HNRNPM, HNRNPR, LARP7, NUP98, RBM3, USP49]
GO:0050658	RNA transport	GO_BiologicalProcess-EBI-UniProt-GOA-ACAP-ARAP_25.05.2022_00h00	3.04095e-09	1.34942e-08	1.27532e-15	6.05776e-15	[4, 5, 7]	Group13	7.14286	13	[ATXN2, DHX9, FMR1, HNRNPA2B1, IGF2BP2, IGF2BP3, NUP153, NUP214, NUP88, NUP98, SEC13, UPF1, XPO1]
GO:0006401	RNA catabolic process	GO_BiologicalProcess-EBI-UniProt-GOA-ACAP-ARAP_25.05.2022_00h00	5.64333e-11	4.00677e-10	1.27532e-15	6.05776e-15	[5, 6, 7]	Group13	5.90164	18	[AGO1, AGO2, AGO3, DHX9, FMR1, FXR1, GIGYF2, HNRNPC, HNRNPD, HNRNPM, IGF2BP2, IGF2BP3, LIN28A, PUM1, PUM2, UPF1, YTHDF2, YTHDF3]
GO:1903311	regulation of mRNA metabolic process	GO_BiologicalProcess-EBI-UniProt-GOA-ACAP-ARAP_25.05.2022_00h00	1.25864e-14	1.48939e-13	1.27532e-15	6.05776e-15	[5, 6, 7, 8]	Group13	6.94006	22	[AGO1, AGO2, AGO3, DDX17, DHX9, FMR1, FXR1, GIGYF2, HNRNPA2B1, HNRNPC, HNRNPD, HNRNPM, IGF2BP2, IGF2BP3, LARP7, NUP98, PUM1, PUM2, RBM3, UPF1, YTHDF2, YTHDF3]
GO:1903312	negative regulation of mRNA metabolic process	GO_BiologicalProcess-EBI-UniProt-GOA-ACAP-ARAP_25.05.2022_00h00	1.61977e-05	3.10821e-05	1.27532e-15	6.05776e-15	[5, 6, 7, 8, 9]	Group13	7.07071	7	[DHX9, FMR1, HNRNPA2B1, HNRNPC, HNRNPD, IGF2BP2, IGF2BP3]
GO:0043488	regulation of mRNA stability	GO_BiologicalProcess-EBI-UniProt-GOA-ACAP-ARAP_25.05.2022_00h00	8.73141e-14	8.85614e-13	1.27532e-15	6.05776e-15	[4, 6, 7, 8, 9, 10]	Group13	9.55056	17	[AGO1, AGO2, AGO3, DHX9, FMR1, FXR1, GIGYF2, HNRNPC, HNRNPD, HNRNPM, IGF2BP2, IGF2BP3, PUM1, PUM2, UPF1, YTHDF2, YTHDF3]
GO:2000765	regulation of cytoplasmic translation	GO_BiologicalProcess-EBI-UniProt-GOA-ACAP-ARAP_25.05.2022_00h00	4.74889e-06	1.05366e-05	1.27532e-15	6.05776e-15	[6, 7, 8, 9]	Group13	16.129	5	[DHX9, FMR1, HNRNPD, LIN28A, YTHDF2]
GO:0050658	RNA transport	GO_BiologicalProcess-EBI-UniProt-GOA-ACAP-ARAP_25.05.2022_00h00	3.04095e-09	1.34942e-08	2.75629e-09	6.54619e-09	[4, 5, 7]	Group14	7.14286	13	[ATXN2, DHX9, FMR1, HNRNPA2B1, IGF2BP2, IGF2BP3, NUP153, NUP214, NUP88, NUP98, SEC13, UPF1, XPO1]
GO:0006405	RNA export from nucleus	GO_BiologicalProcess-EBI-UniProt-GOA-ACAP-ARAP_25.05.2022_00h00	0.000110971	0.000171281	2.75629e-09	6.54619e-09	[5, 6, 7, 8]	Group14	6.45161	6	[DHX9, HNRNPA2B1, NUP153, NUP214, NUP88, UPF1]
GO:0006611	protein export from nucleus	GO_BiologicalProcess-EBI-UniProt-GOA-ACAP-ARAP_25.05.2022_00h00	0.00182399	0.00215839	2.75629e-09	6.54619e-09	[5, 6, 7, 8]	Group14	6.25	4	[HSPA9, NUP214, PKD1, XPO1]
GO:0051168	nuclear export	GO_BiologicalProcess-EBI-UniProt-GOA-ACAP-ARAP_25.05.2022_00h00	1.26808e-05	2.50093e-05	2.75629e-09	6.54619e-09	[6, 7]	Group14	5.17241	9	[DHX9, HNRNPA2B1, HSPA9, NUP153, NUP214, NUP88, PKD1, UPF1, XPO1]
GO:0006406	mRNA export from nucleus	GO_BiologicalProcess-EBI-UniProt-GOA-ACAP-ARAP_25.05.2022_00h00	0.00240532	0.00279964	2.75629e-09	6.54619e-09	[5, 6, 7, 8, 9]	Group14	5.7971	4	[HNRNPA2B1, NUP214, NUP88, UPF1]
GO:1903312	negative regulation of mRNA metabolic process	GO_BiologicalProcess-EBI-UniProt-GOA-ACAP-ARAP_25.05.2022_00h00	1.61977e-05	3.10821e-05	2.75629e-09	6.54619e-09	[5, 6, 7, 8, 9]	Group14	7.07071	7	[DHX9, FMR1, HNRNPA2B1, HNRNPC, HNRNPD, IGF2BP2, IGF2BP3]
GO:0034249	negative regulation of cellular amide metabolic process	GO_BiologicalProcess-EBI-UniProt-GOA-ACAP-ARAP_25.05.2022_00h00	1.06569e-14	1.89161e-13	7.22565e-16	4.57625e-15	[4, 5, 6]	Group15	8.8785	19	[ABCA7, AGO1, AGO2, AGO3, DHX9, EIF2AK2, EIF4G1, FMR1, FXR1, GIGYF2, HNRNPD, IGF2BP2, IGF2BP3, LIN28A, PUM1, RPS3, UPF1, YTHDF2, YTHDF3]
GO:0034250	positive regulation of cellular amide metabolic process	GO_BiologicalProcess-EBI-UniProt-GOA-ACAP-ARAP_25.05.2022_00h00	2.42062e-07	6.87455e-07	7.22565e-16	4.57625e-15	[4, 5, 6]	Group15	6.14525	11	[CSNK1E, DHX9, EIF4G1, FMR1, FXR1, HNRNPD, LIN28A, RBM3, RPS4X, YTHDF2, YTHDF3]
GO:2000112	regulation of cellular macromolecule biosynthetic process	GO_BiologicalProcess-EBI-UniProt-GOA-ACAP-ARAP_25.05.2022_00h00	1.0192e-14	2.4121e-13	7.22565e-16	4.57625e-15	[5, 6]	Group15	4.98221	28	[ABCA7, AGO1, AGO2, AGO3, ATXN2, DDX1, DHX9, EIF2AK2, EIF4G1, FMR1, FXR1, GIGYF2, HNRNPD, IGF2BP2, IGF2BP3, JAK3, LIN28A, PUM1, PUM2, RBM3, RPL15, RPS3, RPS4X, RPS6KA1, RPS6KA3, UPF1, YTHDF2, YTHDF3]
GO:2000113	negative regulation of cellular macromolecule biosynthetic process	GO_BiologicalProcess-EBI-UniProt-GOA-ACAP-ARAP_25.05.2022_00h00	5.16282e-16	3.6656e-14	7.22565e-16	4.57625e-15	[5, 6, 7]	Group15	9.52381	20	[ABCA7, AGO1, AGO2, AGO3, DHX9, EIF2AK2, EIF4G1, FMR1, FXR1, GIGYF2, HNRNPD, IGF2BP2, IGF2BP3, JAK3, LIN28A, PUM1, RPS3, UPF1, YTHDF2, YTHDF3]
GO:0006417	regulation of translation	GO_BiologicalProcess-EBI-UniProt-GOA-ACAP-ARAP_25.05.2022_00h00	1.08679e-14	1.54324e-13	7.22565e-16	4.57625e-15	[5, 6, 7, 8]	Group15	5.48523	26	[AGO1, AGO2, AGO3, ATXN2, DDX1, DHX9, EIF2AK2, EIF4G1, FMR1, FXR1, GIGYF2, HNRNPD, IGF2BP2, IGF2BP3, LIN28A, PUM1, PUM2, RBM3, RPL15, RPS3, RPS4X, RPS6KA1, RPS6KA3, UPF1, YTHDF2, YTHDF3]
GO:0060966	regulation of gene silencing by RNA	GO_BiologicalProcess-EBI-UniProt-GOA-ACAP-ARAP_25.05.2022_00h00	3.30692e-10	2.13447e-09	7.22565e-16	4.57625e-15	[5, 6, 7, 8]	Group15	17.3077	9	[ADAR, DHX9, EIF4G1, FMR1, FXR1, LIN28A, PRKRA, PUM1, PUM2]
GO:2000765	regulation of cytoplasmic translation	GO_BiologicalProcess-EBI-UniProt-GOA-ACAP-ARAP_25.05.2022_00h00	4.74889e-06	1.05366e-05	7.22565e-16	4.57625e-15	[6, 7, 8, 9]	Group15	16.129	5	[DHX9, FMR1, HNRNPD, LIN28A, YTHDF2]
GO:0034250	positive regulation of cellular amide metabolic process	GO_BiologicalProcess-EBI-UniProt-GOA-ACAP-ARAP_25.05.2022_00h00	2.42062e-07	6.87455e-07	2.53995e-14	8.04319e-14	[4, 5, 6]	Group16	6.14525	11	[CSNK1E, DHX9, EIF4G1, FMR1, FXR1, HNRNPD, LIN28A, RBM3, RPS4X, YTHDF2, YTHDF3]
GO:0070922	RISC complex assembly	GO_BiologicalProcess-EBI-UniProt-GOA-ACAP-ARAP_25.05.2022_00h00	1.47205e-08	5.22577e-08	2.53995e-14	8.04319e-14	[6, 7, 8]	Group16	45.4545	5	[ADAR, AGO1, AGO2, AGO3, DHX9]
GO:1903312	negative regulation of mRNA metabolic process	GO_BiologicalProcess-EBI-UniProt-GOA-ACAP-ARAP_25.05.2022_00h00	1.61977e-05	3.10821e-05	2.53995e-14	8.04319e-14	[5, 6, 7, 8, 9]	Group16	7.07071	7	[DHX9, FMR1, HNRNPA2B1, HNRNPC, HNRNPD, IGF2BP2, IGF2BP3]
GO:2000765	regulation of cytoplasmic translation	GO_BiologicalProcess-EBI-UniProt-GOA-ACAP-ARAP_25.05.2022_00h00	4.74889e-06	1.05366e-05	2.53995e-14	8.04319e-14	[6, 7, 8, 9]	Group16	16.129	5	[DHX9, FMR1, HNRNPD, LIN28A, YTHDF2]
GO:0061157	mRNA destabilization	GO_BiologicalProcess-EBI-UniProt-GOA-ACAP-ARAP_25.05.2022_00h00	8.5767e-09	3.38303e-08	2.53995e-14	8.04319e-14	[5, 6, 7, 8, 9, 10, 11]	Group16	10	10	[AGO1, AGO2, AGO3, DHX9, GIGYF2, HNRNPD, PUM1, UPF1, YTHDF2, YTHDF3]
GO:2000767	positive regulation of cytoplasmic translation	GO_BiologicalProcess-EBI-UniProt-GOA-ACAP-ARAP_25.05.2022_00h00	0.000222847	0.000322901	2.53995e-14	8.04319e-14	[6, 7, 8, 9, 10]	Group16	20	3	[DHX9, HNRNPD, LIN28A]
GO:0000288	nuclear-transcribed mRNA catabolic process, deadenylation-dependent decay	GO_BiologicalProcess-EBI-UniProt-GOA-ACAP-ARAP_25.05.2022_00h00	0.0201137	0.0201137	2.53995e-14	8.04319e-14	[6, 7, 8, 9, 10, 11, 12]	Group16	4.22535	3	[AGO2, DHX9, HNRNPD]
GO:1900151	regulation of nuclear-transcribed mRNA catabolic process, deadenylation-dependent decay	GO_BiologicalProcess-EBI-UniProt-GOA-ACAP-ARAP_25.05.2022_00h00	0.00119269	0.00143527	2.53995e-14	8.04319e-14	[5, 6, 7, 8, 9, 10, 11, 12, 13]	Group16	11.5385	3	[AGO2, DHX9, HNRNPD]
GO:0002221	pattern recognition receptor signaling pathway	GO_BiologicalProcess-EBI-UniProt-GOA-ACAP-ARAP_25.05.2022_00h00	2.88889e-05	5.12778e-05	3.62008e-10	9.82594e-10	[4, 5, 6]	Group17	4.66321	9	[BIRC2, BIRC3, DDX60, DHX58, IRAK1, PHB1, PUM1, PUM2, RPS6KA3]
GO:0098586	cellular response to virus	GO_BiologicalProcess-EBI-UniProt-GOA-ACAP-ARAP_25.05.2022_00h00	4.74586e-07	1.29598e-06	3.62008e-10	9.82594e-10	[4, 6]	Group17	7.69231	9	[ADAR, BIRC2, BIRC3, DDX60, DHX58, FMR1, PHB1, PUM1, PUM2]
GO:0051607	defense response to virus	GO_BiologicalProcess-EBI-UniProt-GOA-ACAP-ARAP_25.05.2022_00h00	4.40872e-08	1.36095e-07	3.62008e-10	9.82594e-10	[4, 5, 6, 7]	Group17	4.7619	15	[ADAR, APOBEC3C, BIRC2, BIRC3, DDX1, DDX17, DDX60, DHX58, DHX9, EIF2AK2, PHB1, PUM1, PUM2, TRIM41, ZBP1]
GO:0060544	regulation of necroptotic process	GO_BiologicalProcess-EBI-UniProt-GOA-ACAP-ARAP_25.05.2022_00h00	0.000939564	0.00119123	3.62008e-10	9.82594e-10	[6, 7]	Group17	12.5	3	[BIRC2, BIRC3, ZBP1]
GO:0043555	regulation of translation in response to stress	GO_BiologicalProcess-EBI-UniProt-GOA-ACAP-ARAP_25.05.2022_00h00	3.28995e-05	5.69724e-05	3.62008e-10	9.82594e-10	[4, 6, 7, 8, 9]	Group17	17.3913	4	[EIF2AK2, EIF4G1, RPS6KA1, RPS6KA3]
GO:0039529	RIG-I signaling pathway	GO_BiologicalProcess-EBI-UniProt-GOA-ACAP-ARAP_25.05.2022_00h00	2.08407e-09	9.8646e-09	3.62008e-10	9.82594e-10	[6, 7, 8, 9]	Group17	25	7	[BIRC2, BIRC3, DDX60, DHX58, PHB1, PUM1, PUM2]
GO:0039535	regulation of RIG-I signaling pathway	GO_BiologicalProcess-EBI-UniProt-GOA-ACAP-ARAP_25.05.2022_00h00	9.18546e-09	3.43246e-08	3.62008e-10	9.82594e-10	[5, 6, 7, 8, 9, 10]	Group17	30	6	[BIRC2, BIRC3, DDX60, DHX58, PUM1, PUM2]
GO:1900246	positive regulation of RIG-I signaling pathway	GO_BiologicalProcess-EBI-UniProt-GOA-ACAP-ARAP_25.05.2022_00h00	8.47149e-07	2.22769e-06	3.62008e-10	9.82594e-10	[4, 5, 6, 7, 8, 9, 10, 11]	Group17	40	4	[DDX60, DHX58, PUM1, PUM2]
GO:0031398	positive regulation of protein ubiquitination	GO_BiologicalProcess-EBI-UniProt-GOA-ACAP-ARAP_25.05.2022_00h00	0.000529214	0.000708946	3.62008e-10	9.82594e-10	[7, 8, 9, 10]	Group17	4.83871	6	[AXIN1, BIRC2, BIRC3, CUL3, HUWE1, LRRK2]
GO:0043027	cysteine-type endopeptidase inhibitor activity involved in apoptotic process	GO_BiologicalProcess-EBI-UniProt-GOA-ACAP-ARAP_25.05.2022_00h00	3.92307e-05	6.47763e-05	3.62008e-10	9.82594e-10	[5, 6, 7, 8, 9, 10, 11, 12]	Group17	16.6667	4	[BIRC2, BIRC3, RPS6KA1, RPS6KA3]
GO:0034249	negative regulation of cellular amide metabolic process	GO_BiologicalProcess-EBI-UniProt-GOA-ACAP-ARAP_25.05.2022_00h00	1.06569e-14	1.89161e-13	2.13742e-16	2.03055e-15	[4, 5, 6]	Group18	8.8785	19	[ABCA7, AGO1, AGO2, AGO3, DHX9, EIF2AK2, EIF4G1, FMR1, FXR1, GIGYF2, HNRNPD, IGF2BP2, IGF2BP3, LIN28A, PUM1, RPS3, UPF1, YTHDF2, YTHDF3]
GO:0006413	translational initiation	GO_BiologicalProcess-EBI-UniProt-GOA-ACAP-ARAP_25.05.2022_00h00	8.59868e-08	2.54377e-07	2.13742e-16	2.03055e-15	[3, 5, 6, 7, 8]	Group18	7.87402	10	[AGO2, AGO3, DDX1, EIF2AK2, EIF4G1, FMR1, RPS3, RPS3A, YTHDF2, YTHDF3]
GO:0016441	post-transcriptional gene silencing	GO_BiologicalProcess-EBI-UniProt-GOA-ACAP-ARAP_25.05.2022_00h00	3.61342e-12	2.85059e-11	2.13742e-16	2.03055e-15	[5, 6, 7]	Group18	14.2857	12	[ADAR, AGO1, AGO2, AGO3, DHX9, EIF4G1, FMR1, FXR1, GIGYF2, LIN28A, PUM1, PUM2]
GO:2000113	negative regulation of cellular macromolecule biosynthetic process	GO_BiologicalProcess-EBI-UniProt-GOA-ACAP-ARAP_25.05.2022_00h00	5.16282e-16	3.6656e-14	2.13742e-16	2.03055e-15	[5, 6, 7]	Group18	9.52381	20	[ABCA7, AGO1, AGO2, AGO3, DHX9, EIF2AK2, EIF4G1, FMR1, FXR1, GIGYF2, HNRNPD, IGF2BP2, IGF2BP3, JAK3, LIN28A, PUM1, RPS3, UPF1, YTHDF2, YTHDF3]
GO:0006417	regulation of translation	GO_BiologicalProcess-EBI-UniProt-GOA-ACAP-ARAP_25.05.2022_00h00	1.08679e-14	1.54324e-13	2.13742e-16	2.03055e-15	[5, 6, 7, 8]	Group18	5.48523	26	[AGO1, AGO2, AGO3, ATXN2, DDX1, DHX9, EIF2AK2, EIF4G1, FMR1, FXR1, GIGYF2, HNRNPD, IGF2BP2, IGF2BP3, LIN28A, PUM1, PUM2, RBM3, RPL15, RPS3, RPS4X, RPS6KA1, RPS6KA3, UPF1, YTHDF2, YTHDF3]
GO:0006446	regulation of translational initiation	GO_BiologicalProcess-EBI-UniProt-GOA-ACAP-ARAP_25.05.2022_00h00	5.90361e-06	1.19759e-05	2.13742e-16	2.03055e-15	[4, 6, 7, 8, 9]	Group18	8.23529	7	[AGO2, DDX1, EIF2AK2, EIF4G1, FMR1, YTHDF2, YTHDF3]
GO:0045947	negative regulation of translational initiation	GO_BiologicalProcess-EBI-UniProt-GOA-ACAP-ARAP_25.05.2022_00h00	0.000939564	0.00119123	2.13742e-16	2.03055e-15	[4, 5, 6, 7, 8, 9, 10]	Group18	12.5	3	[AGO2, EIF2AK2, FMR1]
GO:0045182	translation regulator activity	GO_BiologicalProcess-EBI-UniProt-GOA-ACAP-ARAP_25.05.2022_00h00	4.46959e-06	1.02368e-05	2.13742e-16	2.03055e-15	[6, 7, 8, 9]	Group18	5.88235	9	[AGO2, AGO3, EIF2AK2, EIF4G1, FMR1, FXR1, IGF2BP2, IGF2BP3, RPL15]
GO:0035278	miRNA-mediated gene silencing by inhibition of translation	GO_BiologicalProcess-EBI-UniProt-GOA-ACAP-ARAP_25.05.2022_00h00	5.33476e-06	1.11402e-05	2.13742e-16	2.03055e-15	[6, 7, 8, 9, 10]	Group18	26.6667	4	[AGO1, AGO2, AGO3, EIF4G1]
GO:0003743	translation initiation factor activity	GO_BiologicalProcess-EBI-UniProt-GOA-ACAP-ARAP_25.05.2022_00h00	0.00869333	0.00907685	2.13742e-16	2.03055e-15	[4, 6, 7, 8, 9, 10, 11, 12]	Group18	5.76923	3	[AGO2, AGO3, EIF4G1]
GO:0034249	negative regulation of cellular amide metabolic process	GO_BiologicalProcess-EBI-UniProt-GOA-ACAP-ARAP_25.05.2022_00h00	1.06569e-14	1.89161e-13	2.03417e-17	3.86493e-16	[4, 5, 6]	Group19	8.8785	19	[ABCA7, AGO1, AGO2, AGO3, DHX9, EIF2AK2, EIF4G1, FMR1, FXR1, GIGYF2, HNRNPD, IGF2BP2, IGF2BP3, LIN28A, PUM1, RPS3, UPF1, YTHDF2, YTHDF3]
GO:0034250	positive regulation of cellular amide metabolic process	GO_BiologicalProcess-EBI-UniProt-GOA-ACAP-ARAP_25.05.2022_00h00	2.42062e-07	6.87455e-07	2.03417e-17	3.86493e-16	[4, 5, 6]	Group19	6.14525	11	[CSNK1E, DHX9, EIF4G1, FMR1, FXR1, HNRNPD, LIN28A, RBM3, RPS4X, YTHDF2, YTHDF3]
GO:0010608	post-transcriptional regulation of gene expression	GO_BiologicalProcess-EBI-UniProt-GOA-ACAP-ARAP_25.05.2022_00h00	6.38997e-15	2.26844e-13	2.03417e-17	3.86493e-16	[5, 6]	Group19	4.8495	29	[ADAR, AGO1, AGO2, AGO3, ATXN2, DDX1, DHX9, EIF2AK2, EIF4G1, FMR1, FXR1, GIGYF2, HNRNPC, HNRNPD, HNRNPM, IGF2BP2, IGF2BP3, LIN28A, PUM1, PUM2, RBM3, RPL15, RPS3, RPS4X, RPS6KA1, RPS6KA3, UPF1, YTHDF2, YTHDF3]
GO:0022618	ribonucleoprotein complex assembly	GO_BiologicalProcess-EBI-UniProt-GOA-ACAP-ARAP_25.05.2022_00h00	1.63558e-06	4.14736e-06	2.03417e-17	3.86493e-16	[5, 6]	Group19	5.06912	11	[ADAR, AGO1, AGO2, AGO3, DDX1, DDX20, DHX30, DHX9, GEMIN4, HNRNPC, RPL15]
GO:2000112	regulation of cellular macromolecule biosynthetic process	GO_BiologicalProcess-EBI-UniProt-GOA-ACAP-ARAP_25.05.2022_00h00	1.0192e-14	2.4121e-13	2.03417e-17	3.86493e-16	[5, 6]	Group19	4.98221	28	[ABCA7, AGO1, AGO2, AGO3, ATXN2, DDX1, DHX9, EIF2AK2, EIF4G1, FMR1, FXR1, GIGYF2, HNRNPD, IGF2BP2, IGF2BP3, JAK3, LIN28A, PUM1, PUM2, RBM3, RPL15, RPS3, RPS4X, RPS6KA1, RPS6KA3, UPF1, YTHDF2, YTHDF3]
GO:0006413	translational initiation	GO_BiologicalProcess-EBI-UniProt-GOA-ACAP-ARAP_25.05.2022_00h00	8.59868e-08	2.54377e-07	2.03417e-17	3.86493e-16	[3, 5, 6, 7, 8]	Group19	7.87402	10	[AGO2, AGO3, DDX1, EIF2AK2, EIF4G1, FMR1, RPS3, RPS3A, YTHDF2, YTHDF3]
GO:0006401	RNA catabolic process	GO_BiologicalProcess-EBI-UniProt-GOA-ACAP-ARAP_25.05.2022_00h00	5.64333e-11	4.00677e-10	2.03417e-17	3.86493e-16	[5, 6, 7]	Group19	5.90164	18	[AGO1, AGO2, AGO3, DHX9, FMR1, FXR1, GIGYF2, HNRNPC, HNRNPD, HNRNPM, IGF2BP2, IGF2BP3, LIN28A, PUM1, PUM2, UPF1, YTHDF2, YTHDF3]
GO:0016441	post-transcriptional gene silencing	GO_BiologicalProcess-EBI-UniProt-GOA-ACAP-ARAP_25.05.2022_00h00	3.61342e-12	2.85059e-11	2.03417e-17	3.86493e-16	[5, 6, 7]	Group19	14.2857	12	[ADAR, AGO1, AGO2, AGO3, DHX9, EIF4G1, FMR1, FXR1, GIGYF2, LIN28A, PUM1, PUM2]
GO:0031047	gene silencing by RNA	GO_BiologicalProcess-EBI-UniProt-GOA-ACAP-ARAP_25.05.2022_00h00	3.18282e-12	2.82475e-11	2.03417e-17	3.86493e-16	[5, 6, 7]	Group19	10.687	14	[ADAR, AGO1, AGO2, AGO3, DDX17, DHX9, EIF4G1, FMR1, FXR1, HNRNPA2B1, LIN28A, PRKRA, PUM1, PUM2]
GO:2000113	negative regulation of cellular macromolecule biosynthetic process	GO_BiologicalProcess-EBI-UniProt-GOA-ACAP-ARAP_25.05.2022_00h00	5.16282e-16	3.6656e-14	2.03417e-17	3.86493e-16	[5, 6, 7]	Group19	9.52381	20	[ABCA7, AGO1, AGO2, AGO3, DHX9, EIF2AK2, EIF4G1, FMR1, FXR1, GIGYF2, HNRNPD, IGF2BP2, IGF2BP3, JAK3, LIN28A, PUM1, RPS3, UPF1, YTHDF2, YTHDF3]
GO:0006417	regulation of translation	GO_BiologicalProcess-EBI-UniProt-GOA-ACAP-ARAP_25.05.2022_00h00	1.08679e-14	1.54324e-13	2.03417e-17	3.86493e-16	[5, 6, 7, 8]	Group19	5.48523	26	[AGO1, AGO2, AGO3, ATXN2, DDX1, DHX9, EIF2AK2, EIF4G1, FMR1, FXR1, GIGYF2, HNRNPD, IGF2BP2, IGF2BP3, LIN28A, PUM1, PUM2, RBM3, RPL15, RPS3, RPS4X, RPS6KA1, RPS6KA3, UPF1, YTHDF2, YTHDF3]
GO:0060966	regulation of gene silencing by RNA	GO_BiologicalProcess-EBI-UniProt-GOA-ACAP-ARAP_25.05.2022_00h00	3.30692e-10	2.13447e-09	2.03417e-17	3.86493e-16	[5, 6, 7, 8]	Group19	17.3077	9	[ADAR, DHX9, EIF4G1, FMR1, FXR1, LIN28A, PRKRA, PUM1, PUM2]
GO:1903311	regulation of mRNA metabolic process	GO_BiologicalProcess-EBI-UniProt-GOA-ACAP-ARAP_25.05.2022_00h00	1.25864e-14	1.48939e-13	2.03417e-17	3.86493e-16	[5, 6, 7, 8]	Group19	6.94006	22	[AGO1, AGO2, AGO3, DDX17, DHX9, FMR1, FXR1, GIGYF2, HNRNPA2B1, HNRNPC, HNRNPD, HNRNPM, IGF2BP2, IGF2BP3, LARP7, NUP98, PUM1, PUM2, RBM3, UPF1, YTHDF2, YTHDF3]
GO:0070922	RISC complex assembly	GO_BiologicalProcess-EBI-UniProt-GOA-ACAP-ARAP_25.05.2022_00h00	1.47205e-08	5.22577e-08	2.03417e-17	3.86493e-16	[6, 7, 8]	Group19	45.4545	5	[ADAR, AGO1, AGO2, AGO3, DHX9]
GO:1903312	negative regulation of mRNA metabolic process	GO_BiologicalProcess-EBI-UniProt-GOA-ACAP-ARAP_25.05.2022_00h00	1.61977e-05	3.10821e-05	2.03417e-17	3.86493e-16	[5, 6, 7, 8, 9]	Group19	7.07071	7	[DHX9, FMR1, HNRNPA2B1, HNRNPC, HNRNPD, IGF2BP2, IGF2BP3]
GO:1903313	positive regulation of mRNA metabolic process	GO_BiologicalProcess-EBI-UniProt-GOA-ACAP-ARAP_25.05.2022_00h00	1.58152e-09	8.63756e-09	2.03417e-17	3.86493e-16	[5, 6, 7, 8, 9]	Group19	8.57143	12	[AGO1, AGO2, AGO3, DHX9, GIGYF2, HNRNPD, NUP98, PUM1, RBM3, UPF1, YTHDF2, YTHDF3]
GO:0043488	regulation of mRNA stability	GO_BiologicalProcess-EBI-UniProt-GOA-ACAP-ARAP_25.05.2022_00h00	8.73141e-14	8.85614e-13	2.03417e-17	3.86493e-16	[4, 6, 7, 8, 9, 10]	Group19	9.55056	17	[AGO1, AGO2, AGO3, DHX9, FMR1, FXR1, GIGYF2, HNRNPC, HNRNPD, HNRNPM, IGF2BP2, IGF2BP3, PUM1, PUM2, UPF1, YTHDF2, YTHDF3]
GO:0045182	translation regulator activity	GO_BiologicalProcess-EBI-UniProt-GOA-ACAP-ARAP_25.05.2022_00h00	4.46959e-06	1.02368e-05	2.03417e-17	3.86493e-16	[6, 7, 8, 9]	Group19	5.88235	9	[AGO2, AGO3, EIF2AK2, EIF4G1, FMR1, FXR1, IGF2BP2, IGF2BP3, RPL15]
GO:0050684	regulation of mRNA processing	GO_BiologicalProcess-EBI-UniProt-GOA-ACAP-ARAP_25.05.2022_00h00	2.70721e-05	4.9285e-05	2.03417e-17	3.86493e-16	[6, 7, 8, 9]	Group19	5.44218	8	[DDX17, DHX9, FMR1, FXR1, HNRNPA2B1, LARP7, NUP98, RBM3]
GO:0035278	miRNA-mediated gene silencing by inhibition of translation	GO_BiologicalProcess-EBI-UniProt-GOA-ACAP-ARAP_25.05.2022_00h00	5.33476e-06	1.11402e-05	2.03417e-17	3.86493e-16	[6, 7, 8, 9, 10]	Group19	26.6667	4	[AGO1, AGO2, AGO3, EIF4G1]
GO:0061157	mRNA destabilization	GO_BiologicalProcess-EBI-UniProt-GOA-ACAP-ARAP_25.05.2022_00h00	8.5767e-09	3.38303e-08	2.03417e-17	3.86493e-16	[5, 6, 7, 8, 9, 10, 11]	Group19	10	10	[AGO1, AGO2, AGO3, DHX9, GIGYF2, HNRNPD, PUM1, UPF1, YTHDF2, YTHDF3]
GO:0003743	translation initiation factor activity	GO_BiologicalProcess-EBI-UniProt-GOA-ACAP-ARAP_25.05.2022_00h00	0.00869333	0.00907685	2.03417e-17	3.86493e-16	[4, 6, 7, 8, 9, 10, 11, 12]	Group19	5.76923	3	[AGO2, AGO3, EIF4G1]
GO:0035196	miRNA processing	GO_BiologicalProcess-EBI-UniProt-GOA-ACAP-ARAP_25.05.2022_00h00	9.18419e-10	5.43398e-09	2.03417e-17	3.86493e-16	[7, 8, 9, 10]	Group19	15.5172	9	[ADAR, AGO1, AGO2, AGO3, HNRNPA2B1, LIN28A, PRKRA, PUM1, PUM2]
GO:0000288	nuclear-transcribed mRNA catabolic process, deadenylation-dependent decay	GO_BiologicalProcess-EBI-UniProt-GOA-ACAP-ARAP_25.05.2022_00h00	0.0201137	0.0201137	2.03417e-17	3.86493e-16	[6, 7, 8, 9, 10, 11, 12]	Group19	4.22535	3	[AGO2, DHX9, HNRNPD]
GO:0000398	mRNA splicing, via spliceosome	GO_BiologicalProcess-EBI-UniProt-GOA-ACAP-ARAP_25.05.2022_00h00	4.05389e-08	1.3083e-07	2.03417e-17	3.86493e-16	[7, 8, 9, 10, 11]	Group19	4.79233	15	[DDX1, DDX17, DDX20, DHX9, FMR1, FXR1, GEMIN4, HNRNPA2B1, HNRNPC, HNRNPM, HNRNPR, LARP7, NUP98, RBM3, USP49]
GO:0035279	miRNA-mediated gene silencing by mRNA destabilization	GO_BiologicalProcess-EBI-UniProt-GOA-ACAP-ARAP_25.05.2022_00h00	5.19939e-06	1.11866e-05	2.03417e-17	3.86493e-16	[6, 7, 8, 9, 10, 11, 12]	Group19	60	3	[AGO1, AGO2, AGO3]
GO:0090625	siRNA-mediated gene silencing by mRNA destabilization	GO_BiologicalProcess-EBI-UniProt-GOA-ACAP-ARAP_25.05.2022_00h00	2.09225e-06	5.1224e-06	2.03417e-17	3.86493e-16	[6, 7, 8, 9, 10, 11, 12]	Group19	75	3	[AGO1, AGO2, AGO3]
GO:1900151	regulation of nuclear-transcribed mRNA catabolic process, deadenylation-dependent decay	GO_BiologicalProcess-EBI-UniProt-GOA-ACAP-ARAP_25.05.2022_00h00	0.00119269	0.00143527	2.03417e-17	3.86493e-16	[5, 6, 7, 8, 9, 10, 11, 12, 13]	Group19	11.5385	3	[AGO2, DHX9, HNRNPD]
GO:0031054	pre-miRNA processing	GO_BiologicalProcess-EBI-UniProt-GOA-ACAP-ARAP_25.05.2022_00h00	1.94931e-09	9.88578e-09	2.03417e-17	3.86493e-16	[8, 9, 10, 11]	Group19	37.5	6	[ADAR, AGO1, AGO2, AGO3, LIN28A, PRKRA]

[truncated: 11 more sheets: Cluster6_functional groups, Cluster6_TIF1A-MLL3, Cluster7_functional groups, Cluster7_SP1, Cluster8_functional groups, Cluster8_RXRA, Cluster9_functional groups, Cluster9_CHD2, Cluster10_functional groups, Cluster10_BCLAF3, Cluster13_RXRB]
