# Supplementary material for: Comparison of colostrum and milk extracellular vesicles small RNA cargo in water buffalo
Source: Sci Rep. 2024 Aug 3;14:17991. doi: 10.1038/s41598-024-67249-6 (PMC11297979; doi:10.1038/s41598-024-67249-6)
Supplement: Supplementary file 5 — Supplementary Information 5. [file 41598_2024_67249_MOESM5_ESM.xlsx]

## Sheet: Cluster1_functiional groups
Complete list of GO enrichment terms and functional groups for the “biological process” vocabulary for clusters of mEV miRNA targets
Functional groups in which enrichmed GO terms for the “biological process” vocabulary were grouped by ClueGO software for cluster 1 of mEV miRNA targets
Function	Group PValue Corrected with Benjamini-Hochberg	Groups	Group Genes
blood vessel endothelial cell migration	4.2e-07	Group12	CLN3|ETS1|IRAK1|ITGB4|KDR|LGMN|LIG4|METTL14|MYLK|NOTCH1|PIK3C2A|PRKDC|RHOA|ROCK2|SPI1|SRF|TOP2A|TRIP6
peptidyl-serine modification	4.8e-07	Group03	AXIN1|CSNK1A1|CSNK2A2|DYRK1A|DYRK2|EIF4G1|HSP90AB1|LMTK2|MKNK1|PARP1|PRKAA2|PRKCD|PRKDC|ROCK2|RPS6KA5|SH2D3C|STK32C
protein autophosphorylation	1.48e-06	Group10	ATG101|CAMKK2|DYRK1A|DYRK2|FAM20C|FGFR3|IGF1R|IRAK1|JUN|KDR|LMTK2|MKNK1|MST1R|PRKCD|ROS1|RPS6KA5
autophagosome organization	1.81e-06	Group09	ATG101|ATG12|ATG3|ATG7|BECN1|CAMKK2|CLN3|CSNK2A2|GABARAPL1|GABARAPL2|RAB5A
hematopoietic progenitor cell differentiation	2.03e-06	Group11	ETS1|ISG15|JUN|KDR|LIG4|METTL14|NOTCH1|PIK3C2A|PRKDC|RHOA|SPI1|SRF|TOP2A
negative regulation of neuron death	2.49e-06	Group05	CLN3|EIF4G1|GFER|HDGF|HSP90AB1|JUN|KDR|LGMN|LIG4|MTNR1B|NRBP2|PARP1|RHOA
regulation of cardiac muscle hypertrophy	0.00022625	Group02	BECN1|LMNA|NOTCH1|PARP1|ROCK2
cellular response to amyloid-beta	0.00079459	Group01	IGF1R|LGMN|PARP1|VCAM1
positive regulation of transmembrane receptor protein serine/threonine kinase signaling pathway	0.00084387	Group04	AXIN1|HSP90AB1|KDR|NOTCH1|PARP1|SNW1
regulation of protein acetylation	0.00149187	Group07	FAM161A|PRKAA2|PWWP2B|RPS6KA5|SPI1
cellular response to angiotensin	0.00432405	Group08	HSP90AB1|IGF1R|PPP6R2|PRKCD|ROCK2
columnar/cuboidal epithelial cell differentiation	0.00455853	Group06	BAD|FAM20C|FASN|NOTCH1|ROS1
regulation of T cell migration	0.00839524	Group00	DEAF1|ECM1|RHOA

## Sheet: Cluster1_HYRC
Additional file 4: Complete list of GO enrichment terms for the “biological process” vocabulary for cluster 1 of mEV miRNA targets
ID	Term	Ontology Source	Term PValue	Term PValue Corrected with Benjamini-Hochberg	Group PValue	Group PValue Corrected with Benjamini-Hochberg	GOLevels	GOGroups	% Associated Genes	Nr. Genes	Associated Genes Found
GO:2000404	regulation of T cell migration	GO_BiologicalProcess-EBI-UniProt-GOA-ACAP-ARAP_25.05.2022_00h00	0.00839524	0.00974931	0.00839524	0.00839524	[6, 7, 8, 9]	Group00	6	3	[DEAF1, ECM1, RHOA]
GO:1904646	cellular response to amyloid-beta	GO_BiologicalProcess-EBI-UniProt-GOA-ACAP-ARAP_25.05.2022_00h00	0.000488977	0.00103548	0.000488977	0.000794588	[6, 7]	Group01	9.09091	4	[IGF1R, LGMN, PARP1, VCAM1]
GO:0010611	regulation of cardiac muscle hypertrophy	GO_BiologicalProcess-EBI-UniProt-GOA-ACAP-ARAP_25.05.2022_00h00	0.000121827	0.000292385	0.000121827	0.000226251	[4, 5, 6, 7]	Group02	8.62069	5	[BECN1, LMNA, NOTCH1, PARP1, ROCK2]
GO:0010613	positive regulation of cardiac muscle hypertrophy	GO_BiologicalProcess-EBI-UniProt-GOA-ACAP-ARAP_25.05.2022_00h00	0.00160383	0.00251035	0.000121827	0.000226251	[4, 5, 6, 7, 8]	Group02	10.7143	3	[BECN1, PARP1, ROCK2]
GO:0018209	peptidyl-serine modification	GO_BiologicalProcess-EBI-UniProt-GOA-ACAP-ARAP_25.05.2022_00h00	1.51427e-08	5.45139e-07	7.41264e-08	4.81821e-07	[6, 7]	Group03	4.55764	17	[AXIN1, CSNK1A1, CSNK2A2, DYRK1A, DYRK2, EIF4G1, HSP90AB1, LMTK2, MKNK1, PARP1, PRKAA2, PRKCD, PRKDC, ROCK2, RPS6KA5, SH2D3C, STK32C]
GO:0018107	peptidyl-threonine phosphorylation	GO_BiologicalProcess-EBI-UniProt-GOA-ACAP-ARAP_25.05.2022_00h00	1.19043e-06	8.5711e-06	7.41264e-08	4.81821e-07	[6, 7, 8]	Group03	7.08661	9	[AXIN1, CSNK2A2, DYRK1A, DYRK2, EIF4G1, LMTK2, PRKCD, PRKDC, ROCK2]
GO:0090100	positive regulation of transmembrane receptor protein serine/threonine kinase signaling pathway	GO_BiologicalProcess-EBI-UniProt-GOA-ACAP-ARAP_25.05.2022_00h00	0.000584219	0.00116844	0.000584219	0.000843871	[4, 5, 6, 7, 8, 9]	Group04	4.87805	6	[AXIN1, HSP90AB1, KDR, NOTCH1, PARP1, SNW1]
GO:0030511	positive regulation of transforming growth factor beta receptor signaling pathway	GO_BiologicalProcess-EBI-UniProt-GOA-ACAP-ARAP_25.05.2022_00h00	0.00259092	0.00345457	0.000584219	0.000843871	[4, 5, 6, 7, 8, 9, 10]	Group04	9.09091	3	[AXIN1, HSP90AB1, SNW1]
GO:1901215	negative regulation of neuron death	GO_BiologicalProcess-EBI-UniProt-GOA-ACAP-ARAP_25.05.2022_00h00	5.82638e-07	1.04875e-05	1.14866e-06	2.48876e-06	[4, 5, 6]	Group05	5.17241	12	[CLN3, EIF4G1, GFER, HDGF, HSP90AB1, JUN, KDR, LGMN, LIG4, MTNR1B, NRBP2, RHOA]
GO:0043523	regulation of neuron apoptotic process	GO_BiologicalProcess-EBI-UniProt-GOA-ACAP-ARAP_25.05.2022_00h00	3.29309e-06	1.48189e-05	1.14866e-06	2.48876e-06	[5, 6, 7]	Group05	4.84582	11	[CLN3, HDGF, HSP90AB1, JUN, KDR, LGMN, LIG4, MTNR1B, NRBP2, PARP1, RHOA]
GO:0002065	columnar/cuboidal epithelial cell differentiation	GO_BiologicalProcess-EBI-UniProt-GOA-ACAP-ARAP_25.05.2022_00h00	0.00385722	0.00462866	0.00385722	0.00455853	[5, 6]	Group06	4.03226	5	[BAD, FAM20C, FASN, NOTCH1, ROS1]
GO:0002066	columnar/cuboidal epithelial cell development	GO_BiologicalProcess-EBI-UniProt-GOA-ACAP-ARAP_25.05.2022_00h00	0.00985372	0.0110854	0.00385722	0.00455853	[5, 6, 7]	Group06	5.66038	3	[BAD, FASN, ROS1]
GO:1901983	regulation of protein acetylation	GO_BiologicalProcess-EBI-UniProt-GOA-ACAP-ARAP_25.05.2022_00h00	0.0011476	0.00196731	0.0011476	0.00149187	[6, 7, 8]	Group07	5.31915	5	[FAM161A, PRKAA2, PWWP2B, RPS6KA5, SPI1]
GO:1901985	positive regulation of protein acetylation	GO_BiologicalProcess-EBI-UniProt-GOA-ACAP-ARAP_25.05.2022_00h00	0.0120141	0.0127208	0.0011476	0.00149187	[6, 7, 8, 9]	Group07	5.26316	3	[FAM161A, PRKAA2, RPS6KA5]
GO:0035304	regulation of protein dephosphorylation	GO_BiologicalProcess-EBI-UniProt-GOA-ACAP-ARAP_25.05.2022_00h00	0.00986	0.0107564	0.00399143	0.00432405	[6, 7, 8]	Group08	4	4	[HSP90AB1, PPP6R2, PRKCD, ROCK2]
GO:1904385	cellular response to angiotensin	GO_BiologicalProcess-EBI-UniProt-GOA-ACAP-ARAP_25.05.2022_00h00	0.00177801	0.00266702	0.00399143	0.00432405	[6, 7, 8]	Group08	10.3448	3	[IGF1R, PRKCD, ROCK2]
GO:0000422	autophagy of mitochondrion	GO_BiologicalProcess-EBI-UniProt-GOA-ACAP-ARAP_25.05.2022_00h00	2.0566e-06	1.23396e-05	4.18589e-07	1.81389e-06	[4, 5, 7]	Group09	7.92079	8	[ATG12, ATG3, ATG7, BECN1, CAMKK2, CSNK2A2, GABARAPL1, GABARAPL2]
GO:1905037	autophagosome organization	GO_BiologicalProcess-EBI-UniProt-GOA-ACAP-ARAP_25.05.2022_00h00	8.48751e-07	1.0185e-05	4.18589e-07	1.81389e-06	[5, 6]	Group09	7.37705	9	[ATG101, ATG12, ATG3, ATG7, BECN1, CLN3, GABARAPL1, GABARAPL2, RAB5A]
GO:0006995	cellular response to nitrogen starvation	GO_BiologicalProcess-EBI-UniProt-GOA-ACAP-ARAP_25.05.2022_00h00	2.19451e-06	1.12861e-05	4.18589e-07	1.81389e-06	[5, 6, 7]	Group09	33.3333	4	[ATG7, BECN1, GABARAPL1, GABARAPL2]
GO:0046777	protein autophosphorylation	GO_BiologicalProcess-EBI-UniProt-GOA-ACAP-ARAP_25.05.2022_00h00	1.17938e-06	1.06144e-05	4.56523e-07	1.4837e-06	[6, 7]	Group10	4.83871	12	[ATG101, CAMKK2, DYRK1A, FAM20C, FGFR3, IGF1R, IRAK1, JUN, KDR, LMTK2, MKNK1, ROS1]
GO:0004713	protein tyrosine kinase activity	GO_BiologicalProcess-EBI-UniProt-GOA-ACAP-ARAP_25.05.2022_00h00	1.33173e-05	5.32693e-05	4.56523e-07	1.4837e-06	[7, 8, 9]	Group10	4.18251	11	[CAMKK2, DYRK1A, DYRK2, FGFR3, IGF1R, KDR, LMTK2, MST1R, PRKCD, ROS1, RPS6KA5]
GO:0038083	peptidyl-tyrosine autophosphorylation	GO_BiologicalProcess-EBI-UniProt-GOA-ACAP-ARAP_25.05.2022_00h00	3.03871e-05	9.94488e-05	4.56523e-07	1.4837e-06	[7, 8, 9]	Group10	18.1818	4	[DYRK1A, IGF1R, KDR, ROS1]
GO:0004714	transmembrane receptor protein tyrosine kinase activity	GO_BiologicalProcess-EBI-UniProt-GOA-ACAP-ARAP_25.05.2022_00h00	0.000277099	0.000623472	4.56523e-07	1.4837e-06	[8, 9, 10]	Group10	5.60748	6	[FGFR3, IGF1R, KDR, LMTK2, MST1R, ROS1]
GO:0002244	hematopoietic progenitor cell differentiation	GO_BiologicalProcess-EBI-UniProt-GOA-ACAP-ARAP_25.05.2022_00h00	2.83098e-05	0.000101915	7.79149e-07	2.02579e-06	[4, 5, 6, 7, 8]	Group11	5.55556	8	[KDR, LIG4, METTL14, NOTCH1, PRKDC, SPI1, SRF, TOP2A]
GO:0002320	lymphoid progenitor cell differentiation	GO_BiologicalProcess-EBI-UniProt-GOA-ACAP-ARAP_25.05.2022_00h00	3.65462e-05	0.000109639	7.79149e-07	2.02579e-06	[5, 6, 7, 8, 9]	Group11	17.3913	4	[LIG4, NOTCH1, PRKDC, SPI1]
GO:0045646	regulation of erythrocyte differentiation	GO_BiologicalProcess-EBI-UniProt-GOA-ACAP-ARAP_25.05.2022_00h00	0.000738922	0.00140006	7.79149e-07	2.02579e-06	[5, 6, 7, 8, 9, 10]	Group11	8.16327	4	[ETS1, ISG15, PRKDC, SPI1]
GO:0002042	cell migration involved in sprouting angiogenesis	GO_BiologicalProcess-EBI-UniProt-GOA-ACAP-ARAP_25.05.2022_00h00	0.000112073	0.000288188	7.79149e-07	2.02579e-06	[5, 6, 7, 8, 9, 10, 11]	Group11	8.77193	5	[KDR, NOTCH1, PIK3C2A, RHOA, SRF]
GO:0061614	miRNA transcription	GO_BiologicalProcess-EBI-UniProt-GOA-ACAP-ARAP_25.05.2022_00h00	0.00238046	0.00329602	7.79149e-07	2.02579e-06	[7, 8, 9, 10]	Group11	5.97015	4	[ETS1, JUN, SPI1, SRF]
GO:1902895	positive regulation of miRNA transcription	GO_BiologicalProcess-EBI-UniProt-GOA-ACAP-ARAP_25.05.2022_00h00	0.000738922	0.00140006	7.79149e-07	2.02579e-06	[6, 7, 8, 9, 10, 11, 12]	Group11	8.16327	4	[ETS1, JUN, SPI1, SRF]
GO:0002244	hematopoietic progenitor cell differentiation	GO_BiologicalProcess-EBI-UniProt-GOA-ACAP-ARAP_25.05.2022_00h00	2.83098e-05	0.000101915	3.25152e-08	4.22698e-07	[4, 5, 6, 7, 8]	Group12	5.55556	8	[KDR, LIG4, METTL14, NOTCH1, PRKDC, SPI1, SRF, TOP2A]
GO:0007044	cell-substrate junction assembly	GO_BiologicalProcess-EBI-UniProt-GOA-ACAP-ARAP_25.05.2022_00h00	0.00195624	0.00281698	3.25152e-08	4.22698e-07	[6]	Group12	4.71698	5	[ITGB4, KDR, RHOA, ROCK2, TRIP6]
GO:0010595	positive regulation of endothelial cell migration	GO_BiologicalProcess-EBI-UniProt-GOA-ACAP-ARAP_25.05.2022_00h00	0.00311895	0.0038718	3.25152e-08	4.22698e-07	[5, 6, 7, 8]	Group12	4.23729	5	[ETS1, KDR, LGMN, PIK3C2A, ROCK2]
GO:0043534	blood vessel endothelial cell migration	GO_BiologicalProcess-EBI-UniProt-GOA-ACAP-ARAP_25.05.2022_00h00	8.62034e-05	0.000238717	3.25152e-08	4.22698e-07	[6, 7]	Group12	5.6	7	[CLN3, ETS1, KDR, NOTCH1, PIK3C2A, RHOA, SRF]
GO:0043535	regulation of blood vessel endothelial cell migration	GO_BiologicalProcess-EBI-UniProt-GOA-ACAP-ARAP_25.05.2022_00h00	0.00132073	0.00216119	3.25152e-08	4.22698e-07	[5, 6, 7, 8]	Group12	5.15464	5	[ETS1, KDR, NOTCH1, PIK3C2A, RHOA]
GO:0051893	regulation of focal adhesion assembly	GO_BiologicalProcess-EBI-UniProt-GOA-ACAP-ARAP_25.05.2022_00h00	0.0223765	0.0223765	3.25152e-08	4.22698e-07	[6, 7, 8]	Group12	4.16667	3	[KDR, RHOA, ROCK2]
GO:1904996	positive regulation of leukocyte adhesion to vascular endothelial cell	GO_BiologicalProcess-EBI-UniProt-GOA-ACAP-ARAP_25.05.2022_00h00	0.00114682	0.00206428	3.25152e-08	4.22698e-07	[6, 7, 8]	Group12	12	3	[ETS1, IRAK1, RHOA]
GO:0043536	positive regulation of blood vessel endothelial cell migration	GO_BiologicalProcess-EBI-UniProt-GOA-ACAP-ARAP_25.05.2022_00h00	0.0131882	0.013565	3.25152e-08	4.22698e-07	[6, 7, 8, 9]	Group12	5.08475	3	[ETS1, KDR, PIK3C2A]
GO:0002042	cell migration involved in sprouting angiogenesis	GO_BiologicalProcess-EBI-UniProt-GOA-ACAP-ARAP_25.05.2022_00h00	0.000112073	0.000288188	3.25152e-08	4.22698e-07	[5, 6, 7, 8, 9, 10, 11]	Group12	8.77193	5	[KDR, NOTCH1, PIK3C2A, RHOA, SRF]
GO:0035909	aorta morphogenesis	GO_BiologicalProcess-EBI-UniProt-GOA-ACAP-ARAP_25.05.2022_00h00	0.00282441	0.00363139	3.25152e-08	4.22698e-07	[6, 7, 8, 9, 10]	Group12	8.82353	3	[MYLK, NOTCH1, SRF]

## Sheet: Cluster2_functional groups
Additional file 4: Functional groups in which enrichmed GO terms for the “biological process” vocabulary were grouped by ClueGO software for cluster 2 of mEV miRNA targets
Function	Group PValue Corrected with Benjamini-Hochberg	Groups	Group Genes
positive regulation of transcription initiation from RNA polymerase II promoter	3e-40	Group20	CCNH|CDK7|CDK9|ENY2|ESR1|KAT2A|KAT2B|MED10|MED11|MED12|MED13|MED15|MED16|MED18|MED19|MED20|MED21|MED22|MED23|MED24|MED25|MED27|MED28|MED29|MED30|MED31|MED4|MED6|MED7|MED8|NCOA2|PAXIP1|POLR2G|TAF10|TAF11|TAF13|TAF2|TAF3|TAF4|TAF4B|TAF5|TAF6|TAF6L|TAF7|TAF8|TAF9|TBP|VCPIP1
transcription initiation from RNA polymerase II promoter	2.33463e-35	Group23	CCNC|CCNH|CCNT1|CCNT2|CDK7|CDK9|CREBBP|DYRK1B|EAF1|EAF2|ELL|ELL2|ELL3|ENY2|EP400|EPC1|EPC2|ESR1|ESR2|EXOSC8|GATA1|HIF1A|HMBOX1|HSPA1A|ICE1|ICE2|KAT2A|KAT2B|KAT5|KDM1A|LMO2|MECOM|MED10|MED11|MED12|MED12L|MED13|MED15|MED16|MED18|MED19|MED20|MED21|MED22|MED23|MED24|MED25|MED27|MED28|MED29|MED30|MED31|MED4|MED6|MED7|MED8|MYC|NCOA2|PAXIP1|PHB1|PML|POLR2A|POLR2G|PPP1R10|PPP1R12A|RAD50|RAF1|RBM15|RIOK1|…
transcription coregulator activity	6.6282e-29	Group13	CREBBP|DYRK1B|ENY2|HSPA1A|KAT2A|KAT2B|KAT5|KDM1A|LMO2|MED10|MED11|MED12|MED12L|MED13|MED13L|MED15|MED16|MED18|MED19|MED20|MED21|MED22|MED23|MED24|MED27|MED29|MED30|MED31|MED4|MED6|MED7|MED8|NCOA2|PHB1|RBFOX2|RBM15|RCOR1|RNF20|TAF11|TAF15|TAF6|TAF6L|TAF9|TP53BP1|TRIM15
RNA polymerase II general transcription initiation factor activity	1.14476e-17	Group24	BAG6|CCNH|CDK9|CREBBP|ELL3|ENY2|EP400|EPC1|EPC2|GSK3B|HMBOX1|HSPA1A|KAT2A|KAT2B|KAT5|KDM1A|MECOM|MED22|MED24|MYC|NCOA2|PAXIP1|PHB1|PML|POLR2A|PPP1R10|PSMD10|RAD50|RAVER1|RBFOX2|RBM15|RCOR1|RING1|RNF20|RPS6KA6|SRRM1|TAF10|TAF11|TAF13|TAF2|TAF3|TAF4|TAF4B|TAF5|TAF6|TAF6L|TAF7|TAF8|TAF9|TBP|TENT4B|TP53BP1|TRA2B|VCPIP1|YEATS4
histone H3 acetylation	1.99685e-11	Group17	CDK9|CPSF7|ENY2|HSPA1A|KAT2A|KAT2B|POLR2A|RAVER1|RBFOX2|RBM15|SRRM1|TAF10|TAF2|TAF4|TAF5|TAF6|TAF6L|TAF7|TAF9|TRA2B
DNA-directed 5'-3' RNA polymerase activity	9.68463e-11	Group10	MED20|MED21|POLR2A|POLR2B|POLR2C|POLR2E|POLR2F|POLR2J|POLR2K
snRNA transcription by RNA polymerase II	6.01341e-07	Group18	CDK7|ELL|ELL2|ELL3|EXOSC4|EXOSC8|ICE1|ICE2|POLR2K|TBP
regulation of DNA recombination	5.89333e-06	Group21	BAG6|ELL3|EP400|EPC1|EPC2|GSK3B|HMBOX1|KAT2A|KAT5|KDM1A|MYC|PAXIP1|PML|PPP1R10|PSMD10|RAD50|RPS6KA6|TAF7|TAF9|TP53BP1|YEATS4
signal transduction by p53 class mediator	3.54038e-05	Group22	BAG6|ELL3|GATA1|HIF1A|HSPA1A|KAT2A|KAT5|KDM1A|MED12|MYC|PAXIP1|PML|PPP1R10|PSMD10|RPS6KA6|TAF9|TP53BP1
regulation of telomere maintenance	0.000159743	Group16	HMBOX1|KAT2A|KAT5|KDM1A|MYC|PAXIP1|PML|PPP1R10|PSMD10|RAD50|RPS6KA6|TENT4B|TP53BP1
intracellular steroid hormone receptor signaling pathway	0.00041288	Group12	ESR1|ESR2|KDM1A|PHB1|RBFOX2|TAF7|VPS18
positive regulation of attachment of mitotic spindle microtubules to kinetochore	0.00144507	Group19	BIRC5|CASR|HIF1A|KAT2B|KAT5|RAF1|SPC24|TRA2B
regulation of cyclin-dependent protein serine/threonine kinase activity	0.00209552	Group08	CCNH|CCNT1|CCNT2|CDK7|KAT2B|PSMD10
maintenance of protein location in nucleus	0.00268198	Group01	PML|TAF3|TAF8
mitochondrial membrane organization	0.00274348	Group15	AGK|ATP5IF1|CNP|GSK3B|HSPA1A|MED12|PSMD10
tail-anchored membrane protein insertion into ER membrane	0.00709352	Group11	AGK|BAG6|EMC2|MMGT1
protein targeting to ER	0.00774231	Group07	BAG6|SEC61B|SRP54
glycogen metabolic process	0.00876204	Group04	GSK3B|PHKB|PPP1CB|PPP1R3D
triglyceride biosynthetic process	0.00878067	Group03	C3|KAT5|LCP1
positive regulation of RNA splicing	0.00894338	Group06	HSPA1A|POLR2A|TRA2B
small regulatory ncRNA 3'-end processing	0.00916088	Group14	CDK9|CPSF7|EXOSC4|EXOSC8|TENT4B
regulation of centriole replication	0.00971266	Group09	CEP76|KAT2A|KAT2B
positive regulation of immunoglobulin mediated immune response	0.0105016	Group05	C3|PAXIP1|TP53BP1
histone ubiquitination	0.016342	Group00	KDM1A|RING1|RNF20
protein localization to microtubule cytoskeleton	0.0180733	Group02	CRIPT|DIAPH1|GSK3B

## Sheet: Cluster2_RGR1-SUR2-ARC77-ARC70
Additional file 4: Complete list of GO enrichment terms for the “biological process” vocabulary for cluster 2 of mEV miRNA targets
ID	Term	Ontology Source	Term PValue	Term PValue Corrected with Benjamini-Hochberg	Group PValue	Group PValue Corrected with Benjamini-Hochberg	GOLevels	GOGroups	% Associated Genes	Nr. Genes	Associated Genes Found
GO:0016574	histone ubiquitination	GO_BiologicalProcess-EBI-UniProt-GOA-ACAP-ARAP_25.05.2022_00h00	0.0156884	0.0162554	0.0156884	0.016342	[6, 7, 8, 9]	Group00	5.45455	3	[KDM1A, RING1, RNF20]
GO:0051457	maintenance of protein location in nucleus	GO_BiologicalProcess-EBI-UniProt-GOA-ACAP-ARAP_25.05.2022_00h00	0.00150191	0.00208329	0.00150191	0.00268198	[5, 6, 7, 8]	Group01	12.5	3	[PML, TAF3, TAF8]
GO:0072698	protein localization to microtubule cytoskeleton	GO_BiologicalProcess-EBI-UniProt-GOA-ACAP-ARAP_25.05.2022_00h00	0.0180733	0.0185036	0.0180733	0.0180733	[7]	Group02	5.17241	3	[CRIPT, DIAPH1, GSK3B]
GO:0019432	triglyceride biosynthetic process	GO_BiologicalProcess-EBI-UniProt-GOA-ACAP-ARAP_25.05.2022_00h00	0.00702453	0.00794881	0.00702453	0.00878067	[6, 7, 8]	Group03	7.31707	3	[C3, KAT5, LCP1]
GO:0005977	glycogen metabolic process	GO_BiologicalProcess-EBI-UniProt-GOA-ACAP-ARAP_25.05.2022_00h00	0.00665915	0.00763582	0.00665915	0.00876204	[6, 7]	Group04	5.12821	4	[GSK3B, PHKB, PPP1CB, PPP1R3D]
GO:0002891	positive regulation of immunoglobulin mediated immune response	GO_BiologicalProcess-EBI-UniProt-GOA-ACAP-ARAP_25.05.2022_00h00	0.00966143	0.010386	0.00966143	0.0105016	[7, 8, 9]	Group05	6.52174	3	[C3, PAXIP1, TP53BP1]
GO:0033120	positive regulation of RNA splicing	GO_BiologicalProcess-EBI-UniProt-GOA-ACAP-ARAP_25.05.2022_00h00	0.00751244	0.00839052	0.00751244	0.00894338	[5, 6, 7, 8, 9, 10]	Group06	7.14286	3	[HSPA1A, POLR2A, TRA2B]
GO:0045047	protein targeting to ER	GO_BiologicalProcess-EBI-UniProt-GOA-ACAP-ARAP_25.05.2022_00h00	0.00526477	0.00628848	0.00526477	0.00774231	[6, 7, 8, 9]	Group07	8.10811	3	[BAG6, SEC61B, SRP54]
GO:0000079	regulation of cyclin-dependent protein serine/threonine kinase activity	GO_BiologicalProcess-EBI-UniProt-GOA-ACAP-ARAP_25.05.2022_00h00	0.00108967	0.00158833	0.00108967	0.00209552	[5, 6, 7, 8, 9, 10, 11]	Group08	4.95868	6	[CCNH, CCNT1, CCNT2, CDK7, KAT2B, PSMD10]
GO:0045737	positive regulation of cyclin-dependent protein serine/threonine kinase activity	GO_BiologicalProcess-EBI-UniProt-GOA-ACAP-ARAP_25.05.2022_00h00	0.0134927	0.0143256	0.00108967	0.00209552	[4, 5, 6, 7, 8, 9, 10, 11, 12]	Group08	5.76923	3	[CCNT1, CCNT2, PSMD10]
GO:0007099	centriole replication	GO_BiologicalProcess-EBI-UniProt-GOA-ACAP-ARAP_25.05.2022_00h00	0.00854714	0.00942377	0.00854714	0.00971266	[3, 4, 5, 6, 7, 8, 9, 10]	Group09	6.81818	3	[CEP76, KAT2A, KAT2B]
GO:0046599	regulation of centriole replication	GO_BiologicalProcess-EBI-UniProt-GOA-ACAP-ARAP_25.05.2022_00h00	0.00150191	0.00208329	0.00854714	0.00971266	[4, 5, 6, 7, 8, 9, 10, 11]	Group09	12.5	3	[CEP76, KAT2A, KAT2B]
GO:0003899	DNA-directed 5'-3' RNA polymerase activity	GO_BiologicalProcess-EBI-UniProt-GOA-ACAP-ARAP_25.05.2022_00h00	2.32431e-11	8.6909e-11	2.32431e-11	9.68463e-11	[6, 7, 8]	Group10	26.4706	9	[MED20, MED21, POLR2A, POLR2B, POLR2C, POLR2E, POLR2F, POLR2J, POLR2K]
GO:0001055	RNA polymerase II activity	GO_BiologicalProcess-EBI-UniProt-GOA-ACAP-ARAP_25.05.2022_00h00	8.48286e-06	2.14566e-05	2.32431e-11	9.68463e-11	[7, 8, 9, 10, 11]	Group10	60	3	[POLR2A, POLR2B, POLR2J]
GO:0051205	protein insertion into membrane	GO_BiologicalProcess-EBI-UniProt-GOA-ACAP-ARAP_25.05.2022_00h00	0.00453986	0.00565837	0.00453986	0.00709352	[5, 6, 7]	Group11	5.71429	4	[AGK, BAG6, EMC2, MMGT1]
GO:0071816	tail-anchored membrane protein insertion into ER membrane	GO_BiologicalProcess-EBI-UniProt-GOA-ACAP-ARAP_25.05.2022_00h00	0.000631568	0.00102481	0.00453986	0.00709352	[7, 8, 9]	Group11	16.6667	3	[BAG6, EMC2, MMGT1]
GO:0030518	intracellular steroid hormone receptor signaling pathway	GO_BiologicalProcess-EBI-UniProt-GOA-ACAP-ARAP_25.05.2022_00h00	0.000181667	0.000363334	0.000181667	0.00041288	[4, 5, 6, 7, 8]	Group12	5.69106	7	[ESR1, ESR2, KDM1A, PHB1, RBFOX2, TAF7, VPS18]
GO:0030520	intracellular estrogen receptor signaling pathway	GO_BiologicalProcess-EBI-UniProt-GOA-ACAP-ARAP_25.05.2022_00h00	0.000291681	0.000522595	0.000181667	0.00041288	[5, 6, 7, 8, 9]	Group12	8.19672	5	[ESR1, ESR2, RBFOX2, TAF7, VPS18]
GO:0003713	transcription coactivator activity	GO_BiologicalProcess-EBI-UniProt-GOA-ACAP-ARAP_25.05.2022_00h00	7.21396e-21	4.13601e-20	7.95384e-30	6.6282e-29	[7, 8, 9, 10, 11, 12, 13]	Group13	9.57096	29	[CREBBP, DYRK1B, ENY2, KAT2A, KAT2B, KAT5, KDM1A, LMO2, MED12, MED12L, MED13, MED16, MED20, MED21, MED22, MED23, MED24, MED27, MED30, MED4, MED6, MED7, NCOA2, RNF20, TAF11, TAF6, TAF6L, TAF9, TRIM15]
GO:0030374	nuclear receptor coactivator activity	GO_BiologicalProcess-EBI-UniProt-GOA-ACAP-ARAP_25.05.2022_00h00	1.26219e-08	3.74305e-08	7.95384e-30	6.6282e-29	[8, 9, 10, 11, 12, 13, 14]	Group13	13.6364	9	[ENY2, KDM1A, MED12, MED13, MED22, MED24, MED30, MED4, NCOA2]
GO:0003712	transcription coregulator activity	GO_BiologicalProcess-EBI-UniProt-GOA-ACAP-ARAP_25.05.2022_00h00	7.95384e-30	4.88593e-29	7.95384e-30	6.6282e-29	[7, 8, 9, 10, 11, 12]	Group13	8.36431	45	[CREBBP, DYRK1B, ENY2, HSPA1A, KAT2A, KAT2B, KAT5, KDM1A, LMO2, MED10, MED11, MED12, MED12L, MED13, MED13L, MED15, MED16, MED18, MED19, MED20, MED21, MED22, MED23, MED24, MED27, MED29, MED30, MED31, MED4, MED6, MED7, MED8, NCOA2, PHB1, RBFOX2, RBM15, RCOR1, RNF20, TAF11, TAF15, TAF6, TAF6L, TAF9, TP53BP1, TRIM15]
GO:0031123	RNA 3'-end processing	GO_BiologicalProcess-EBI-UniProt-GOA-ACAP-ARAP_25.05.2022_00h00	0.00659583	0.00766543	0.00659583	0.00916088	[6, 7, 8]	Group14	4.06504	5	[CDK9, CPSF7, EXOSC4, EXOSC8, TENT4B]
GO:0031124	mRNA 3'-end processing	GO_BiologicalProcess-EBI-UniProt-GOA-ACAP-ARAP_25.05.2022_00h00	0.0274017	0.0274017	0.00659583	0.00916088	[7, 8, 9]	Group14	4.41176	3	[CDK9, CPSF7, TENT4B]
GO:0043628	small regulatory ncRNA 3'-end processing	GO_BiologicalProcess-EBI-UniProt-GOA-ACAP-ARAP_25.05.2022_00h00	0.000744733	0.00116449	0.00659583	0.00916088	[7, 8, 9]	Group14	15.7895	3	[EXOSC4, EXOSC8, TENT4B]
GO:0007006	mitochondrial membrane organization	GO_BiologicalProcess-EBI-UniProt-GOA-ACAP-ARAP_25.05.2022_00h00	0.00118609	0.0016722	0.00164609	0.00274348	[5, 6]	Group15	4.87805	6	[AGK, ATP5IF1, CNP, GSK3B, HSPA1A, MED12]
GO:0008637	apoptotic mitochondrial changes	GO_BiologicalProcess-EBI-UniProt-GOA-ACAP-ARAP_25.05.2022_00h00	0.00535313	0.00630642	0.00164609	0.00274348	[5, 6]	Group15	4.2735	5	[ATP5IF1, GSK3B, HSPA1A, MED12, PSMD10]
GO:0046902	regulation of mitochondrial membrane permeability	GO_BiologicalProcess-EBI-UniProt-GOA-ACAP-ARAP_25.05.2022_00h00	0.00310553	0.0040466	0.00164609	0.00274348	[4, 5, 6, 7]	Group15	6.34921	4	[ATP5IF1, CNP, GSK3B, HSPA1A]
GO:0097345	mitochondrial outer membrane permeabilization	GO_BiologicalProcess-EBI-UniProt-GOA-ACAP-ARAP_25.05.2022_00h00	0.00487175	0.00598529	0.00164609	0.00274348	[4, 5, 6, 7, 8, 9, 10, 11]	Group15	8.33333	3	[ATP5IF1, GSK3B, HSPA1A]
GO:0042770	signal transduction in response to DNA damage	GO_BiologicalProcess-EBI-UniProt-GOA-ACAP-ARAP_25.05.2022_00h00	0.000671264	0.00106905	6.38971e-05	0.000159743	[4, 5, 6]	Group16	4.0201	8	[KAT5, KDM1A, PAXIP1, PML, PPP1R10, PSMD10, RPS6KA6, TP53BP1]
GO:2001252	positive regulation of chromosome organization	GO_BiologicalProcess-EBI-UniProt-GOA-ACAP-ARAP_25.05.2022_00h00	0.00445226	0.00571484	6.38971e-05	0.000159743	[5, 6, 7]	Group16	4.46429	5	[HMBOX1, KAT5, PML, PPP1R10, RAD50]
GO:0032204	regulation of telomere maintenance	GO_BiologicalProcess-EBI-UniProt-GOA-ACAP-ARAP_25.05.2022_00h00	0.000600697	0.00099346	6.38971e-05	0.000159743	[5, 6, 7, 8]	Group16	5.55556	6	[HMBOX1, MYC, PML, PPP1R10, RAD50, TENT4B]
GO:1901985	positive regulation of protein acetylation	GO_BiologicalProcess-EBI-UniProt-GOA-ACAP-ARAP_25.05.2022_00h00	0.00215273	0.00289274	6.38971e-05	0.000159743	[6, 7, 8, 9]	Group16	7.01754	4	[KAT2A, KAT5, PAXIP1, PML]
GO:0043484	regulation of RNA splicing	GO_BiologicalProcess-EBI-UniProt-GOA-ACAP-ARAP_25.05.2022_00h00	4.67756e-08	1.3409e-07	3.9937e-12	1.99685e-11	[5, 6, 7, 8, 9]	Group17	6.70103	13	[ENY2, HSPA1A, KAT2A, KAT2B, POLR2A, RAVER1, RBFOX2, RBM15, SRRM1, TAF10, TAF6L, TAF9, TRA2B]
GO:0050684	regulation of mRNA processing	GO_BiologicalProcess-EBI-UniProt-GOA-ACAP-ARAP_25.05.2022_00h00	0.000537772	0.000924968	3.9937e-12	1.99685e-11	[6, 7, 8, 9]	Group17	4.7619	7	[CDK9, CPSF7, RAVER1, RBFOX2, RBM15, SRRM1, TRA2B]
GO:0043966	histone H3 acetylation	GO_BiologicalProcess-EBI-UniProt-GOA-ACAP-ARAP_25.05.2022_00h00	3.9667e-10	1.31206e-09	3.9937e-12	1.99685e-11	[7, 8, 10, 11]	Group17	13.253	11	[ENY2, KAT2A, KAT2B, TAF10, TAF2, TAF4, TAF5, TAF6, TAF6L, TAF7, TAF9]
GO:0048024	regulation of mRNA splicing, via spliceosome	GO_BiologicalProcess-EBI-UniProt-GOA-ACAP-ARAP_25.05.2022_00h00	0.00516346	0.00625433	3.9937e-12	1.99685e-11	[6, 7, 8, 9, 10, 11, 12]	Group17	4.31034	5	[RAVER1, RBFOX2, RBM15, SRRM1, TRA2B]
GO:0042795	snRNA transcription by RNA polymerase II	GO_BiologicalProcess-EBI-UniProt-GOA-ACAP-ARAP_25.05.2022_00h00	5.19619e-09	1.59597e-08	1.68375e-07	6.01341e-07	[8, 9, 10, 11, 12]	Group18	37.5	6	[CDK7, ELL, ELL2, ELL3, ICE1, ICE2]
GO:0042796	snRNA transcription by RNA polymerase III	GO_BiologicalProcess-EBI-UniProt-GOA-ACAP-ARAP_25.05.2022_00h00	4.65075e-05	9.99911e-05	1.68375e-07	6.01341e-07	[8, 9, 10, 11, 12]	Group18	37.5	3	[ELL, ICE1, ICE2]
GO:0016073	snRNA metabolic process	GO_BiologicalProcess-EBI-UniProt-GOA-ACAP-ARAP_25.05.2022_00h00	2.13535e-07	5.92387e-07	1.68375e-07	6.01341e-07	[7, 8]	Group18	12.1212	8	[CDK7, ELL, ELL2, ELL3, EXOSC4, EXOSC8, ICE1, ICE2]
GO:0006383	transcription by RNA polymerase III	GO_BiologicalProcess-EBI-UniProt-GOA-ACAP-ARAP_25.05.2022_00h00	0.000269841	0.000504485	1.68375e-07	6.01341e-07	[7, 8, 9, 10]	Group18	8.33333	5	[ELL, ICE1, ICE2, POLR2K, TBP]
GO:0045945	positive regulation of transcription by RNA polymerase III	GO_BiologicalProcess-EBI-UniProt-GOA-ACAP-ARAP_25.05.2022_00h00	0.0011589	0.00166109	1.68375e-07	6.01341e-07	[7, 8, 9, 10, 11, 12]	Group18	13.6364	3	[ELL, ICE1, ICE2]
GO:0071333	cellular response to glucose stimulus	GO_BiologicalProcess-EBI-UniProt-GOA-ACAP-ARAP_25.05.2022_00h00	0.00170331	0.00232515	0.000693635	0.00144507	[5, 7, 8]	Group19	4.54545	6	[BIRC5, CASR, HIF1A, KAT5, RAF1, TRA2B]
GO:0033047	regulation of mitotic sister chromatid segregation	GO_BiologicalProcess-EBI-UniProt-GOA-ACAP-ARAP_25.05.2022_00h00	0.00259925	0.00343901	0.000693635	0.00144507	[5, 6, 7, 8, 9]	Group19	6.66667	4	[BIRC5, KAT2B, KAT5, SPC24]
GO:0051315	attachment of mitotic spindle microtubules to kinetochore	GO_BiologicalProcess-EBI-UniProt-GOA-ACAP-ARAP_25.05.2022_00h00	0.0011589	0.00166109	0.000693635	0.00144507	[4, 5, 6, 7, 8, 9, 10]	Group19	13.6364	3	[BIRC5, KAT2B, KAT5]
GO:0035773	insulin secretion involved in cellular response to glucose stimulus	GO_BiologicalProcess-EBI-UniProt-GOA-ACAP-ARAP_25.05.2022_00h00	0.0234155	0.0236909	0.000693635	0.00144507	[4, 6, 7, 8, 9, 10]	Group19	4.6875	3	[BIRC5, HIF1A, RAF1]
GO:1902425	positive regulation of attachment of mitotic spindle microtubules to kinetochore	GO_BiologicalProcess-EBI-UniProt-GOA-ACAP-ARAP_25.05.2022_00h00	4.65075e-05	9.99911e-05	0.000693635	0.00144507	[5, 6, 7, 8, 9, 10, 11, 12]	Group19	37.5	3	[BIRC5, KAT2B, KAT5]
GO:0051123	RNA polymerase II preinitiation complex assembly	GO_BiologicalProcess-EBI-UniProt-GOA-ACAP-ARAP_25.05.2022_00h00	0	0	1.10562e-41	2.76405e-40	[8, 9, 10, 11, 12]	Group20	53.8462	35	[ESR1, MED10, MED11, MED15, MED16, MED18, MED19, MED20, MED21, MED22, MED23, MED24, MED25, MED27, MED28, MED29, MED30, MED31, MED4, MED6, MED7, MED8, TAF10, TAF11, TAF13, TAF2, TAF3, TAF4, TAF5, TAF6, TAF6L, TAF7, TAF8, TAF9, TBP]
GO:0060261	positive regulation of transcription initiation from RNA polymerase II promoter	GO_BiologicalProcess-EBI-UniProt-GOA-ACAP-ARAP_25.05.2022_00h00	0	0	1.10562e-41	2.76405e-40	[8, 9, 10, 11, 12, 13]	Group20	62.2951	38	[ESR1, MED10, MED11, MED12, MED13, MED15, MED16, MED18, MED19, MED20, MED21, MED22, MED23, MED24, MED25, MED27, MED28, MED29, MED30, MED31, MED4, MED6, MED7, MED8, PAXIP1, TAF10, TAF11, TAF13, TAF2, TAF3, TAF4, TAF4B, TAF5, TAF6, TAF7, TAF8, TAF9, TBP]
GO:0016579	protein deubiquitination	GO_BiologicalProcess-EBI-UniProt-GOA-ACAP-ARAP_25.05.2022_00h00	6.20153e-07	1.66666e-06	1.10562e-41	2.76405e-40	[6, 7, 8]	Group20	6.58683	11	[ENY2, KAT2A, TAF10, TAF2, TAF4, TAF5, TAF6, TAF6L, TAF7, TAF9, VCPIP1]
GO:0006367	transcription initiation from RNA polymerase II promoter	GO_BiologicalProcess-EBI-UniProt-GOA-ACAP-ARAP_25.05.2022_00h00	0	0	1.10562e-41	2.76405e-40	[7, 8, 9, 10, 11]	Group20	40.9524	43	[CCNH, CDK7, CDK9, ESR1, MED10, MED11, MED12, MED13, MED15, MED16, MED18, MED19, MED20, MED21, MED22, MED23, MED24, MED25, MED27, MED28, MED29, MED30, MED31, MED4, MED6, MED7, MED8, PAXIP1, POLR2G, TAF10, TAF11, TAF13, TAF2, TAF3, TAF4, TAF4B, TAF5, TAF6, TAF6L, TAF7, TAF8, TAF9, TBP]
GO:0043966	histone H3 acetylation	GO_BiologicalProcess-EBI-UniProt-GOA-ACAP-ARAP_25.05.2022_00h00	3.9667e-10	1.31206e-09	1.10562e-41	2.76405e-40	[7, 8, 10, 11]	Group20	13.253	11	[ENY2, KAT2A, KAT2B, TAF10, TAF2, TAF4, TAF5, TAF6, TAF6L, TAF7, TAF9]
GO:0016251	RNA polymerase II general transcription initiation factor activity	GO_BiologicalProcess-EBI-UniProt-GOA-ACAP-ARAP_25.05.2022_00h00	9.06294e-21	4.87133e-20	1.10562e-41	2.76405e-40	[8, 9, 10, 11]	Group20	37.5	15	[CCNH, TAF10, TAF11, TAF13, TAF2, TAF3, TAF4, TAF4B, TAF5, TAF6, TAF6L, TAF7, TAF8, TAF9, TBP]
GO:0035522	monoubiquitinated histone H2A deubiquitination	GO_BiologicalProcess-EBI-UniProt-GOA-ACAP-ARAP_25.05.2022_00h00	3.77991e-13	1.54796e-12	1.10562e-41	2.76405e-40	[8, 9, 10, 11]	Group20	30.303	10	[ENY2, KAT2A, TAF10, TAF2, TAF4, TAF5, TAF6, TAF6L, TAF7, TAF9]
GO:0042789	mRNA transcription by RNA polymerase II	GO_BiologicalProcess-EBI-UniProt-GOA-ACAP-ARAP_25.05.2022_00h00	8.18673e-18	4.14152e-17	1.10562e-41	2.76405e-40	[8, 9, 10, 11]	Group20	29.7872	14	[NCOA2, TAF10, TAF11, TAF13, TAF2, TAF3, TAF4, TAF4B, TAF5, TAF6, TAF7, TAF8, TAF9, TBP]
GO:0042770	signal transduction in response to DNA damage	GO_BiologicalProcess-EBI-UniProt-GOA-ACAP-ARAP_25.05.2022_00h00	0.000671264	0.00106905	1.88587e-06	5.89333e-06	[4, 5, 6]	Group21	4.0201	8	[KAT5, KDM1A, PAXIP1, PML, PPP1R10, PSMD10, RPS6KA6, TP53BP1]
GO:0072331	signal transduction by p53 class mediator	GO_BiologicalProcess-EBI-UniProt-GOA-ACAP-ARAP_25.05.2022_00h00	1.5635e-05	3.53844e-05	1.88587e-06	5.89333e-06	[4, 5, 6]	Group21	5.2356	10	[BAG6, ELL3, KAT5, KDM1A, MYC, PAXIP1, PML, PSMD10, RPS6KA6, TAF9]
GO:2001021	negative regulation of response to DNA damage stimulus	GO_BiologicalProcess-EBI-UniProt-GOA-ACAP-ARAP_25.05.2022_00h00	0.000239124	0.000456993	1.88587e-06	5.89333e-06	[3, 4, 5, 6, 7]	Group21	6.59341	6	[ELL3, KDM1A, PPP1R10, PSMD10, TAF9, TP53BP1]
GO:0030330	DNA damage response, signal transduction by p53 class mediator	GO_BiologicalProcess-EBI-UniProt-GOA-ACAP-ARAP_25.05.2022_00h00	0.0001442	0.000295267	1.88587e-06	5.89333e-06	[5, 6, 7]	Group21	7.22892	6	[KAT5, KDM1A, PAXIP1, PML, PSMD10, RPS6KA6]
GO:1901796	regulation of signal transduction by p53 class mediator	GO_BiologicalProcess-EBI-UniProt-GOA-ACAP-ARAP_25.05.2022_00h00	0.00104377	0.00154766	1.88587e-06	5.89333e-06	[5, 6, 7]	Group21	5	6	[ELL3, KDM1A, MYC, PML, PSMD10, TAF9]
GO:2001252	positive regulation of chromosome organization	GO_BiologicalProcess-EBI-UniProt-GOA-ACAP-ARAP_25.05.2022_00h00	0.00445226	0.00571484	1.88587e-06	5.89333e-06	[5, 6, 7]	Group21	4.46429	5	[HMBOX1, KAT5, PML, PPP1R10, RAD50]
GO:0000018	regulation of DNA recombination	GO_BiologicalProcess-EBI-UniProt-GOA-ACAP-ARAP_25.05.2022_00h00	8.64391e-06	2.12393e-05	1.88587e-06	5.89333e-06	[5, 6, 7, 8]	Group21	6.38298	9	[EP400, EPC1, EPC2, KAT5, KDM1A, PAXIP1, RAD50, TP53BP1, YEATS4]
GO:1901983	regulation of protein acetylation	GO_BiologicalProcess-EBI-UniProt-GOA-ACAP-ARAP_25.05.2022_00h00	0.000285287	0.000522014	1.88587e-06	5.89333e-06	[6, 7, 8]	Group21	6.38298	6	[GSK3B, KAT2A, KAT5, PAXIP1, PML, TAF7]
GO:1901985	positive regulation of protein acetylation	GO_BiologicalProcess-EBI-UniProt-GOA-ACAP-ARAP_25.05.2022_00h00	0.00215273	0.00289274	1.88587e-06	5.89333e-06	[6, 7, 8, 9]	Group21	7.01754	4	[KAT2A, KAT5, PAXIP1, PML]
GO:2000779	regulation of double-strand break repair	GO_BiologicalProcess-EBI-UniProt-GOA-ACAP-ARAP_25.05.2022_00h00	7.80761e-05	0.000163769	1.88587e-06	5.89333e-06	[6, 7, 8, 9]	Group21	5.51724	8	[EP400, EPC1, EPC2, KAT5, KDM1A, PML, TP53BP1, YEATS4]
GO:2000756	regulation of peptidyl-lysine acetylation	GO_BiologicalProcess-EBI-UniProt-GOA-ACAP-ARAP_25.05.2022_00h00	0.00897932	0.00977495	1.88587e-06	5.89333e-06	[7, 8, 9]	Group21	4.70588	4	[KAT2A, PAXIP1, PML, TAF7]
GO:0043967	histone H4 acetylation	GO_BiologicalProcess-EBI-UniProt-GOA-ACAP-ARAP_25.05.2022_00h00	1.14607e-05	2.66384e-05	1.88587e-06	5.89333e-06	[7, 8, 10, 11]	Group21	8.75	7	[EP400, EPC1, EPC2, KAT2A, KAT5, TAF7, YEATS4]
GO:0042770	signal transduction in response to DNA damage	GO_BiologicalProcess-EBI-UniProt-GOA-ACAP-ARAP_25.05.2022_00h00	0.000671264	0.00106905	1.27454e-05	3.54038e-05	[4, 5, 6]	Group22	4.0201	8	[KAT5, KDM1A, PAXIP1, PML, PPP1R10, PSMD10, RPS6KA6, TP53BP1]
GO:0072331	signal transduction by p53 class mediator	GO_BiologicalProcess-EBI-UniProt-GOA-ACAP-ARAP_25.05.2022_00h00	1.5635e-05	3.53844e-05	1.27454e-05	3.54038e-05	[4, 5, 6]	Group22	5.2356	10	[BAG6, ELL3, KAT5, KDM1A, MYC, PAXIP1, PML, PSMD10, RPS6KA6, TAF9]
GO:2001021	negative regulation of response to DNA damage stimulus	GO_BiologicalProcess-EBI-UniProt-GOA-ACAP-ARAP_25.05.2022_00h00	0.000239124	0.000456993	1.27454e-05	3.54038e-05	[3, 4, 5, 6, 7]	Group22	6.59341	6	[ELL3, KDM1A, PPP1R10, PSMD10, TAF9, TP53BP1]
GO:0030330	DNA damage response, signal transduction by p53 class mediator	GO_BiologicalProcess-EBI-UniProt-GOA-ACAP-ARAP_25.05.2022_00h00	0.0001442	0.000295267	1.27454e-05	3.54038e-05	[5, 6, 7]	Group22	7.22892	6	[KAT5, KDM1A, PAXIP1, PML, PSMD10, RPS6KA6]
GO:0072332	intrinsic apoptotic signaling pathway by p53 class mediator	GO_BiologicalProcess-EBI-UniProt-GOA-ACAP-ARAP_25.05.2022_00h00	0.000199054	0.00038906	1.27454e-05	3.54038e-05	[5, 6, 7]	Group22	6.81818	6	[BAG6, ELL3, KDM1A, MYC, PML, TAF9]
GO:1901796	regulation of signal transduction by p53 class mediator	GO_BiologicalProcess-EBI-UniProt-GOA-ACAP-ARAP_25.05.2022_00h00	0.00104377	0.00154766	1.27454e-05	3.54038e-05	[5, 6, 7]	Group22	5	6	[ELL3, KDM1A, MYC, PML, PSMD10, TAF9]
GO:1901797	negative regulation of signal transduction by p53 class mediator	GO_BiologicalProcess-EBI-UniProt-GOA-ACAP-ARAP_25.05.2022_00h00	0.000564947	0.000952656	1.27454e-05	3.54038e-05	[5, 6, 7, 8]	Group22	10	4	[ELL3, KDM1A, PSMD10, TAF9]
GO:2001243	negative regulation of intrinsic apoptotic signaling pathway	GO_BiologicalProcess-EBI-UniProt-GOA-ACAP-ARAP_25.05.2022_00h00	0.000798734	0.00122663	1.27454e-05	3.54038e-05	[5, 6, 7, 8, 9]	Group22	5.26316	6	[ELL3, HIF1A, HSPA1A, KDM1A, MED12, TAF9]
GO:1901985	positive regulation of protein acetylation	GO_BiologicalProcess-EBI-UniProt-GOA-ACAP-ARAP_25.05.2022_00h00	0.00215273	0.00289274	1.27454e-05	3.54038e-05	[6, 7, 8, 9]	Group22	7.01754	4	[KAT2A, KAT5, PAXIP1, PML]
GO:1902253	regulation of intrinsic apoptotic signaling pathway by p53 class mediator	GO_BiologicalProcess-EBI-UniProt-GOA-ACAP-ARAP_25.05.2022_00h00	0.000512245	0.000899043	1.27454e-05	3.54038e-05	[6, 7, 8, 9]	Group22	10.2564	4	[ELL3, KDM1A, MYC, TAF9]
GO:2000059	negative regulation of ubiquitin-dependent protein catabolic process	GO_BiologicalProcess-EBI-UniProt-GOA-ACAP-ARAP_25.05.2022_00h00	0.0149355	0.0156641	1.27454e-05	3.54038e-05	[5, 6, 7, 8, 9, 10]	Group22	5.55556	3	[BAG6, PML, TAF9]
GO:0045648	positive regulation of erythrocyte differentiation	GO_BiologicalProcess-EBI-UniProt-GOA-ACAP-ARAP_25.05.2022_00h00	0.00449703	0.00568742	1.27454e-05	3.54038e-05	[5, 6, 7, 8, 9, 10, 11]	Group22	8.57143	3	[GATA1, HIF1A, HSPA1A]
GO:1902166	negative regulation of intrinsic apoptotic signaling pathway in response to DNA damage by p53 class mediator	GO_BiologicalProcess-EBI-UniProt-GOA-ACAP-ARAP_25.05.2022_00h00	0.00100792	0.00152072	1.27454e-05	3.54038e-05	[5, 6, 7, 8, 9, 10, 11]	Group22	14.2857	3	[ELL3, KDM1A, TAF9]
GO:0051123	RNA polymerase II preinitiation complex assembly	GO_BiologicalProcess-EBI-UniProt-GOA-ACAP-ARAP_25.05.2022_00h00	0	0	1.86771e-36	2.33463e-35	[8, 9, 10, 11, 12]	Group23	53.8462	35	[ESR1, MED10, MED11, MED15, MED16, MED18, MED19, MED20, MED21, MED22, MED23, MED24, MED25, MED27, MED28, MED29, MED30, MED31, MED4, MED6, MED7, MED8, TAF10, TAF11, TAF13, TAF2, TAF3, TAF4, TAF5, TAF6, TAF6L, TAF7, TAF8, TAF9, TBP]
GO:0032968	positive regulation of transcription elongation from RNA polymerase II promoter	GO_BiologicalProcess-EBI-UniProt-GOA-ACAP-ARAP_25.05.2022_00h00	4.46902e-40	6.40559e-39	1.86771e-36	2.33463e-35	[8, 9, 10, 11, 12, 13]	Group23	52	26	[CCNT1, CDK9, ELL, ELL2, ELL3, MED10, MED11, MED15, MED16, MED18, MED19, MED20, MED21, MED22, MED23, MED24, MED25, MED27, MED28, MED29, MED30, MED31, MED4, MED6, MED7, MED8]
GO:0060261	positive regulation of transcription initiation from RNA polymerase II promoter	GO_BiologicalProcess-EBI-UniProt-GOA-ACAP-ARAP_25.05.2022_00h00	0	0	1.86771e-36	2.33463e-35	[8, 9, 10, 11, 12, 13]	Group23	62.2951	38	[ESR1, MED10, MED11, MED12, MED13, MED15, MED16, MED18, MED19, MED20, MED21, MED22, MED23, MED24, MED25, MED27, MED28, MED29, MED30, MED31, MED4, MED6, MED7, MED8, PAXIP1, TAF10, TAF11, TAF13, TAF2, TAF3, TAF4, TAF4B, TAF5, TAF6, TAF7, TAF8, TAF9, TBP]
GO:0010557	positive regulation of macromolecule biosynthetic process	GO_BiologicalProcess-EBI-UniProt-GOA-ACAP-ARAP_25.05.2022_00h00	1.23868e-34	8.8772e-34	1.86771e-36	2.33463e-35	[4, 5, 6]	Group23	4.12574	84	[CCNC, CCNT1, CCNT2, CDK7, CDK9, CREBBP, DYRK1B, EAF1, EAF2, ELL, ELL2, ELL3, ENY2, EP400, EPC1, EPC2, ESR1, ESR2, GATA1, HIF1A, HMBOX1, ICE1, ICE2, KAT2A, KAT2B, KAT5, KDM1A, LMO2, MECOM, MED10, MED11, MED12, MED12L, MED13, MED15, MED16, MED18, MED19, MED20, MED21, MED22, MED23, MED24, MED25, MED27, MED28, MED29, MED30, MED31, MED4, MED6, MED7, MED8, MYC, NCOA2, PAXIP1, PHB1, PML, POLR2G, PPP1R1…
GO:0045935	positive regulation of nucleobase-containing compound metabolic process	GO_BiologicalProcess-EBI-UniProt-GOA-ACAP-ARAP_25.05.2022_00h00	6.32502e-39	7.77073e-38	1.86771e-36	2.33463e-35	[4, 5, 6]	Group23	4.20518	91	[CCNC, CCNT1, CCNT2, CDK7, CDK9, CREBBP, DYRK1B, EAF1, EAF2, ELL, ELL2, ELL3, ENY2, EP400, EPC1, EPC2, ESR1, ESR2, EXOSC8, GATA1, HIF1A, HMBOX1, HSPA1A, ICE1, ICE2, KAT2A, KAT2B, KAT5, KDM1A, LMO2, MECOM, MED10, MED11, MED12, MED12L, MED13, MED15, MED16, MED18, MED19, MED20, MED21, MED22, MED23, MED24, MED25, MED27, MED28, MED29, MED30, MED31, MED4, MED6, MED7, MED8, MYC, NCOA2, PAXIP1, PHB1, PML…
GO:0051254	positive regulation of RNA metabolic process	GO_BiologicalProcess-EBI-UniProt-GOA-ACAP-ARAP_25.05.2022_00h00	8.6086e-41	1.48068e-39	1.86771e-36	2.33463e-35	[4, 5, 6, 7, 8]	Group23	4.57348	89	[CCNC, CCNT1, CCNT2, CDK7, CDK9, CREBBP, DYRK1B, EAF1, EAF2, ELL, ELL2, ELL3, ENY2, EP400, EPC1, EPC2, ESR1, ESR2, EXOSC8, GATA1, HIF1A, HMBOX1, HSPA1A, ICE1, ICE2, KAT2A, KAT2B, KAT5, KDM1A, LMO2, MECOM, MED10, MED11, MED12, MED12L, MED13, MED15, MED16, MED18, MED19, MED20, MED21, MED22, MED23, MED24, MED25, MED27, MED28, MED29, MED30, MED31, MED4, MED6, MED7, MED8, MYC, NCOA2, PAXIP1, PHB1, PML…
GO:0006354	DNA-templated transcription, elongation	GO_BiologicalProcess-EBI-UniProt-GOA-ACAP-ARAP_25.05.2022_00h00	7.12755e-36	6.1297e-35	1.86771e-36	2.33463e-35	[6, 7, 8, 9, 10]	Group23	23.5294	32	[CCNT1, CCNT2, CDK9, EAF1, EAF2, ELL, ELL2, ELL3, ENY2, MED10, MED11, MED15, MED16, MED18, MED19, MED20, MED21, MED22, MED23, MED24, MED25, MED27, MED28, MED29, MED30, MED31, MED4, MED6, MED7, MED8, SUPT5H, TCEA1]
GO:0032784	regulation of DNA-templated transcription, elongation	GO_BiologicalProcess-EBI-UniProt-GOA-ACAP-ARAP_25.05.2022_00h00	4.52502e-36	4.32391e-35	1.86771e-36	2.33463e-35	[6, 7, 8, 9, 10, 11]	Group23	27.7778	30	[CCNT1, CCNT2, CDK9, EAF1, EAF2, ELL, ELL2, ELL3, MED10, MED11, MED15, MED16, MED18, MED19, MED20, MED21, MED22, MED23, MED24, MED25, MED27, MED28, MED29, MED30, MED31, MED4, MED6, MED7, MED8, SUPT5H]
GO:0045893	positive regulation of transcription, DNA-templated	GO_BiologicalProcess-EBI-UniProt-GOA-ACAP-ARAP_25.05.2022_00h00	9.39371e-37	1.00982e-35	1.86771e-36	2.33463e-35	[6, 7, 8, 9, 10, 11]	Group23	4.5505	82	[CCNC, CCNT1, CCNT2, CDK7, CDK9, CREBBP, DYRK1B, EAF1, EAF2, ELL, ELL2, ELL3, ENY2, EP400, EPC1, EPC2, ESR1, ESR2, GATA1, HIF1A, HMBOX1, ICE1, ICE2, KAT2A, KAT2B, KAT5, KDM1A, LMO2, MECOM, MED10, MED11, MED12, MED12L, MED13, MED15, MED16, MED18, MED19, MED20, MED21, MED22, MED23, MED24, MED25, MED27, MED28, MED29, MED30, MED31, MED4, MED6, MED7, MED8, MYC, NCOA2, PAXIP1, PHB1, PML, PPP1R12A, RAF1…
GO:0006367	transcription initiation from RNA polymerase II promoter	GO_BiologicalProcess-EBI-UniProt-GOA-ACAP-ARAP_25.05.2022_00h00	0	0	1.86771e-36	2.33463e-35	[7, 8, 9, 10, 11]	Group23	40.9524	43	[CCNH, CDK7, CDK9, ESR1, MED10, MED11, MED12, MED13, MED15, MED16, MED18, MED19, MED20, MED21, MED22, MED23, MED24, MED25, MED27, MED28, MED29, MED30, MED31, MED4, MED6, MED7, MED8, PAXIP1, POLR2G, TAF10, TAF11, TAF13, TAF2, TAF3, TAF4, TAF4B, TAF5, TAF6, TAF6L, TAF7, TAF8, TAF9, TBP]
GO:0016251	RNA polymerase II general transcription initiation factor activity	GO_BiologicalProcess-EBI-UniProt-GOA-ACAP-ARAP_25.05.2022_00h00	9.06294e-21	4.87133e-20	1.86771e-36	2.33463e-35	[8, 9, 10, 11]	Group23	37.5	15	[CCNH, TAF10, TAF11, TAF13, TAF2, TAF3, TAF4, TAF4B, TAF5, TAF6, TAF6L, TAF7, TAF8, TAF9, TBP]
GO:0032786	positive regulation of DNA-templated transcription, elongation	GO_BiologicalProcess-EBI-UniProt-GOA-ACAP-ARAP_25.05.2022_00h00	4.33394e-41	9.31793e-40	1.86771e-36	2.33463e-35	[7, 8, 9, 10, 11, 12]	Group23	45.9016	28	[CCNT1, CCNT2, CDK9, ELL, ELL2, ELL3, MED10, MED11, MED15, MED16, MED18, MED19, MED20, MED21, MED22, MED23, MED24, MED25, MED27, MED28, MED29, MED30, MED31, MED4, MED6, MED7, MED8, SUPT5H]
GO:0034243	regulation of transcription elongation from RNA polymerase II promoter	GO_BiologicalProcess-EBI-UniProt-GOA-ACAP-ARAP_25.05.2022_00h00	1.93824e-35	1.51535e-34	1.86771e-36	2.33463e-35	[7, 8, 9, 10, 11, 12]	Group23	31.4607	28	[CCNT1, CDK9, EAF1, EAF2, ELL, ELL2, ELL3, MED10, MED11, MED15, MED16, MED18, MED19, MED20, MED21, MED22, MED23, MED24, MED25, MED27, MED28, MED29, MED30, MED31, MED4, MED6, MED7, MED8]
GO:0042789	mRNA transcription by RNA polymerase II	GO_BiologicalProcess-EBI-UniProt-GOA-ACAP-ARAP_25.05.2022_00h00	8.18673e-18	4.14152e-17	1.86771e-36	2.33463e-35	[8, 9, 10, 11]	Group23	29.7872	14	[NCOA2, TAF10, TAF11, TAF13, TAF2, TAF3, TAF4, TAF4B, TAF5, TAF6, TAF7, TAF8, TAF9, TBP]
GO:0045944	positive regulation of transcription by RNA polymerase II	GO_BiologicalProcess-EBI-UniProt-GOA-ACAP-ARAP_25.05.2022_00h00	5.81058e-31	3.84392e-30	1.86771e-36	2.33463e-35	[7, 8, 9, 10, 11, 12]	Group23	4.99621	66	[CCNC, CCNT1, CCNT2, CDK7, CDK9, CREBBP, EAF2, ELL, ELL2, ELL3, EPC1, ESR1, GATA1, HIF1A, KAT2A, KAT2B, KAT5, KDM1A, LMO2, MECOM, MED10, MED11, MED12, MED12L, MED13, MED15, MED16, MED18, MED19, MED20, MED21, MED22, MED23, MED24, MED25, MED27, MED28, MED29, MED30, MED31, MED4, MED6, MED7, MED8, MYC, NCOA2, PAXIP1, PPP1R12A, RAF1, RBM15, SUPT5H, TAF10, TAF11, TAF13, TAF2, TAF3, TAF4, TAF4B, TAF5, T…
GO:0042770	signal transduction in response to DNA damage	GO_BiologicalProcess-EBI-UniProt-GOA-ACAP-ARAP_25.05.2022_00h00	0.000671264	0.00106905	1.83162e-18	1.14476e-17	[4, 5, 6]	Group24	4.0201	8	[KAT5, KDM1A, PAXIP1, PML, PPP1R10, PSMD10, RPS6KA6, TP53BP1]
GO:2001020	regulation of response to DNA damage stimulus	GO_BiologicalProcess-EBI-UniProt-GOA-ACAP-ARAP_25.05.2022_00h00	1.37513e-15	6.22428e-15	1.83162e-18	1.14476e-17	[4, 5, 6]	Group24	7.50751	25	[CDK9, ELL3, ENY2, EP400, EPC1, EPC2, KAT2A, KAT2B, KAT5, KDM1A, MYC, PAXIP1, PML, PPP1R10, PSMD10, TAF10, TAF2, TAF4, TAF5, TAF6, TAF6L, TAF7, TAF9, TP53BP1, YEATS4]
GO:0016570	histone modification	GO_BiologicalProcess-EBI-UniProt-GOA-ACAP-ARAP_25.05.2022_00h00	1.48026e-12	5.78645e-12	1.83162e-18	1.14476e-17	[5, 6]	Group24	5.03731	27	[CDK9, CREBBP, ENY2, EP400, EPC1, EPC2, KAT2A, KAT2B, KAT5, KDM1A, MECOM, MED22, MED24, PAXIP1, PHB1, RCOR1, RING1, RNF20, TAF10, TAF2, TAF4, TAF5, TAF6, TAF6L, TAF7, TAF9, YEATS4]
GO:0051052	regulation of DNA metabolic process	GO_BiologicalProcess-EBI-UniProt-GOA-ACAP-ARAP_25.05.2022_00h00	3.38316e-11	1.2123e-10	1.83162e-18	1.14476e-17	[4, 5, 6, 7]	Group24	4.57746	26	[CDK9, ENY2, EP400, EPC1, EPC2, HMBOX1, KAT2A, KAT2B, KAT5, KDM1A, MYC, PAXIP1, PML, PPP1R10, RAD50, TAF10, TAF2, TAF4, TAF5, TAF6, TAF6L, TAF7, TAF9, TENT4B, TP53BP1, YEATS4]
GO:0000018	regulation of DNA recombination	GO_BiologicalProcess-EBI-UniProt-GOA-ACAP-ARAP_25.05.2022_00h00	8.64391e-06	2.12393e-05	1.83162e-18	1.14476e-17	[5, 6, 7, 8]	Group24	6.38298	9	[EP400, EPC1, EPC2, KAT5, KDM1A, PAXIP1, RAD50, TP53BP1, YEATS4]
GO:0006282	regulation of DNA repair	GO_BiologicalProcess-EBI-UniProt-GOA-ACAP-ARAP_25.05.2022_00h00	4.38989e-14	1.88765e-13	1.83162e-18	1.14476e-17	[5, 6, 7, 8]	Group24	8.92857	20	[CDK9, ENY2, EP400, EPC1, EPC2, KAT2A, KAT2B, KAT5, KDM1A, PML, TAF10, TAF2, TAF4, TAF5, TAF6, TAF6L, TAF7, TAF9, TP53BP1, YEATS4]
GO:0006473	protein acetylation	GO_BiologicalProcess-EBI-UniProt-GOA-ACAP-ARAP_25.05.2022_00h00	2.07404e-16	9.90932e-16	1.83162e-18	1.14476e-17	[6, 7]	Group24	9.27419	23	[BAG6, CREBBP, ENY2, EP400, EPC1, EPC2, GSK3B, KAT2A, KAT2B, KAT5, MED22, MED24, PAXIP1, PML, TAF10, TAF2, TAF4, TAF5, TAF6, TAF6L, TAF7, TAF9, YEATS4]
GO:0018205	peptidyl-lysine modification	GO_BiologicalProcess-EBI-UniProt-GOA-ACAP-ARAP_25.05.2022_00h00	4.89859e-11	1.68511e-10	1.83162e-18	1.14476e-17	[6, 7]	Group24	5.15695	23	[BAG6, CREBBP, ENY2, EP400, EPC1, EPC2, KAT2A, KAT2B, KAT5, KDM1A, MED22, MED24, PAXIP1, PML, TAF10, TAF2, TAF4, TAF5, TAF6, TAF6L, TAF7, TAF9, YEATS4]
GO:0016579	protein deubiquitination	GO_BiologicalProcess-EBI-UniProt-GOA-ACAP-ARAP_25.05.2022_00h00	6.20153e-07	1.66666e-06	1.83162e-18	1.14476e-17	[6, 7, 8]	Group24	6.58683	11	[ENY2, KAT2A, TAF10, TAF2, TAF4, TAF5, TAF6, TAF6L, TAF7, TAF9, VCPIP1]
GO:0043484	regulation of RNA splicing	GO_BiologicalProcess-EBI-UniProt-GOA-ACAP-ARAP_25.05.2022_00h00	4.67756e-08	1.3409e-07	1.83162e-18	1.14476e-17	[5, 6, 7, 8, 9]	Group24	6.70103	13	[ENY2, HSPA1A, KAT2A, KAT2B, POLR2A, RAVER1, RBFOX2, RBM15, SRRM1, TAF10, TAF6L, TAF9, TRA2B]
GO:0045911	positive regulation of DNA recombination	GO_BiologicalProcess-EBI-UniProt-GOA-ACAP-ARAP_25.05.2022_00h00	8.88708e-06	2.12303e-05	1.83162e-18	1.14476e-17	[5, 6, 7, 8, 9]	Group24	9.09091	7	[EP400, EPC1, EPC2, KAT5, PAXIP1, TP53BP1, YEATS4]
GO:1901983	regulation of protein acetylation	GO_BiologicalProcess-EBI-UniProt-GOA-ACAP-ARAP_25.05.2022_00h00	0.000285287	0.000522014	1.83162e-18	1.14476e-17	[6, 7, 8]	Group24	6.38298	6	[GSK3B, KAT2A, KAT5, PAXIP1, PML, TAF7]
GO:2000779	regulation of double-strand break repair	GO_BiologicalProcess-EBI-UniProt-GOA-ACAP-ARAP_25.05.2022_00h00	7.80761e-05	0.000163769	1.83162e-18	1.14476e-17	[6, 7, 8, 9]	Group24	5.51724	8	[EP400, EPC1, EPC2, KAT5, KDM1A, PML, TP53BP1, YEATS4]
GO:1905168	positive regulation of double-strand break repair via homologous recombination	GO_BiologicalProcess-EBI-UniProt-GOA-ACAP-ARAP_25.05.2022_00h00	4.28663e-05	9.45256e-05	1.83162e-18	1.14476e-17	[6, 7, 8, 9, 10, 11]	Group24	12.1951	5	[EP400, EPC1, EPC2, KAT5, YEATS4]
GO:0004402	histone acetyltransferase activity	GO_BiologicalProcess-EBI-UniProt-GOA-ACAP-ARAP_25.05.2022_00h00	2.84852e-09	9.07305e-09	1.83162e-18	1.14476e-17	[7, 8, 10, 11]	Group24	20.5128	8	[CREBBP, KAT2A, KAT2B, KAT5, MED22, MED24, TAF10, TAF9]
GO:0043966	histone H3 acetylation	GO_BiologicalProcess-EBI-UniProt-GOA-ACAP-ARAP_25.05.2022_00h00	3.9667e-10	1.31206e-09	1.83162e-18	1.14476e-17	[7, 8, 10, 11]	Group24	13.253	11	[ENY2, KAT2A, KAT2B, TAF10, TAF2, TAF4, TAF5, TAF6, TAF6L, TAF7, TAF9]
GO:0043967	histone H4 acetylation	GO_BiologicalProcess-EBI-UniProt-GOA-ACAP-ARAP_25.05.2022_00h00	1.14607e-05	2.66384e-05	1.83162e-18	1.14476e-17	[7, 8, 10, 11]	Group24	8.75	7	[EP400, EPC1, EPC2, KAT2A, KAT5, TAF7, YEATS4]
GO:0043968	histone H2A acetylation	GO_BiologicalProcess-EBI-UniProt-GOA-ACAP-ARAP_25.05.2022_00h00	2.77296e-06	7.22649e-06	1.83162e-18	1.14476e-17	[7, 8, 10, 11]	Group24	20.8333	5	[EP400, EPC1, EPC2, KAT5, YEATS4]
GO:0016251	RNA polymerase II general transcription initiation factor activity	GO_BiologicalProcess-EBI-UniProt-GOA-ACAP-ARAP_25.05.2022_00h00	9.06294e-21	4.87133e-20	1.83162e-18	1.14476e-17	[8, 9, 10, 11]	Group24	37.5	15	[CCNH, TAF10, TAF11, TAF13, TAF2, TAF3, TAF4, TAF4B, TAF5, TAF6, TAF6L, TAF7, TAF8, TAF9, TBP]
GO:0035522	monoubiquitinated histone H2A deubiquitination	GO_BiologicalProcess-EBI-UniProt-GOA-ACAP-ARAP_25.05.2022_00h00	3.77991e-13	1.54796e-12	1.83162e-18	1.14476e-17	[8, 9, 10, 11]	Group24	30.303	10	[ENY2, KAT2A, TAF10, TAF2, TAF4, TAF5, TAF6, TAF6L, TAF7, TAF9]
GO:0042789	mRNA transcription by RNA polymerase II	GO_BiologicalProcess-EBI-UniProt-GOA-ACAP-ARAP_25.05.2022_00h00	8.18673e-18	4.14152e-17	1.83162e-18	1.14476e-17	[8, 9, 10, 11]	Group24	29.7872	14	[NCOA2, TAF10, TAF11, TAF13, TAF2, TAF3, TAF4, TAF4B, TAF5, TAF6, TAF7, TAF8, TAF9, TBP]

## Sheet: Cluster3_functional groups
Additional file 4: Functional groups in which enrichmed GO terms for the “biological process” vocabulary were grouped by ClueGO software for cluster 3 of mEV miRNA targets
Function	Group PValue Corrected with Benjamini-Hochberg	Groups	Group Genes
histone H3-K27 methylation	2.46e-06	Group3	BAZ2A|CREBZF|DEK|DNMT1|ECE2|EED|EHMT2|EZH1|EZH2|GSK3A|MTF2|PHF1|PHF19|SMYD3
positive regulation of amyloid precursor protein catabolic process	0.00035198	Group1	ABCA2|CLU|CNTNAP1|GSK3A|RANBP9
low-density lipoprotein particle receptor activity	0.00081127	Group0	ABCA2|LRP1B|LRP4
positive regulation of establishment of protein localization to telomere	0.00094366	Group2	CCT2|CCT4|CCT5|CCT6A|DNMT1|EZH2|RFC1

## Sheet: Cluster3_MLR2
Additional file 4: Complete list of GO enrichment terms for the “biological process” vocabulary for cluster 3 of mEV miRNA targets
ID	Term	Ontology Source	Term PValue	Term PValue Corrected with Benjamini-Hochberg	Group PValue	Group PValue Corrected with Benjamini-Hochberg	GOLevels	GOGroups	% Associated Genes	Nr. Genes	Associated Genes Found
GO:0005041	low-density lipoprotein particle receptor activity	GO_BiologicalProcess-EBI-UniProt-GOA-ACAP-ARAP_25.05.2022_00h00	0.000811272	0.000946484	0.000811272	0.000811272	[8]	Group0	10.3448	3	[ABCA2, LRP1B, LRP4]
GO:0042987	amyloid precursor protein catabolic process	GO_BiologicalProcess-EBI-UniProt-GOA-ACAP-ARAP_25.05.2022_00h00	0.000612358	0.00080372	0.00017599	0.00035198	[5, 6]	Group1	6.55738	4	[ABCA2, CLU, GSK3A, RANBP9]
GO:1902993	positive regulation of amyloid precursor protein catabolic process	GO_BiologicalProcess-EBI-UniProt-GOA-ACAP-ARAP_25.05.2022_00h00	2.43196e-05	6.38389e-05	0.00017599	0.00035198	[5, 6, 7, 8]	Group1	14.8148	4	[ABCA2, CLU, GSK3A, RANBP9]
GO:0022010	central nervous system myelination	GO_BiologicalProcess-EBI-UniProt-GOA-ACAP-ARAP_25.05.2022_00h00	0.000459892	0.000643849	0.00017599	0.00035198	[5, 6, 7, 8, 9, 10, 11]	Group1	12.5	3	[ABCA2, CLU, CNTNAP1]
GO:1904874	positive regulation of telomerase RNA localization to Cajal body	GO_BiologicalProcess-EBI-UniProt-GOA-ACAP-ARAP_25.05.2022_00h00	2.66198e-06	9.31694e-06	0.000707743	0.000943657	[2, 3, 4, 5, 6, 7, 8]	Group2	25	4	[CCT2, CCT4, CCT5, CCT6A]
GO:0034502	protein localization to chromosome	GO_BiologicalProcess-EBI-UniProt-GOA-ACAP-ARAP_25.05.2022_00h00	0.00121854	0.00127946	0.000707743	0.000943657	[6]	Group2	4	5	[CCT2, CCT4, CCT5, CCT6A, EZH2]
GO:2001252	positive regulation of chromosome organization	GO_BiologicalProcess-EBI-UniProt-GOA-ACAP-ARAP_25.05.2022_00h00	0.000744019	0.000919083	0.000707743	0.000943657	[5, 6, 7]	Group2	4.46429	5	[CCT2, CCT4, CCT5, CCT6A, DNMT1]
GO:0070200	establishment of protein localization to telomere	GO_BiologicalProcess-EBI-UniProt-GOA-ACAP-ARAP_25.05.2022_00h00	3.46399e-06	1.0392e-05	0.000707743	0.000943657	[6, 8]	Group2	23.5294	4	[CCT2, CCT4, CCT5, CCT6A]
GO:1904851	positive regulation of establishment of protein localization to telomere	GO_BiologicalProcess-EBI-UniProt-GOA-ACAP-ARAP_25.05.2022_00h00	3.16348e-07	3.32165e-06	0.000707743	0.000943657	[5, 6, 7, 8, 9, 10]	Group2	40	4	[CCT2, CCT4, CCT5, CCT6A]
GO:0007004	telomere maintenance via telomerase	GO_BiologicalProcess-EBI-UniProt-GOA-ACAP-ARAP_25.05.2022_00h00	0.000138941	0.000243146	0.000707743	0.000943657	[7, 8, 9]	Group2	6.41026	5	[CCT2, CCT4, CCT5, CCT6A, RFC1]
GO:1904871	positive regulation of protein localization to Cajal body	GO_BiologicalProcess-EBI-UniProt-GOA-ACAP-ARAP_25.05.2022_00h00	4.94679e-07	3.46275e-06	0.000707743	0.000943657	[5, 6, 7, 8, 9, 10, 11]	Group2	36.3636	4	[CCT2, CCT4, CCT5, CCT6A]
GO:0032212	positive regulation of telomere maintenance via telomerase	GO_BiologicalProcess-EBI-UniProt-GOA-ACAP-ARAP_25.05.2022_00h00	9.69195e-05	0.000185028	0.000707743	0.000943657	[6, 7, 8, 9, 10, 11]	Group2	10.5263	4	[CCT2, CCT4, CCT5, CCT6A]
GO:1904867	protein localization to Cajal body	GO_BiologicalProcess-EBI-UniProt-GOA-ACAP-ARAP_25.05.2022_00h00	7.38378e-07	3.87648e-06	0.000707743	0.000943657	[9]	Group2	33.3333	4	[CCT2, CCT4, CCT5, CCT6A]
GO:0006479	protein methylation	GO_BiologicalProcess-EBI-UniProt-GOA-ACAP-ARAP_25.05.2022_00h00	1.47601e-06	6.19926e-06	6.14912e-07	2.45965e-06	[4, 5, 6, 7]	Group3	4.52489	10	[DNMT1, ECE2, EED, EHMT2, EZH1, EZH2, MTF2, PHF1, PHF19, SMYD3]
GO:0040029	regulation of gene expression, epigenetic	GO_BiologicalProcess-EBI-UniProt-GOA-ACAP-ARAP_25.05.2022_00h00	9.58349e-05	0.000201253	6.14912e-07	2.45965e-06	[5, 6, 7]	Group3	4.19162	7	[BAZ2A, CREBZF, DNMT1, EZH1, EZH2, GSK3A, PHF1]
GO:0006306	DNA methylation	GO_BiologicalProcess-EBI-UniProt-GOA-ACAP-ARAP_25.05.2022_00h00	0.000156629	0.000253016	6.14912e-07	2.45965e-06	[4, 5, 6, 7, 8, 9]	Group3	6.25	5	[BAZ2A, DNMT1, EHMT2, EZH2, GSK3A]
GO:0008276	protein methyltransferase activity	GO_BiologicalProcess-EBI-UniProt-GOA-ACAP-ARAP_25.05.2022_00h00	3.37464e-05	7.87415e-05	6.14912e-07	2.45965e-06	[5, 6, 7, 8]	Group3	6.25	6	[ECE2, EED, EHMT2, EZH1, EZH2, SMYD3]
GO:0031060	regulation of histone methylation	GO_BiologicalProcess-EBI-UniProt-GOA-ACAP-ARAP_25.05.2022_00h00	0.000245156	0.000367733	6.14912e-07	2.45965e-06	[4, 5, 6, 7, 8, 9]	Group3	5.68182	5	[DNMT1, EHMT2, MTF2, PHF1, PHF19]
GO:0031058	positive regulation of histone modification	GO_BiologicalProcess-EBI-UniProt-GOA-ACAP-ARAP_25.05.2022_00h00	0.000906188	0.00100158	6.14912e-07	2.45965e-06	[6, 7, 8]	Group3	4.2735	5	[DEK, DNMT1, MTF2, PHF1, PHF19]
GO:0031061	negative regulation of histone methylation	GO_BiologicalProcess-EBI-UniProt-GOA-ACAP-ARAP_25.05.2022_00h00	0.000459892	0.000643849	6.14912e-07	2.45965e-06	[4, 5, 6, 7, 8, 9, 10]	Group3	12.5	3	[DNMT1, MTF2, PHF1]
GO:0070734	histone H3-K27 methylation	GO_BiologicalProcess-EBI-UniProt-GOA-ACAP-ARAP_25.05.2022_00h00	2.90963e-09	6.11022e-08	6.14912e-07	2.45965e-06	[7, 8, 9, 10]	Group3	28.5714	6	[EHMT2, EZH1, EZH2, MTF2, PHF1, PHF19]
GO:0140718	facultative heterochromatin assembly	GO_BiologicalProcess-EBI-UniProt-GOA-ACAP-ARAP_25.05.2022_00h00	0.0015348	0.0015348	6.14912e-07	2.45965e-06	[7, 8, 9, 10]	Group3	8.33333	3	[BAZ2A, DNMT1, PHF1]

## Sheet: Cluster4_functional groups
Additional file 4: Functional groups in which enrichmed GO terms for the “biological process” vocabulary were grouped by ClueGO software for cluster 4 of mEV miRNA targets
Function	Group PValue Corrected with Benjamini-Hochberg	Groups	Group Genes
mRNA metabolic process	3.67558e-26	Group10	ADAR|AGO1|AGO2|AGO3|ATXN2|CAPRIN1|CASC3|DDX1|DDX17|DDX20|DHX15|DHX9|EIF4G1|FMR1|FXR1|FXR2|GEMIN4|GIGYF2|HNRNPA2B1|HNRNPC|HNRNPD|HNRNPM|HNRNPR|HNRNPU|HSPA8|IGF2BP2|IGF2BP3|LARP7|NUP98|PABPC1|PRNP|PUM1|PUM2|RBM14|RBM3|RPL15|RPS3|RPS4X|TCF7L2|UPF1|USP49|YTHDF2|YTHDF3
regulation of mRNA metabolic process	2.31675e-25	Group08	ADAR|AGO1|AGO2|AGO3|CASC3|DDX1|DDX17|DDX20|DHX15|DHX9|EIF4G1|FMR1|FXR1|FXR2|GEMIN4|GIGYF2|HNRNPA2B1|HNRNPC|HNRNPD|HNRNPM|HNRNPR|HNRNPU|HSPA8|IGF2BP2|IGF2BP3|LARP7|NUP98|PABPC1|PUM1|PUM2|RBM14|RBM3|RPS4X|UPF1|USP49|YTHDF2|YTHDF3
regulation of cellular macromolecule biosynthetic process	5.24272e-23	Group07	AGO1|AGO2|AGO3|ATXN2|CAPRIN1|CASC3|DDX1|DDX17|DHX9|EIF4G1|FMR1|FXR1|FXR2|GIGYF2|HNRNPD|HNRNPM|HNRNPU|IGF2BP2|IGF2BP3|PABPC1|PRNP|PUM1|PUM2|RBM3|RPL15|RPS3|RPS4X|TCF7L2|UPF1|YTHDF2|YTHDF3
gene silencing by RNA	8.07925e-21	Group09	ADAR|AGO1|AGO2|AGO3|DDX1|DDX17|DDX20|DHX30|DHX58|DHX9|EIF4G1|FMR1|FXR1|FXR2|GEMIN4|GIGYF2|HNRNPA2B1|HNRNPC|IGF2BP2|IGF2BP3|PABPC1|PUM1|PUM2|RPL15|RPS3|RPS3A|YTHDF2|YTHDF3
negative regulation of cellular amide metabolic process	8.01823e-20	Group04	AGO1|AGO2|AGO3|CAPRIN1|DHX9|EIF4G1|FMR1|FXR1|FXR2|GIGYF2|HNRNPD|HNRNPU|IGF2BP2|IGF2BP3|PABPC1|PRNP|PUM1|RPL15|RPS3|UPF1|YTHDF2|YTHDF3
RNA transport	5.88702e-12	Group06	ATXN2|CASC3|DHX9|FMR1|HNRNPA2B1|HSPA9|IGF2BP2|IGF2BP3|NUP153|NUP214|NUP98|PABPC1|TCF7L2|UPF1|XPO1
translational initiation	1.15807e-08	Group03	AGO2|AGO3|DDX1|EIF4G1|FMR1|RPS3|RPS3A|YTHDF2|YTHDF3
nuclear-transcribed mRNA catabolic process	2.04182e-08	Group02	AGO1|AGO2|CASC3|DHX9|HNRNPA2B1|HNRNPD|HNRNPU|NUP214|PABPC1|UPF1
regulation of type I interferon-mediated signaling pathway	4.38678e-05	Group05	ADAR|DHX58|TRIM41|YTHDF2|YTHDF3|ZBP1
positive regulation of mRNA splicing, via spliceosome	0.000320306	Group00	HSPA8|NUP98|RBM3
spliceosomal snRNP assembly	0.000907182	Group01	DDX20|GEMIN4|HNRNPC

## Sheet: Cluster4_KIAA0928
Additional file 4: Complete list of GO enrichment terms for the “biological process” vocabulary for cluster 4 of mEV miRNA targets
ID	Term	Ontology Source	Term PValue	Term PValue Corrected with Benjamini-Hochberg	Group PValue	Group PValue Corrected with Benjamini-Hochberg	GOLevels	GOGroups	% Associated Genes	Nr. Genes	Associated Genes Found
GO:0048026	positive regulation of mRNA splicing, via spliceosome	GO_BiologicalProcess-EBI-UniProt-GOA-ACAP-ARAP_25.05.2022_00h00	0.000291188	0.000324277	0.000291188	0.000320306	[6, 7, 8, 9, 10, 11, 12, 13]	Group00	10.7143	3	[HSPA8, NUP98, RBM3]
GO:0000387	spliceosomal snRNP assembly	GO_BiologicalProcess-EBI-UniProt-GOA-ACAP-ARAP_25.05.2022_00h00	0.000907182	0.000945785	0.000907182	0.000907182	[6, 7, 8, 9, 10, 11, 12]	Group01	7.31707	3	[DDX20, GEMIN4, HNRNPC]
GO:0006406	mRNA export from nucleus	GO_BiologicalProcess-EBI-UniProt-GOA-ACAP-ARAP_25.05.2022_00h00	0.00029753	0.000323977	1.48496e-08	2.04182e-08	[5, 6, 7, 8, 9]	Group02	5.7971	4	[CASC3, HNRNPA2B1, NUP214, UPF1]
GO:0000956	nuclear-transcribed mRNA catabolic process	GO_BiologicalProcess-EBI-UniProt-GOA-ACAP-ARAP_25.05.2022_00h00	1.67905e-07	2.83701e-07	1.48496e-08	2.04182e-08	[6, 7, 8, 9]	Group02	6.10687	8	[AGO1, AGO2, CASC3, DHX9, HNRNPD, HNRNPU, PABPC1, UPF1]
GO:0000184	nuclear-transcribed mRNA catabolic process, nonsense-mediated decay	GO_BiologicalProcess-EBI-UniProt-GOA-ACAP-ARAP_25.05.2022_00h00	0.000907182	0.000945785	1.48496e-08	2.04182e-08	[7, 8, 9, 10]	Group02	7.31707	3	[CASC3, PABPC1, UPF1]
GO:0006413	translational initiation	GO_BiologicalProcess-EBI-UniProt-GOA-ACAP-ARAP_25.05.2022_00h00	7.36951e-09	1.50461e-08	7.36951e-09	1.15807e-08	[3, 5, 6, 7, 8]	Group03	7.08661	9	[AGO2, AGO3, DDX1, EIF4G1, FMR1, RPS3, RPS3A, YTHDF2, YTHDF3]
GO:0006446	regulation of translational initiation	GO_BiologicalProcess-EBI-UniProt-GOA-ACAP-ARAP_25.05.2022_00h00	2.73335e-06	3.82669e-06	7.36951e-09	1.15807e-08	[4, 6, 7, 8, 9]	Group03	7.05882	6	[AGO2, DDX1, EIF4G1, FMR1, YTHDF2, YTHDF3]
GO:0003743	translation initiation factor activity	GO_BiologicalProcess-EBI-UniProt-GOA-ACAP-ARAP_25.05.2022_00h00	0.00181293	0.0018507	7.36951e-09	1.15807e-08	[4, 6, 7, 8, 9, 10, 11, 12]	Group03	5.76923	3	[AGO2, AGO3, EIF4G1]
GO:0034249	negative regulation of cellular amide metabolic process	GO_BiologicalProcess-EBI-UniProt-GOA-ACAP-ARAP_25.05.2022_00h00	2.15589e-22	2.11278e-21	3.64465e-20	8.01823e-20	[4, 5, 6]	Group04	9.81308	21	[AGO1, AGO2, AGO3, CAPRIN1, DHX9, EIF4G1, FMR1, FXR1, FXR2, GIGYF2, HNRNPD, HNRNPU, IGF2BP2, IGF2BP3, PABPC1, PRNP, PUM1, RPS3, UPF1, YTHDF2, YTHDF3]
GO:0045182	translation regulator activity	GO_BiologicalProcess-EBI-UniProt-GOA-ACAP-ARAP_25.05.2022_00h00	2.25703e-09	5.52972e-09	3.64465e-20	8.01823e-20	[6, 7, 8, 9]	Group04	6.53595	10	[AGO2, AGO3, EIF4G1, FMR1, FXR1, FXR2, IGF2BP2, IGF2BP3, PABPC1, RPL15]
GO:0003743	translation initiation factor activity	GO_BiologicalProcess-EBI-UniProt-GOA-ACAP-ARAP_25.05.2022_00h00	0.00181293	0.0018507	3.64465e-20	8.01823e-20	[4, 6, 7, 8, 9, 10, 11, 12]	Group04	5.76923	3	[AGO2, AGO3, EIF4G1]
GO:0045824	negative regulation of innate immune response	GO_BiologicalProcess-EBI-UniProt-GOA-ACAP-ARAP_25.05.2022_00h00	0.000430806	0.000458903	3.58918e-05	4.38678e-05	[4, 5, 6, 7, 8]	Group05	5.26316	4	[ADAR, DHX58, YTHDF2, YTHDF3]
GO:0060337	type I interferon signaling pathway	GO_BiologicalProcess-EBI-UniProt-GOA-ACAP-ARAP_25.05.2022_00h00	2.73355e-05	3.3486e-05	3.58918e-05	4.38678e-05	[5, 6, 7, 8, 9]	Group05	6.57895	5	[ADAR, TRIM41, YTHDF2, YTHDF3, ZBP1]
GO:0060338	regulation of type I interferon-mediated signaling pathway	GO_BiologicalProcess-EBI-UniProt-GOA-ACAP-ARAP_25.05.2022_00h00	1.42429e-06	2.05265e-06	3.58918e-05	4.38678e-05	[5, 6, 7, 8, 9, 10]	Group05	11.9048	5	[ADAR, TRIM41, YTHDF2, YTHDF3, ZBP1]
GO:0050658	RNA transport	GO_BiologicalProcess-EBI-UniProt-GOA-ACAP-ARAP_25.05.2022_00h00	4.50909e-11	1.38091e-10	3.2111e-12	5.88702e-12	[4, 5, 7]	Group06	6.59341	12	[ATXN2, CASC3, DHX9, FMR1, HNRNPA2B1, IGF2BP2, IGF2BP3, NUP153, NUP214, NUP98, UPF1, XPO1]
GO:0006405	RNA export from nucleus	GO_BiologicalProcess-EBI-UniProt-GOA-ACAP-ARAP_25.05.2022_00h00	4.62508e-06	6.29524e-06	3.2111e-12	5.88702e-12	[5, 6, 7, 8]	Group06	6.45161	6	[CASC3, DHX9, HNRNPA2B1, NUP153, NUP214, UPF1]
GO:0006611	protein export from nucleus	GO_BiologicalProcess-EBI-UniProt-GOA-ACAP-ARAP_25.05.2022_00h00	0.000222559	0.000253614	3.2111e-12	5.88702e-12	[5, 6, 7, 8]	Group06	6.25	4	[HSPA9, NUP214, TCF7L2, XPO1]
GO:0051168	nuclear export	GO_BiologicalProcess-EBI-UniProt-GOA-ACAP-ARAP_25.05.2022_00h00	1.13832e-07	2.1453e-07	3.2111e-12	5.88702e-12	[6, 7]	Group06	5.17241	9	[CASC3, DHX9, HNRNPA2B1, HSPA9, NUP153, NUP214, TCF7L2, UPF1, XPO1]
GO:0006406	mRNA export from nucleus	GO_BiologicalProcess-EBI-UniProt-GOA-ACAP-ARAP_25.05.2022_00h00	0.00029753	0.000323977	3.2111e-12	5.88702e-12	[5, 6, 7, 8, 9]	Group06	5.7971	4	[CASC3, HNRNPA2B1, NUP214, UPF1]
GO:0000184	nuclear-transcribed mRNA catabolic process, nonsense-mediated decay	GO_BiologicalProcess-EBI-UniProt-GOA-ACAP-ARAP_25.05.2022_00h00	0.000907182	0.000945785	3.2111e-12	5.88702e-12	[7, 8, 9, 10]	Group06	7.31707	3	[CASC3, PABPC1, UPF1]
GO:0000380	alternative mRNA splicing, via spliceosome	GO_BiologicalProcess-EBI-UniProt-GOA-ACAP-ARAP_25.05.2022_00h00	1.4452e-07	2.5291e-07	1.42983e-23	5.24272e-23	[8, 9, 10, 11, 12]	Group07	8.13953	7	[DDX17, DHX9, FMR1, FXR1, FXR2, HNRNPM, HNRNPU]
GO:0034249	negative regulation of cellular amide metabolic process	GO_BiologicalProcess-EBI-UniProt-GOA-ACAP-ARAP_25.05.2022_00h00	2.15589e-22	2.11278e-21	1.42983e-23	5.24272e-23	[4, 5, 6]	Group07	9.81308	21	[AGO1, AGO2, AGO3, CAPRIN1, DHX9, EIF4G1, FMR1, FXR1, FXR2, GIGYF2, HNRNPD, HNRNPU, IGF2BP2, IGF2BP3, PABPC1, PRNP, PUM1, RPS3, UPF1, YTHDF2, YTHDF3]
GO:2000112	regulation of cellular macromolecule biosynthetic process	GO_BiologicalProcess-EBI-UniProt-GOA-ACAP-ARAP_25.05.2022_00h00	9.53434e-22	7.78638e-21	1.42983e-23	5.24272e-23	[5, 6]	Group07	4.98221	28	[AGO1, AGO2, AGO3, ATXN2, CAPRIN1, CASC3, DDX1, DHX9, EIF4G1, FMR1, FXR1, FXR2, GIGYF2, HNRNPD, HNRNPU, IGF2BP2, IGF2BP3, PABPC1, PUM1, PUM2, RBM3, RPL15, RPS3, RPS4X, TCF7L2, UPF1, YTHDF2, YTHDF3]
GO:0045727	positive regulation of translation	GO_BiologicalProcess-EBI-UniProt-GOA-ACAP-ARAP_25.05.2022_00h00	3.91774e-12	1.27979e-11	1.42983e-23	5.24272e-23	[5, 6, 7, 8, 9]	Group07	8.10811	12	[DHX9, EIF4G1, FMR1, FXR1, FXR2, HNRNPD, HNRNPU, PABPC1, RBM3, RPS4X, YTHDF2, YTHDF3]
GO:2000765	regulation of cytoplasmic translation	GO_BiologicalProcess-EBI-UniProt-GOA-ACAP-ARAP_25.05.2022_00h00	5.61895e-09	1.19708e-08	1.42983e-23	5.24272e-23	[6, 7, 8, 9]	Group07	19.3548	6	[DHX9, FMR1, HNRNPD, HNRNPU, PABPC1, YTHDF2]
GO:2000767	positive regulation of cytoplasmic translation	GO_BiologicalProcess-EBI-UniProt-GOA-ACAP-ARAP_25.05.2022_00h00	5.68497e-07	8.98592e-07	1.42983e-23	5.24272e-23	[6, 7, 8, 9, 10]	Group07	26.6667	4	[DHX9, HNRNPD, HNRNPU, PABPC1]
GO:0000380	alternative mRNA splicing, via spliceosome	GO_BiologicalProcess-EBI-UniProt-GOA-ACAP-ARAP_25.05.2022_00h00	1.4452e-07	2.5291e-07	4.21227e-26	2.31675e-25	[8, 9, 10, 11, 12]	Group08	8.13953	7	[DDX17, DHX9, FMR1, FXR1, FXR2, HNRNPM, HNRNPU]
GO:0000381	regulation of alternative mRNA splicing, via spliceosome	GO_BiologicalProcess-EBI-UniProt-GOA-ACAP-ARAP_25.05.2022_00h00	1.27198e-05	1.64018e-05	4.21227e-26	2.31675e-25	[7, 8, 9, 10, 11, 12, 13]	Group08	7.69231	5	[DDX17, FMR1, FXR1, FXR2, HNRNPU]
GO:0006402	mRNA catabolic process	GO_BiologicalProcess-EBI-UniProt-GOA-ACAP-ARAP_25.05.2022_00h00	8.11509e-21	5.68056e-20	4.21227e-26	2.31675e-25	[5, 6, 7, 8]	Group08	8.26772	21	[AGO1, AGO2, AGO3, CASC3, DHX9, FMR1, FXR1, FXR2, GIGYF2, HNRNPC, HNRNPD, HNRNPM, HNRNPU, IGF2BP2, IGF2BP3, PABPC1, PUM1, PUM2, UPF1, YTHDF2, YTHDF3]
GO:0016071	mRNA metabolic process	GO_BiologicalProcess-EBI-UniProt-GOA-ACAP-ARAP_25.05.2022_00h00	1.94082e-26	4.75502e-25	4.21227e-26	2.31675e-25	[6, 7]	Group08	4.62963	35	[ADAR, AGO1, AGO2, AGO3, CASC3, DDX1, DDX17, DDX20, DHX15, DHX9, FMR1, FXR1, FXR2, GEMIN4, GIGYF2, HNRNPA2B1, HNRNPC, HNRNPD, HNRNPM, HNRNPR, HNRNPU, HSPA8, IGF2BP2, IGF2BP3, LARP7, NUP98, PABPC1, PUM1, PUM2, RBM14, RBM3, UPF1, USP49, YTHDF2, YTHDF3]
GO:1903311	regulation of mRNA metabolic process	GO_BiologicalProcess-EBI-UniProt-GOA-ACAP-ARAP_25.05.2022_00h00	3.83283e-27	1.87809e-25	4.21227e-26	2.31675e-25	[5, 6, 7, 8]	Group08	8.51735	27	[AGO1, AGO2, AGO3, CASC3, DDX17, DHX9, FMR1, FXR1, FXR2, GIGYF2, HNRNPA2B1, HNRNPC, HNRNPD, HNRNPM, HNRNPU, HSPA8, IGF2BP2, IGF2BP3, LARP7, NUP98, PABPC1, PUM1, PUM2, RBM3, UPF1, YTHDF2, YTHDF3]
GO:0006397	mRNA processing	GO_BiologicalProcess-EBI-UniProt-GOA-ACAP-ARAP_25.05.2022_00h00	7.4215e-17	4.04059e-16	4.21227e-26	2.31675e-25	[6, 7, 8]	Group08	4.50098	23	[ADAR, CASC3, DDX1, DDX17, DDX20, DHX15, DHX9, FMR1, FXR1, FXR2, GEMIN4, HNRNPA2B1, HNRNPC, HNRNPM, HNRNPR, HNRNPU, HSPA8, LARP7, NUP98, PABPC1, RBM14, RBM3, USP49]
GO:0008380	RNA splicing	GO_BiologicalProcess-EBI-UniProt-GOA-ACAP-ARAP_25.05.2022_00h00	1.44985e-16	6.45843e-16	4.21227e-26	2.31675e-25	[6, 7, 8]	Group08	4.72103	22	[CASC3, DDX1, DDX17, DDX20, DHX15, DHX9, FMR1, FXR1, FXR2, GEMIN4, HNRNPA2B1, HNRNPC, HNRNPM, HNRNPR, HNRNPU, HSPA8, LARP7, NUP98, PABPC1, RBM14, RBM3, USP49]
GO:0045727	positive regulation of translation	GO_BiologicalProcess-EBI-UniProt-GOA-ACAP-ARAP_25.05.2022_00h00	3.91774e-12	1.27979e-11	4.21227e-26	2.31675e-25	[5, 6, 7, 8, 9]	Group08	8.10811	12	[DHX9, EIF4G1, FMR1, FXR1, FXR2, HNRNPD, HNRNPU, PABPC1, RBM3, RPS4X, YTHDF2, YTHDF3]
GO:0061013	regulation of mRNA catabolic process	GO_BiologicalProcess-EBI-UniProt-GOA-ACAP-ARAP_25.05.2022_00h00	2.35808e-23	2.88865e-22	4.21227e-26	2.31675e-25	[5, 6, 7, 8, 9]	Group08	10.8808	21	[AGO1, AGO2, AGO3, CASC3, DHX9, FMR1, FXR1, FXR2, GIGYF2, HNRNPC, HNRNPD, HNRNPM, HNRNPU, IGF2BP2, IGF2BP3, PABPC1, PUM1, PUM2, UPF1, YTHDF2, YTHDF3]
GO:0050684	regulation of mRNA processing	GO_BiologicalProcess-EBI-UniProt-GOA-ACAP-ARAP_25.05.2022_00h00	7.83916e-11	2.25952e-10	4.21227e-26	2.31675e-25	[6, 7, 8, 9]	Group08	7.48299	11	[DDX17, DHX9, FMR1, FXR1, FXR2, HNRNPA2B1, HNRNPU, HSPA8, LARP7, NUP98, RBM3]
GO:0000398	mRNA splicing, via spliceosome	GO_BiologicalProcess-EBI-UniProt-GOA-ACAP-ARAP_25.05.2022_00h00	6.29374e-19	3.85492e-18	4.21227e-26	2.31675e-25	[7, 8, 9, 10, 11]	Group08	6.70927	21	[CASC3, DDX1, DDX17, DDX20, DHX9, FMR1, FXR1, FXR2, GEMIN4, HNRNPA2B1, HNRNPC, HNRNPM, HNRNPR, HNRNPU, HSPA8, LARP7, NUP98, PABPC1, RBM14, RBM3, USP49]
GO:0098586	cellular response to virus	GO_BiologicalProcess-EBI-UniProt-GOA-ACAP-ARAP_25.05.2022_00h00	0.000213649	0.000249257	2.93791e-21	8.07925e-21	[4, 6]	Group09	4.2735	5	[ADAR, DHX58, FMR1, PUM1, PUM2]
GO:0022618	ribonucleoprotein complex assembly	GO_BiologicalProcess-EBI-UniProt-GOA-ACAP-ARAP_25.05.2022_00h00	4.9685e-09	1.10662e-08	2.93791e-21	8.07925e-21	[5, 6]	Group09	5.06912	11	[ADAR, AGO1, AGO2, AGO3, DDX1, DDX20, DHX30, DHX9, GEMIN4, HNRNPC, RPL15]
GO:0006413	translational initiation	GO_BiologicalProcess-EBI-UniProt-GOA-ACAP-ARAP_25.05.2022_00h00	7.36951e-09	1.50461e-08	2.93791e-21	8.07925e-21	[3, 5, 6, 7, 8]	Group09	7.08661	9	[AGO2, AGO3, DDX1, EIF4G1, FMR1, RPS3, RPS3A, YTHDF2, YTHDF3]
GO:0016441	post-transcriptional gene silencing	GO_BiologicalProcess-EBI-UniProt-GOA-ACAP-ARAP_25.05.2022_00h00	1.55629e-13	5.44703e-13	2.93791e-21	8.07925e-21	[5, 6, 7]	Group09	13.0952	11	[ADAR, AGO1, AGO2, AGO3, DHX9, EIF4G1, FMR1, FXR1, GIGYF2, PUM1, PUM2]
GO:0031047	gene silencing by RNA	GO_BiologicalProcess-EBI-UniProt-GOA-ACAP-ARAP_25.05.2022_00h00	3.33288e-14	1.36093e-13	2.93791e-21	8.07925e-21	[5, 6, 7]	Group09	9.92366	13	[ADAR, AGO1, AGO2, AGO3, DDX17, DHX9, EIF4G1, FMR1, FXR1, HNRNPA2B1, PABPC1, PUM1, PUM2]
GO:0070922	RISC complex assembly	GO_BiologicalProcess-EBI-UniProt-GOA-ACAP-ARAP_25.05.2022_00h00	8.66027e-10	2.23344e-09	2.93791e-21	8.07925e-21	[6, 7, 8]	Group09	45.4545	5	[ADAR, AGO1, AGO2, AGO3, DHX9]
GO:0039529	RIG-I signaling pathway	GO_BiologicalProcess-EBI-UniProt-GOA-ACAP-ARAP_25.05.2022_00h00	0.000291188	0.000324277	2.93791e-21	8.07925e-21	[6, 7, 8, 9]	Group09	10.7143	3	[DHX58, PUM1, PUM2]
GO:0045182	translation regulator activity	GO_BiologicalProcess-EBI-UniProt-GOA-ACAP-ARAP_25.05.2022_00h00	2.25703e-09	5.52972e-09	2.93791e-21	8.07925e-21	[6, 7, 8, 9]	Group09	6.53595	10	[AGO2, AGO3, EIF4G1, FMR1, FXR1, FXR2, IGF2BP2, IGF2BP3, PABPC1, RPL15]
GO:1900246	positive regulation of RIG-I signaling pathway	GO_BiologicalProcess-EBI-UniProt-GOA-ACAP-ARAP_25.05.2022_00h00	1.13304e-05	1.50051e-05	2.93791e-21	8.07925e-21	[4, 5, 6, 7, 8, 9, 10, 11]	Group09	30	3	[DHX58, PUM1, PUM2]
GO:1900368	regulation of post-transcriptional gene silencing by RNA	GO_BiologicalProcess-EBI-UniProt-GOA-ACAP-ARAP_25.05.2022_00h00	3.07275e-09	7.16976e-09	2.93791e-21	8.07925e-21	[6, 7, 8, 9]	Group09	14	7	[ADAR, DHX9, EIF4G1, FMR1, FXR1, PUM1, PUM2]
GO:0035278	miRNA-mediated gene silencing by inhibition of translation	GO_BiologicalProcess-EBI-UniProt-GOA-ACAP-ARAP_25.05.2022_00h00	5.68497e-07	8.98592e-07	2.93791e-21	8.07925e-21	[6, 7, 8, 9, 10]	Group09	26.6667	4	[AGO1, AGO2, AGO3, EIF4G1]
GO:0003743	translation initiation factor activity	GO_BiologicalProcess-EBI-UniProt-GOA-ACAP-ARAP_25.05.2022_00h00	0.00181293	0.0018507	2.93791e-21	8.07925e-21	[4, 6, 7, 8, 9, 10, 11, 12]	Group09	5.76923	3	[AGO2, AGO3, EIF4G1]
GO:0035196	miRNA processing	GO_BiologicalProcess-EBI-UniProt-GOA-ACAP-ARAP_25.05.2022_00h00	8.9776e-09	1.75961e-08	2.93791e-21	8.07925e-21	[7, 8, 9, 10]	Group09	12.069	7	[ADAR, AGO1, AGO2, AGO3, HNRNPA2B1, PUM1, PUM2]
GO:0035279	miRNA-mediated gene silencing by mRNA destabilization	GO_BiologicalProcess-EBI-UniProt-GOA-ACAP-ARAP_25.05.2022_00h00	9.60207e-07	1.42576e-06	2.93791e-21	8.07925e-21	[6, 7, 8, 9, 10, 11, 12]	Group09	60	3	[AGO1, AGO2, AGO3]
GO:0090625	siRNA-mediated gene silencing by mRNA destabilization	GO_BiologicalProcess-EBI-UniProt-GOA-ACAP-ARAP_25.05.2022_00h00	3.85377e-07	6.2945e-07	2.93791e-21	8.07925e-21	[6, 7, 8, 9, 10, 11, 12]	Group09	75	3	[AGO1, AGO2, AGO3]
GO:0031054	pre-miRNA processing	GO_BiologicalProcess-EBI-UniProt-GOA-ACAP-ARAP_25.05.2022_00h00	7.55316e-07	1.15658e-06	2.93791e-21	8.07925e-21	[8, 9, 10, 11]	Group09	25	4	[ADAR, AGO1, AGO2, AGO3]
GO:0034249	negative regulation of cellular amide metabolic process	GO_BiologicalProcess-EBI-UniProt-GOA-ACAP-ARAP_25.05.2022_00h00	2.15589e-22	2.11278e-21	3.34143e-27	3.67558e-26	[4, 5, 6]	Group10	9.81308	21	[AGO1, AGO2, AGO3, CAPRIN1, DHX9, EIF4G1, FMR1, FXR1, FXR2, GIGYF2, HNRNPD, HNRNPU, IGF2BP2, IGF2BP3, PABPC1, PRNP, PUM1, RPS3, UPF1, YTHDF2, YTHDF3]
GO:0010608	post-transcriptional regulation of gene expression	GO_BiologicalProcess-EBI-UniProt-GOA-ACAP-ARAP_25.05.2022_00h00	1.89946e-23	3.10246e-22	3.34143e-27	3.67558e-26	[5, 6]	Group10	5.01672	30	[ADAR, AGO1, AGO2, AGO3, ATXN2, CAPRIN1, CASC3, DDX1, DHX9, EIF4G1, FMR1, FXR1, FXR2, GIGYF2, HNRNPC, HNRNPD, HNRNPM, HNRNPU, IGF2BP2, IGF2BP3, PABPC1, PUM1, PUM2, RBM3, RPL15, RPS3, RPS4X, UPF1, YTHDF2, YTHDF3]
GO:2000112	regulation of cellular macromolecule biosynthetic process	GO_BiologicalProcess-EBI-UniProt-GOA-ACAP-ARAP_25.05.2022_00h00	9.53434e-22	7.78638e-21	3.34143e-27	3.67558e-26	[5, 6]	Group10	4.98221	28	[AGO1, AGO2, AGO3, ATXN2, CAPRIN1, CASC3, DDX1, DHX9, EIF4G1, FMR1, FXR1, FXR2, GIGYF2, HNRNPD, HNRNPU, IGF2BP2, IGF2BP3, PABPC1, PUM1, PUM2, RBM3, RPL15, RPS3, RPS4X, TCF7L2, UPF1, YTHDF2, YTHDF3]
GO:0006402	mRNA catabolic process	GO_BiologicalProcess-EBI-UniProt-GOA-ACAP-ARAP_25.05.2022_00h00	8.11509e-21	5.68056e-20	3.34143e-27	3.67558e-26	[5, 6, 7, 8]	Group10	8.26772	21	[AGO1, AGO2, AGO3, CASC3, DHX9, FMR1, FXR1, FXR2, GIGYF2, HNRNPC, HNRNPD, HNRNPM, HNRNPU, IGF2BP2, IGF2BP3, PABPC1, PUM1, PUM2, UPF1, YTHDF2, YTHDF3]
GO:0016071	mRNA metabolic process	GO_BiologicalProcess-EBI-UniProt-GOA-ACAP-ARAP_25.05.2022_00h00	1.94082e-26	4.75502e-25	3.34143e-27	3.67558e-26	[6, 7]	Group10	4.62963	35	[ADAR, AGO1, AGO2, AGO3, CASC3, DDX1, DDX17, DDX20, DHX15, DHX9, FMR1, FXR1, FXR2, GEMIN4, GIGYF2, HNRNPA2B1, HNRNPC, HNRNPD, HNRNPM, HNRNPR, HNRNPU, HSPA8, IGF2BP2, IGF2BP3, LARP7, NUP98, PABPC1, PUM1, PUM2, RBM14, RBM3, UPF1, USP49, YTHDF2, YTHDF3]
GO:0032204	regulation of telomere maintenance	GO_BiologicalProcess-EBI-UniProt-GOA-ACAP-ARAP_25.05.2022_00h00	0.00014685	0.000175504	3.34143e-27	3.67558e-26	[5, 6, 7, 8]	Group10	4.62963	5	[HNRNPA2B1, HNRNPC, HNRNPD, HNRNPU, UPF1]
GO:1903311	regulation of mRNA metabolic process	GO_BiologicalProcess-EBI-UniProt-GOA-ACAP-ARAP_25.05.2022_00h00	3.83283e-27	1.87809e-25	3.34143e-27	3.67558e-26	[5, 6, 7, 8]	Group10	8.51735	27	[AGO1, AGO2, AGO3, CASC3, DDX17, DHX9, FMR1, FXR1, FXR2, GIGYF2, HNRNPA2B1, HNRNPC, HNRNPD, HNRNPM, HNRNPU, HSPA8, IGF2BP2, IGF2BP3, LARP7, NUP98, PABPC1, PUM1, PUM2, RBM3, UPF1, YTHDF2, YTHDF3]
GO:0045727	positive regulation of translation	GO_BiologicalProcess-EBI-UniProt-GOA-ACAP-ARAP_25.05.2022_00h00	3.91774e-12	1.27979e-11	3.34143e-27	3.67558e-26	[5, 6, 7, 8, 9]	Group10	8.10811	12	[DHX9, EIF4G1, FMR1, FXR1, FXR2, HNRNPD, HNRNPU, PABPC1, RBM3, RPS4X, YTHDF2, YTHDF3]
GO:0061013	regulation of mRNA catabolic process	GO_BiologicalProcess-EBI-UniProt-GOA-ACAP-ARAP_25.05.2022_00h00	2.35808e-23	2.88865e-22	3.34143e-27	3.67558e-26	[5, 6, 7, 8, 9]	Group10	10.8808	21	[AGO1, AGO2, AGO3, CASC3, DHX9, FMR1, FXR1, FXR2, GIGYF2, HNRNPC, HNRNPD, HNRNPM, HNRNPU, IGF2BP2, IGF2BP3, PABPC1, PUM1, PUM2, UPF1, YTHDF2, YTHDF3]
GO:1903312	negative regulation of mRNA metabolic process	GO_BiologicalProcess-EBI-UniProt-GOA-ACAP-ARAP_25.05.2022_00h00	7.99407e-10	2.17616e-09	3.34143e-27	3.67558e-26	[5, 6, 7, 8, 9]	Group10	9.09091	9	[DHX9, FMR1, HNRNPA2B1, HNRNPC, HNRNPD, HNRNPU, IGF2BP2, IGF2BP3, PABPC1]
GO:1903313	positive regulation of mRNA metabolic process	GO_BiologicalProcess-EBI-UniProt-GOA-ACAP-ARAP_25.05.2022_00h00	9.38669e-17	4.59948e-16	3.34143e-27	3.67558e-26	[5, 6, 7, 8, 9]	Group10	10.7143	15	[AGO1, AGO2, AGO3, DHX9, GIGYF2, HNRNPD, HNRNPU, HSPA8, NUP98, PABPC1, PUM1, RBM3, UPF1, YTHDF2, YTHDF3]
GO:0000956	nuclear-transcribed mRNA catabolic process	GO_BiologicalProcess-EBI-UniProt-GOA-ACAP-ARAP_25.05.2022_00h00	1.67905e-07	2.83701e-07	3.34143e-27	3.67558e-26	[6, 7, 8, 9]	Group10	6.10687	8	[AGO1, AGO2, CASC3, DHX9, HNRNPD, HNRNPU, PABPC1, UPF1]
GO:0045182	translation regulator activity	GO_BiologicalProcess-EBI-UniProt-GOA-ACAP-ARAP_25.05.2022_00h00	2.25703e-09	5.52972e-09	3.34143e-27	3.67558e-26	[6, 7, 8, 9]	Group10	6.53595	10	[AGO2, AGO3, EIF4G1, FMR1, FXR1, FXR2, IGF2BP2, IGF2BP3, PABPC1, RPL15]
GO:1904356	regulation of telomere maintenance via telomere lengthening	GO_BiologicalProcess-EBI-UniProt-GOA-ACAP-ARAP_25.05.2022_00h00	0.00373831	0.00373831	3.34143e-27	3.67558e-26	[6, 7, 8, 9]	Group10	4.47761	3	[HNRNPA2B1, HNRNPC, HNRNPU]
GO:2000765	regulation of cytoplasmic translation	GO_BiologicalProcess-EBI-UniProt-GOA-ACAP-ARAP_25.05.2022_00h00	5.61895e-09	1.19708e-08	3.34143e-27	3.67558e-26	[6, 7, 8, 9]	Group10	19.3548	6	[DHX9, FMR1, HNRNPD, HNRNPU, PABPC1, YTHDF2]
GO:0061157	mRNA destabilization	GO_BiologicalProcess-EBI-UniProt-GOA-ACAP-ARAP_25.05.2022_00h00	3.36926e-14	1.26995e-13	3.34143e-27	3.67558e-26	[5, 6, 7, 8, 9, 10, 11]	Group10	12	12	[AGO1, AGO2, AGO3, DHX9, GIGYF2, HNRNPD, HNRNPU, PABPC1, PUM1, UPF1, YTHDF2, YTHDF3]
GO:2000767	positive regulation of cytoplasmic translation	GO_BiologicalProcess-EBI-UniProt-GOA-ACAP-ARAP_25.05.2022_00h00	5.68497e-07	8.98592e-07	3.34143e-27	3.67558e-26	[6, 7, 8, 9, 10]	Group10	26.6667	4	[DHX9, HNRNPD, HNRNPU, PABPC1]
GO:0000184	nuclear-transcribed mRNA catabolic process, nonsense-mediated decay	GO_BiologicalProcess-EBI-UniProt-GOA-ACAP-ARAP_25.05.2022_00h00	0.000907182	0.000945785	3.34143e-27	3.67558e-26	[7, 8, 9, 10]	Group10	7.31707	3	[CASC3, PABPC1, UPF1]
GO:0000288	nuclear-transcribed mRNA catabolic process, deadenylation-dependent decay	GO_BiologicalProcess-EBI-UniProt-GOA-ACAP-ARAP_25.05.2022_00h00	1.96175e-05	2.46476e-05	3.34143e-27	3.67558e-26	[6, 7, 8, 9, 10, 11, 12]	Group10	7.04225	5	[AGO2, DHX9, HNRNPD, HNRNPU, PABPC1]
GO:1900151	regulation of nuclear-transcribed mRNA catabolic process, deadenylation-dependent decay	GO_BiologicalProcess-EBI-UniProt-GOA-ACAP-ARAP_25.05.2022_00h00	1.16745e-07	2.1187e-07	3.34143e-27	3.67558e-26	[5, 6, 7, 8, 9, 10, 11, 12, 13]	Group10	19.2308	5	[AGO2, DHX9, HNRNPD, HNRNPU, PABPC1]

## Sheet: Cluster5_functional groups
Additional file 4: Functional groups in which enrichmed GO terms for the “biological process” vocabulary were grouped by ClueGO software for cluster 5 of mEV miRNA targets
Function	Group PValue Corrected with Benjamini-Hochberg	Groups	Group Genes
translation initiation factor activity	2.77051e-11	Group2	EIF3A|EIF3B|EIF3C|EIF3D|EIF3E|EIF3F|EIF3G|EIF3H|EIF3I|EIF3K|EIF3L|EIF4G1|RPL13
intermediate filament organization	0.000700704	Group0	KRT17|KRT6B|KRT6C|KRT77
iron ion homeostasis	0.00113513	Group1	FBXL5|FTH1|FTL|NCOA4
negative regulation of TOR signaling	0.00121021	Group3	MAPKAPK5|MIOS|WDR24|WDR59

## Sheet: Cluster5_HERC2
Additional file 4: Complete list of GO enrichment terms for the “biological process” vocabulary for cluster 5 of mEV miRNA targets
ID	Term	Ontology Source	Term PValue	Term PValue Corrected with Benjamini-Hochberg	Group PValue	Group PValue Corrected with Benjamini-Hochberg	GOLevels	GOGroups	% Associated Genes	Nr. Genes	Associated Genes Found
GO:0045109	intermediate filament organization	GO_BiologicalProcess-EBI-UniProt-GOA-ACAP-ARAP_25.05.2022_00h00	0.000350352	0.000490493	0.000350352	0.000700704	[4, 5, 7]	Group0	5.55556	4	[KRT17, KRT6B, KRT6C, KRT77]
GO:0055072	iron ion homeostasis	GO_BiologicalProcess-EBI-UniProt-GOA-ACAP-ARAP_25.05.2022_00h00	0.000851347	0.000993238	0.000851347	0.00113513	[9]	Group1	4.3956	4	[FBXL5, FTH1, FTL, NCOA4]
GO:0002181	cytoplasmic translation	GO_BiologicalProcess-EBI-UniProt-GOA-ACAP-ARAP_25.05.2022_00h00	1.43387e-12	5.01854e-12	6.92628e-12	2.77051e-11	[5, 6, 7, 8]	Group2	7.42857	13	[EIF3A, EIF3B, EIF3C, EIF3D, EIF3E, EIF3F, EIF3G, EIF3H, EIF3I, EIF3K, EIF3L, EIF4G1, RPL13]
GO:0003743	translation initiation factor activity	GO_BiologicalProcess-EBI-UniProt-GOA-ACAP-ARAP_25.05.2022_00h00	7.90279e-18	5.53195e-17	6.92628e-12	2.77051e-11	[4, 6, 7, 8, 9, 10, 11, 12]	Group2	23.0769	12	[EIF3A, EIF3B, EIF3C, EIF3D, EIF3E, EIF3F, EIF3G, EIF3H, EIF3I, EIF3K, EIF3L, EIF4G1]
GO:0034198	cellular response to amino acid starvation	GO_BiologicalProcess-EBI-UniProt-GOA-ACAP-ARAP_25.05.2022_00h00	0.00202122	0.00202122	0.00121021	0.00121021	[5, 6, 7]	Group3	5.55556	3	[MIOS, WDR24, WDR59]
GO:0032007	negative regulation of TOR signaling	GO_BiologicalProcess-EBI-UniProt-GOA-ACAP-ARAP_25.05.2022_00h00	9.16406e-05	0.000213828	0.00121021	0.00121021	[5, 6, 7, 8]	Group3	7.84314	4	[MAPKAPK5, MIOS, WDR24, WDR59]
GO:1904263	positive regulation of TORC1 signaling	GO_BiologicalProcess-EBI-UniProt-GOA-ACAP-ARAP_25.05.2022_00h00	0.000160076	0.000280133	0.00121021	0.00121021	[6, 7, 8, 9]	Group3	13.0435	3	[MIOS, WDR24, WDR59]

[truncated: 4 more sheets: Cluster6_functional groups, Cluster6_SP1, Cluster8_functional groups, Cluster8_APOB]
